# Supplementary material for: Comparative Genomic Analysis Reveals Key Changes in the Genome of Acremonium chrysogenum That Occurred During Classical Strain Improvement for Production of Antibiotic Cephalosporin C
Source: Int J Mol Sci. 2024 Dec 28;26(1):181. doi: 10.3390/ijms26010181 (PMC11719821; doi:10.3390/ijms26010181)
Supplement: Supplementary file 1 [file ijms-26-00181-s001.zip]

Archive with 6 entries (6 files):
- Table S1.xlsx
- Table S2.pdf
- Table S3.pdf
- Table S4.xlsx
- Table S5.xlsx
- Tables caption.pdf
