# Supplementary material for: Comparative Genomic Analysis Reveals Key Changes in the Genome of Acremonium chrysogenum That Occurred During Classical Strain Improvement for Production of Antibiotic Cephalosporin C
Source: Int J Mol Sci. 2024 Dec 28;26(1):181. doi: 10.3390/ijms26010181 (PMC11719821; doi:10.3390/ijms26010181)
Supplement: Supplementary file 1 [file ijms-26-00181-s001.zip › Table S1.xlsx]

## Sheet: table
CHROM	POS	REF	ALT	ANN	ALT depth	Total depth	ALT freq	REF depth	locus_tag	product
scaffold1	5372	ACG	A	A|intergenic_region|MODIFIER|ACRE_000010|ACRE_000010|intergenic_region|ACRE_000010|||n.5373_5374delCG||||||	231	230	98.3	3	ACRE_000010	beta-glucosidase A-like protein
scaffold1	5961	C	T	T|intergenic_region|MODIFIER|ACRE_000010|ACRE_000010|intergenic_region|ACRE_000010|||n.5961C>T||||||	179	184	97.28	5	ACRE_000010	beta-glucosidase A-like protein
scaffold1	6067	T	A	A|intergenic_region|MODIFIER|ACRE_000010|ACRE_000010|intergenic_region|ACRE_000010|||n.6067T>A||||||	201	203	98.53	0	ACRE_000010	beta-glucosidase A-like protein
scaffold1	6188	C	T	T|intergenic_region|MODIFIER|ACRE_000010|ACRE_000010|intergenic_region|ACRE_000010|||n.6188C>T||||||	176	183	96.17	7	ACRE_000010	beta-glucosidase A-like protein
scaffold1	6194	G	A	A|intergenic_region|MODIFIER|ACRE_000010|ACRE_000010|intergenic_region|ACRE_000010|||n.6194G>A||||||	171	176	97.16	4	ACRE_000010	beta-glucosidase A-like protein
scaffold1	6227	A	G	G|intergenic_region|MODIFIER|ACRE_000010|ACRE_000010|intergenic_region|ACRE_000010|||n.6227A>G||||||	180	181	99.45	1	ACRE_000010	beta-glucosidase A-like protein
scaffold1	6230	G	A	A|intergenic_region|MODIFIER|ACRE_000010|ACRE_000010|intergenic_region|ACRE_000010|||n.6230G>A||||||	184	188	97.87	2	ACRE_000010	beta-glucosidase A-like protein
scaffold1	11168	T	G	G|synonymous_variant|LOW|ACRE_000010|ACRE_000010|transcript|KFH48934|protein_coding|3/3|c.834A>C|p.Gly278Gly|834/2640|834/2640|278/879||	304	308	98.7	4	ACRE_000010	beta-glucosidase A-like protein
scaffold1	28510	TA	T	T|upstream_gene_variant|MODIFIER|ACRE_000070|ACRE_000070|transcript|KFH48988|protein_coding||c.-925delA|||||925|,T|intergenic_region|MODIFIER|ACRE_000060-ACRE_000070|ACRE_000060-ACRE_000070|intergenic_region|ACRE_000060-ACRE_000070|||n.28511delA||||||	214	234	88.43	26	ACRE_000070	hypothetical protein
scaffold1	78733	G	A	A|synonymous_variant|LOW|ACRE_000250|ACRE_000250|transcript|KFH49019|protein_coding|3/4|c.4044C>T|p.Ala1348Ala|4044/5577|4044/5577|1348/1858||	256	259	98.46	3	ACRE_000250	hypothetical protein
scaffold1	107032	A	T	T|upstream_gene_variant|MODIFIER|ACRE_000330|ACRE_000330|transcript|KFH49064|protein_coding||c.-459A>T|||||459|,T|downstream_gene_variant|MODIFIER|ACRE_000320|ACRE_000320|transcript|KFH48843|protein_coding||c.*79A>T|||||79|,T|intergenic_region|MODIFIER|ACRE_000320-ACRE_000330|ACRE_000320-ACRE_000330|intergenic_region|ACRE_000320-ACRE_000330|||n.107032A>T||||||	259	260	99.23	1	ACRE_000330	ADP-ribosylation factor-like protein-like protein
scaffold1	109662	T	C	C|intron_variant|MODIFIER|ACRE_000340|ACRE_000340|transcript|KFH48911|protein_coding|1/2|c.137-17T>C||||||	351	357	98.04	4	ACRE_000340	Villidin-like protein
scaffold1	137640	C	T	T|downstream_gene_variant|MODIFIER|ACRE_000410|ACRE_000410|transcript|KFH49026|protein_coding||c.*422C>T|||||422|,T|intergenic_region|MODIFIER|ACRE_000410-ACRE_000420|ACRE_000410-ACRE_000420|intergenic_region|ACRE_000410-ACRE_000420|||n.137640C>T||||||	269	272	97.46	2	ACRE_000410	ATP synthase subunit delta-like protein
scaffold1	160304	N	C	C|intergenic_region|MODIFIER|ACRE_000460-ACRE_000470|ACRE_000460-ACRE_000470|intergenic_region|ACRE_000460-ACRE_000470|||n.160304A>C||||||,C|intergenic_region|MODIFIER|ACRE_000460-ACRE_000470|ACRE_000460-ACRE_000470|intergenic_region|ACRE_000460-ACRE_000470|||n.160304G>C||||||,C|intergenic_region|MODIFIER|ACRE_000460-ACRE_000470|ACRE_000460-ACRE_000470|intergenic_region|ACRE_000460-ACRE_000470|||…	7	10	87.5	0	ACRE_000460	hypothetical protein
scaffold1	166989	A	C	C|upstream_gene_variant|MODIFIER|ACRE_000480|ACRE_000480|transcript|KFH49065|protein_coding||c.-774A>C|||||774|,C|downstream_gene_variant|MODIFIER|ACRE_000470|ACRE_000470|transcript|KFH49031|protein_coding||c.*722A>C|||||722|,C|intergenic_region|MODIFIER|ACRE_000470-ACRE_000480|ACRE_000470-ACRE_000480|intergenic_region|ACRE_000470-ACRE_000480|||n.166989A>C||||||	269	270	99.26	1	ACRE_000480	hypothetical protein
scaffold1	174189	C	T	T|missense_variant|MODERATE|ACRE_000510|ACRE_000510|transcript|KFH48936|protein_coding|1/3|c.86C>T|p.Pro29Leu|86/1110|86/1110|29/369||	263	264	99.62	1	ACRE_000510	hypothetical protein
scaffold1	179640	A	T	T|intergenic_region|MODIFIER|ACRE_000520-ACRE_000530|ACRE_000520-ACRE_000530|intergenic_region|ACRE_000520-ACRE_000530|||n.179640A>T||||||	211	211	99.53	0	ACRE_000520	hypothetical protein
scaffold1	199506	C	T	T|synonymous_variant|LOW|ACRE_000580|ACRE_000580|transcript|KFH49041|protein_coding|3/4|c.481C>T|p.Leu161Leu|481/1206|481/1206|161/401||	263	269	97.77	6	ACRE_000580	hypothetical protein
scaffold1	201300	C	T	T|upstream_gene_variant|MODIFIER|ACRE_000590|ACRE_000590|transcript|KFH48889|protein_coding||c.-403C>T|||||403|,T|intergenic_region|MODIFIER|ACRE_000580-ACRE_000590|ACRE_000580-ACRE_000590|intergenic_region|ACRE_000580-ACRE_000590|||n.201300C>T||||||	97	97	96.04	0	ACRE_000590	hypothetical protein
scaffold1	220978	G	A	A|downstream_gene_variant|MODIFIER|ACRE_000640|ACRE_000640|transcript|KFH49045|protein_coding||c.*793C>T|||||793|,A|intergenic_region|MODIFIER|ACRE_000630-ACRE_000640|ACRE_000630-ACRE_000640|intergenic_region|ACRE_000630-ACRE_000640|||n.220978G>A||||||	11	11	84.62	0	ACRE_000640	hypothetical protein
scaffold1	220979	G	A	A|downstream_gene_variant|MODIFIER|ACRE_000640|ACRE_000640|transcript|KFH49045|protein_coding||c.*792C>T|||||792|,A|intergenic_region|MODIFIER|ACRE_000630-ACRE_000640|ACRE_000630-ACRE_000640|intergenic_region|ACRE_000630-ACRE_000640|||n.220979G>A||||||	15	17	88.24	2	ACRE_000640	hypothetical protein
scaffold1	226790	C	T	T|upstream_gene_variant|MODIFIER|ACRE_000660|ACRE_000660|transcript|KFH48917|protein_coding||c.-461G>A|||||461|,T|upstream_gene_variant|MODIFIER|ACRE_000670|ACRE_000670|transcript|KFH49068|protein_coding||c.-361C>T|||||361|,T|intergenic_region|MODIFIER|ACRE_000660-ACRE_000670|ACRE_000660-ACRE_000670|intergenic_region|ACRE_000660-ACRE_000670|||n.226790C>T||||||	291	297	97.32	4	ACRE_000660	hypothetical protein
scaffold1	262059	A	G	G|intron_variant|MODIFIER|ACRE_000830|ACRE_000830|transcript|KFH48839|protein_coding|1/5|c.485-17A>G||||||	316	318	99.37	1	ACRE_000830	Bifunctional solanapyrone synthase-like protein
scaffold1	270276	C	T	T|missense_variant|MODERATE|ACRE_000860|ACRE_000860|transcript|KFH48992|protein_coding|2/3|c.1241C>T|p.Thr414Ile|1241/1611|1241/1611|414/536||,T|downstream_gene_variant|MODIFIER|ACRE_000870|ACRE_000870|transcript|KFH48855|protein_coding||c.*776G>A|||||776|	301	303	98.69	2	ACRE_000860	Diacylglycerol O-acyltransferase-like protein
scaffold1	290815	C	T	T|synonymous_variant|LOW|ACRE_000950|ACRE_000950|transcript|KFH48882|protein_coding|1/2|c.21C>T|p.Thr7Thr|21/276|21/276|7/91||,T|upstream_gene_variant|MODIFIER|ACRE_000940|ACRE_000940|transcript|KFH49030|protein_coding||c.-582G>A|||||582|	289	296	96.98	2	ACRE_000950	Mitochondrial inner membrane organizing system protein-like protein
scaffold1	291226	A	G	G|upstream_gene_variant|MODIFIER|ACRE_000940|ACRE_000940|transcript|KFH49030|protein_coding||c.-993T>C|||||993|,G|downstream_gene_variant|MODIFIER|ACRE_000950|ACRE_000950|transcript|KFH48882|protein_coding||c.*67A>G|||||67|,G|intergenic_region|MODIFIER|ACRE_000950-ACRE_000960|ACRE_000950-ACRE_000960|intergenic_region|ACRE_000950-ACRE_000960|||n.291226A>G||||||	244	247	98.79	2	ACRE_000940	Nucleolar pre-ribosomal-associated protein-like protein
scaffold1	291500	C	T	T|downstream_gene_variant|MODIFIER|ACRE_000950|ACRE_000950|transcript|KFH48882|protein_coding||c.*341C>T|||||341|,T|intergenic_region|MODIFIER|ACRE_000950-ACRE_000960|ACRE_000950-ACRE_000960|intergenic_region|ACRE_000950-ACRE_000960|||n.291500C>T||||||	269	270	99.26	1	ACRE_000950	Mitochondrial inner membrane organizing system protein-like protein
scaffold1	292522	A	G	G|intergenic_region|MODIFIER|ACRE_000950-ACRE_000960|ACRE_000950-ACRE_000960|intergenic_region|ACRE_000950-ACRE_000960|||n.292522A>G||||||	249	258	95.77	6	ACRE_000950	Mitochondrial inner membrane organizing system protein-like protein
scaffold1	314418	A	C	C|splice_acceptor_variant&intron_variant|HIGH|ACRE_001040|ACRE_001040|transcript|KFH48908|protein_coding|3/3|c.1309-2A>C||||||	74	76	97.37	0	ACRE_001040	putative-like protein
scaffold1	333875	G	A	A|missense_variant|MODERATE|ACRE_001110|ACRE_001110|transcript|KFH48946|protein_coding|1/1|c.94G>A|p.Glu32Lys|94/660|94/660|32/219||,A|upstream_gene_variant|MODIFIER|ACRE_001100|ACRE_001100|transcript|KFH49087|protein_coding||c.-793C>T|||||793|	276	277	99.64	1	ACRE_001110	hypothetical protein
scaffold1	348849	A	G	G|intergenic_region|MODIFIER|ACRE_001160-ACRE_001170|ACRE_001160-ACRE_001170|intergenic_region|ACRE_001160-ACRE_001170|||n.348849A>G||||||	288	289	97.63	1	ACRE_001160	pH-response transcription factor-like protein
scaffold1	361493	T	C	C|missense_variant|MODERATE|ACRE_001210|ACRE_001210|transcript|KFH49051|protein_coding|3/4|c.109A>G|p.Arg37Gly|109/567|109/567|37/188||,C|upstream_gene_variant|MODIFIER|ACRE_001220|ACRE_001220|transcript|KFH48919|protein_coding||c.-639T>C|||||639|	329	337	96.48	2	ACRE_001210	putative mitochondrial outer membrane protein-like protein
scaffold1	375510	T	C	C|intergenic_region|MODIFIER|ACRE_001260-ACRE_001270|ACRE_001260-ACRE_001270|intergenic_region|ACRE_001260-ACRE_001270|||n.375510T>C||||||	278	284	97.2	6	ACRE_001260	hypothetical protein
scaffold1	378099	G	A	A|synonymous_variant|LOW|ACRE_001270|ACRE_001270|transcript|KFH49081|protein_coding|2/2|c.618G>A|p.Ser206Ser|618/1377|618/1377|206/458||	304	306	98.7	2	ACRE_001270	hypothetical protein
scaffold1	384575	C	T	T|upstream_gene_variant|MODIFIER|ACRE_001300|ACRE_001300|transcript|KFH48893|protein_coding||c.-926C>T|||||926|,T|downstream_gene_variant|MODIFIER|ACRE_001290|ACRE_001290|transcript|KFH49092|protein_coding||c.*355C>T|||||355|,T|intergenic_region|MODIFIER|ACRE_001290-ACRE_001300|ACRE_001290-ACRE_001300|intergenic_region|ACRE_001290-ACRE_001300|||n.384575C>T||||||	195	199	97.99	2	ACRE_001300	Inhibitor of growth protein-like protein
scaffold1	394108	G	T	T|missense_variant|MODERATE|ACRE_001320|ACRE_001320|transcript|KFH48836|protein_coding|3/3|c.3019G>T|p.Gly1007Trp|3019/3309|3019/3309|1007/1102||,T|downstream_gene_variant|MODIFIER|ACRE_001330|ACRE_001330|transcript|KFH48861|protein_coding||c.*909C>A|||||909|	306	315	97.14	4	ACRE_001320	hypothetical protein
scaffold1	403568	C	T	T|upstream_gene_variant|MODIFIER|ACRE_001370|ACRE_001370|transcript|KFH49052|protein_coding||c.-496C>T|||||496|,T|downstream_gene_variant|MODIFIER|ACRE_001360|ACRE_001360|transcript|KFH48898|protein_coding||c.*162C>T|||||162|,T|intergenic_region|MODIFIER|ACRE_001360-ACRE_001370|ACRE_001360-ACRE_001370|intergenic_region|ACRE_001360-ACRE_001370|||n.403568C>T||||||	303	304	99.34	0	ACRE_001370	Lactose regulatory protein-like protein
scaffold1	409942	A	C	C|upstream_gene_variant|MODIFIER|ACRE_001380|ACRE_001380|transcript|KFH48884|protein_coding||c.-920T>G|||||920|,C|downstream_gene_variant|MODIFIER|ACRE_001390|ACRE_001390|transcript|KFH49033|protein_coding||c.*66T>G|||||66|,C|intergenic_region|MODIFIER|ACRE_001380-ACRE_001390|ACRE_001380-ACRE_001390|intergenic_region|ACRE_001380-ACRE_001390|||n.409942A>C||||||	81	84	94.19	2	ACRE_001380	tRNA-dihydrouridine(16/17) synthase [NAD(P)(+)]-like protein
scaffold1	409943	T	C	C|upstream_gene_variant|MODIFIER|ACRE_001380|ACRE_001380|transcript|KFH48884|protein_coding||c.-921A>G|||||921|,C|downstream_gene_variant|MODIFIER|ACRE_001390|ACRE_001390|transcript|KFH49033|protein_coding||c.*65A>G|||||65|,C|intergenic_region|MODIFIER|ACRE_001380-ACRE_001390|ACRE_001380-ACRE_001390|intergenic_region|ACRE_001380-ACRE_001390|||n.409943T>C||||||	214	216	97.27	2	ACRE_001380	tRNA-dihydrouridine(16/17) synthase [NAD(P)(+)]-like protein
scaffold1	413872	C	T	T|upstream_gene_variant|MODIFIER|ACRE_001400|ACRE_001400|transcript|KFH49038|protein_coding||c.-299C>T|||||299|,T|intergenic_region|MODIFIER|ACRE_001390-ACRE_001400|ACRE_001390-ACRE_001400|intergenic_region|ACRE_001390-ACRE_001400|||n.413872C>T||||||	308	309	99.04	1	ACRE_001400	hypothetical protein
scaffold1	430691	T	C	C|synonymous_variant|LOW|ACRE_001440|ACRE_001440|transcript|KFH48866|protein_coding|4/7|c.612T>C|p.Phe204Phe|612/1389|612/1389|204/462||	294	295	99.66	0	ACRE_001440	Dihydrofolate reductase-like protein
scaffold1	435833	G	A	A|upstream_gene_variant|MODIFIER|ACRE_001460|ACRE_001460|transcript|KFH48999|protein_coding||c.-575C>T|||||575|,A|upstream_gene_variant|MODIFIER|ACRE_001470|ACRE_001470|transcript|KFH49072|protein_coding||c.-155G>A|||||155|,A|intergenic_region|MODIFIER|ACRE_001460-ACRE_001470|ACRE_001460-ACRE_001470|intergenic_region|ACRE_001460-ACRE_001470|||n.435833G>A||||||	316	317	99.37	1	ACRE_001460	putative 3-oxoacyl-[acyl-carrier-protein] synthase-like protein
scaffold1	441514	N	G	G|intergenic_region|MODIFIER|ACRE_001480-ACRE_001490|ACRE_001480-ACRE_001490|intergenic_region|ACRE_001480-ACRE_001490|||n.441514A>G||||||,G|intergenic_region|MODIFIER|ACRE_001480-ACRE_001490|ACRE_001480-ACRE_001490|intergenic_region|ACRE_001480-ACRE_001490|||n.441514C>G||||||,G|intergenic_region|MODIFIER|ACRE_001480-ACRE_001490|ACRE_001480-ACRE_001490|intergenic_region|ACRE_001480-ACRE_001490|||…	10	10	100	0	ACRE_001480	hypothetical protein
scaffold1	442756	T	G	G|intergenic_region|MODIFIER|ACRE_001480-ACRE_001490|ACRE_001480-ACRE_001490|intergenic_region|ACRE_001480-ACRE_001490|||n.442756T>G||||||	275	278	98.92	0	ACRE_001480	hypothetical protein
scaffold1	460958	A	C	C|downstream_gene_variant|MODIFIER|ACRE_001510|ACRE_001510|transcript|KFH48835|protein_coding||c.*639A>C|||||639|,C|downstream_gene_variant|MODIFIER|ACRE_001520|ACRE_001520|transcript|KFH48943|protein_coding||c.*446T>G|||||446|,C|intergenic_region|MODIFIER|ACRE_001510-ACRE_001520|ACRE_001510-ACRE_001520|intergenic_region|ACRE_001510-ACRE_001520|||n.460958A>C||||||	262	262	99.62	0	ACRE_001510	Serine/threonine-protein phosphatase-like protein
scaffold1	488598	G	A	A|upstream_gene_variant|MODIFIER|ACRE_001610|ACRE_001610|transcript|KFH49017|protein_coding||c.-601G>A|||||601|,A|intergenic_region|MODIFIER|ACRE_001600-ACRE_001610|ACRE_001600-ACRE_001610|intergenic_region|ACRE_001600-ACRE_001610|||n.488598G>A||||||	224	228	97.82	3	ACRE_001610	Major centromere autoantigen B-like protein
scaffold1	488917	N	C	C|upstream_gene_variant|MODIFIER|ACRE_001610|ACRE_001610|transcript|KFH49017|protein_coding||c.-282A>C|||||282|,C|upstream_gene_variant|MODIFIER|ACRE_001610|ACRE_001610|transcript|KFH49017|protein_coding||c.-282G>C|||||282|,C|upstream_gene_variant|MODIFIER|ACRE_001610|ACRE_001610|transcript|KFH49017|protein_coding||c.-282T>C|||||282|,C|intergenic_region|MODIFIER|ACRE_001600-ACRE_001610|ACRE_00160…	9	10	90	0	ACRE_001610	Major centromere autoantigen B-like protein
scaffold1	506421	A	C	C|missense_variant|MODERATE|ACRE_001680|ACRE_001680|transcript|KFH48846|protein_coding|3/3|c.748A>C|p.Lys250Gln|748/921|748/921|250/306||	23	26	82.14	3	ACRE_001680	L-type lectin-like domain-containing protein-like protein
scaffold1	522970	A	G	G|missense_variant|MODERATE|ACRE_001700|ACRE_001700|transcript|KFH49108|protein_coding|1/1|c.3947T>C|p.Phe1316Ser|3947/14829|3947/14829|1316/4942||	188	189	95.43	1	ACRE_001700	Midasin-like protein
scaffold1	529668	C	T	T|upstream_gene_variant|MODIFIER|ACRE_001720|ACRE_001720|transcript|KFH49100|protein_coding||c.-613G>A|||||613|,T|upstream_gene_variant|MODIFIER|ACRE_001730|ACRE_001730|transcript|KFH48959|protein_coding||c.-179C>T|||||179|,T|intergenic_region|MODIFIER|ACRE_001720-ACRE_001730|ACRE_001720-ACRE_001730|intergenic_region|ACRE_001720-ACRE_001730|||n.529668C>T||||||	287	289	98.63	0	ACRE_001720	CTD kinase subunit gamma-like protein
scaffold1	550216	G	A	A|downstream_gene_variant|MODIFIER|ACRE_001800|ACRE_001800|transcript|KFH48863|protein_coding||c.*788G>A|||||788|,A|intergenic_region|MODIFIER|ACRE_001800-ACRE_001810|ACRE_001800-ACRE_001810|intergenic_region|ACRE_001800-ACRE_001810|||n.550216G>A||||||	277	280	98.58	2	ACRE_001800	hypothetical protein
scaffold1	570730	T	A	A|downstream_gene_variant|MODIFIER|ACRE_001880|ACRE_001880|transcript|KFH48824|protein_coding||c.*493A>T|||||493|,A|intergenic_region|MODIFIER|ACRE_001860-ACRE_001880|ACRE_001860-ACRE_001880|intergenic_region|ACRE_001860-ACRE_001880|||n.570730T>A||||||	231	237	96.65	2	ACRE_001880	NADH dehydrogenase-like protein
scaffold1	594199	C	T	T|synonymous_variant|LOW|ACRE_001960|ACRE_001960|transcript|KFH49027|protein_coding|1/3|c.18C>T|p.Leu6Leu|18/1686|18/1686|6/561||	176	178	97.24	2	ACRE_001960	Pheromone a factor receptor-like protein
scaffold1	608692	T	C	C|missense_variant|MODERATE|ACRE_002000|ACRE_002000|transcript|KFH48938|protein_coding|1/3|c.170T>C|p.Leu57Ser|170/1677|170/1677|57/558||	336	338	97.96	2	ACRE_002000	Ras modification protein-like protein
scaffold1	620420	AC	A	A|upstream_gene_variant|MODIFIER|ACRE_002040|ACRE_002040|transcript|KFH48960|protein_coding||c.-352delG|||||352|,A|intergenic_region|MODIFIER|ACRE_002040-ACRE_002050|ACRE_002040-ACRE_002050|intergenic_region|ACRE_002040-ACRE_002050|||n.620421delC||||||	235	276	84.23	44	ACRE_002040	Acetate/butyrate--CoA ligase AAE7, peroxisomal-like protein
scaffold1	628112	C	T	T|upstream_gene_variant|MODIFIER|ACRE_002060|ACRE_002060|transcript|KFH48969|protein_coding||c.-477G>A|||||477|,T|intergenic_region|MODIFIER|ACRE_002060-ACRE_002070|ACRE_002060-ACRE_002070|intergenic_region|ACRE_002060-ACRE_002070|||n.628112C>T||||||	256	261	97.34	3	ACRE_002060	Low-affinity potassium transport protein-like protein
scaffold1	646633	C	T	T|synonymous_variant|LOW|ACRE_002150|ACRE_002150|transcript|KFH48873|protein_coding|2/2|c.108C>T|p.Ile36Ile|108/1137|108/1137|36/378||,T|upstream_gene_variant|MODIFIER|ACRE_002140|ACRE_002140|transcript|KFH49021|protein_coding||c.-489G>A|||||489|	286	292	97.95	1	ACRE_002150	hypothetical protein
scaffold1	659478	G	A	A|missense_variant|MODERATE|ACRE_002200|ACRE_002200|transcript|KFH49074|protein_coding|1/2|c.769C>T|p.Leu257Phe|769/1854|769/1854|257/617||	307	312	98.08	4	ACRE_002200	Beta-1,2-xylosyltransferase-like protein
scaffold1	663697	C	T	T|missense_variant|MODERATE|ACRE_002230|ACRE_002230|transcript|KFH48921|protein_coding|3/4|c.230G>A|p.Gly77Glu|230/381|230/381|77/126||,T|downstream_gene_variant|MODIFIER|ACRE_002220|ACRE_002220|transcript|KFH49066|protein_coding||c.*452C>T|||||452|,T|downstream_gene_variant|MODIFIER|ACRE_002240|ACRE_002240|transcript|KFH49055|protein_coding||c.*699G>A|||||699|	253	256	98.06	3	ACRE_002230	Peptidyl-prolyl cis-trans isomerase-like protein
scaffold1	669435	T	A	A|missense_variant|MODERATE|ACRE_002260|ACRE_002260|transcript|KFH49037|protein_coding|2/4|c.252A>T|p.Glu84Asp|252/1422|252/1422|84/473||	252	254	98.82	1	ACRE_002260	hypothetical protein
scaffold1	670800	G	A	A|missense_variant|MODERATE|ACRE_002270|ACRE_002270|transcript|KFH48902|protein_coding|2/3|c.88G>A|p.Asp30Asn|88/330|88/330|30/109||	300	304	98.68	3	ACRE_002270	hypothetical protein
scaffold1	671159	T	C	C|downstream_gene_variant|MODIFIER|ACRE_002270|ACRE_002270|transcript|KFH48902|protein_coding||c.*45T>C|||||45|,C|intergenic_region|MODIFIER|ACRE_002270-ACRE_002280|ACRE_002270-ACRE_002280|intergenic_region|ACRE_002270-ACRE_002280|||n.671159T>C||||||	228	235	97.02	2	ACRE_002270	hypothetical protein
scaffold1	680136	C	T	T|upstream_gene_variant|MODIFIER|ACRE_002300|ACRE_002300|transcript|KFH48849|protein_coding||c.-168C>T|||||168|,T|intergenic_region|MODIFIER|ACRE_002290-ACRE_002300|ACRE_002290-ACRE_002300|intergenic_region|ACRE_002290-ACRE_002300|||n.680136C>T||||||	123	124	97.62	0	ACRE_002300	ATP-dependent RNA helicase-like protein
scaffold1	683905	A	G	G|intergenic_region|MODIFIER|ACRE_002300-ACRE_002310|ACRE_002300-ACRE_002310|intergenic_region|ACRE_002300-ACRE_002310|||n.683905A>G||||||	281	281	99.29	0	ACRE_002300	ATP-dependent RNA helicase-like protein
scaffold1	686716	C	T	T|missense_variant|MODERATE|ACRE_002310|ACRE_002310|transcript|KFH48985|protein_coding|1/1|c.434C>T|p.Ser145Phe|434/876|434/876|145/291||	307	315	96.85	8	ACRE_002310	hypothetical protein
scaffold1	688664	A	C	C|intergenic_region|MODIFIER|ACRE_002310-ACRE_002320|ACRE_002310-ACRE_002320|intergenic_region|ACRE_002310-ACRE_002320|||n.688664A>C||||||	257	259	98.09	2	ACRE_002310	hypothetical protein
scaffold1	696437	C	T	T|missense_variant|MODERATE|ACRE_002350|ACRE_002350|transcript|KFH48997|protein_coding|1/1|c.106C>T|p.Arg36Cys|106/801|106/801|36/266||,T|upstream_gene_variant|MODIFIER|ACRE_002340|ACRE_002340|transcript|KFH48864|protein_coding||c.-811G>A|||||811|,T|downstream_gene_variant|MODIFIER|ACRE_002360|ACRE_002360|transcript|KFH48877|protein_coding||c.*910G>A|||||910|	264	269	97.06	5	ACRE_002350	hypothetical protein
scaffold1	713821	T	C	C|upstream_gene_variant|MODIFIER|ACRE_002430|ACRE_002430|transcript|KFH49078|protein_coding||c.-177A>G|||||177|,C|downstream_gene_variant|MODIFIER|ACRE_002440|ACRE_002440|transcript|KFH48894|protein_coding||c.*678A>G|||||678|,C|intergenic_region|MODIFIER|ACRE_002430-ACRE_002440|ACRE_002430-ACRE_002440|intergenic_region|ACRE_002430-ACRE_002440|||n.713821T>C||||||	250	255	96.9	5	ACRE_002430	hypothetical protein
scaffold1	723759	C	T	T|upstream_gene_variant|MODIFIER|ACRE_002460|ACRE_002460|transcript|KFH48905|protein_coding||c.-672G>A|||||672|,T|upstream_gene_variant|MODIFIER|ACRE_002470|ACRE_002470|transcript|KFH49059|protein_coding||c.-636C>T|||||636|,T|intergenic_region|MODIFIER|ACRE_002460-ACRE_002470|ACRE_002460-ACRE_002470|intergenic_region|ACRE_002460-ACRE_002470|||n.723759C>T||||||	268	271	98.53	2	ACRE_002460	hypothetical protein
scaffold1	725519	A	T	T|upstream_gene_variant|MODIFIER|ACRE_002480|ACRE_002480|transcript|KFH48870|protein_coding||c.-487A>T|||||487|,T|downstream_gene_variant|MODIFIER|ACRE_002470|ACRE_002470|transcript|KFH49059|protein_coding||c.*13A>T|||||13|,T|intergenic_region|MODIFIER|ACRE_002470-ACRE_002480|ACRE_002470-ACRE_002480|intergenic_region|ACRE_002470-ACRE_002480|||n.725519A>T||||||	264	268	98.88	2	ACRE_002480	hypothetical protein
scaffold1	727077	T	G	G|downstream_gene_variant|MODIFIER|ACRE_002480|ACRE_002480|transcript|KFH48870|protein_coding||c.*24T>G|||||24|,G|downstream_gene_variant|MODIFIER|ACRE_002490|ACRE_002490|transcript|KFH49016|protein_coding||c.*517A>C|||||517|,G|intergenic_region|MODIFIER|ACRE_002480-ACRE_002490|ACRE_002480-ACRE_002490|intergenic_region|ACRE_002480-ACRE_002490|||n.727077T>G||||||	305	307	98.07	1	ACRE_002480	hypothetical protein
scaffold1	740595	C	T	T|synonymous_variant|LOW|ACRE_002500|ACRE_002500|transcript|KFH48980|protein_coding|4/8|c.348G>A|p.Ser116Ser|348/1845|348/1845|116/614||	273	278	97.85	3	ACRE_002500	Coronin-like protein-like protein
scaffold1	749685	A	G	G|upstream_gene_variant|MODIFIER|ACRE_002530|ACRE_002530|transcript|ACRE_002530-1|protein_coding||c.-682T>C|||||682|WARNING_TRANSCRIPT_INCOMPLETE,G|upstream_gene_variant|MODIFIER|ACRE_002540|ACRE_002540|transcript|KFH48962|protein_coding||c.-98A>G|||||98|,G|intergenic_region|MODIFIER|ACRE_002530-ACRE_002540|ACRE_002530-ACRE_002540|intergenic_region|ACRE_002530-ACRE_002540|||n.749685A>G||||||	358	360	99.44	1	ACRE_002530	tRNA-Val
scaffold1	800648	G	A	A|missense_variant|MODERATE|ACRE_002720|ACRE_002720|transcript|KFH48963|protein_coding|3/3|c.194C>T|p.Ala65Val|194/339|194/339|65/112||,A|upstream_gene_variant|MODIFIER|ACRE_002710|ACRE_002710|transcript|KFH49095|protein_coding||c.-837C>T|||||837|	284	287	98.27	3	ACRE_002720	hypothetical protein
scaffold1	802425	G	A	A|missense_variant|MODERATE|ACRE_002730|ACRE_002730|transcript|KFH49075|protein_coding|1/1|c.404C>T|p.Pro135Leu|404/1113|404/1113|135/370||	280	282	98.25	1	ACRE_002730	hypothetical protein
scaffold1	806909	T	C	C|downstream_gene_variant|MODIFIER|ACRE_002750|ACRE_002750|transcript|KFH48886|protein_coding||c.*847A>G|||||847|,C|intergenic_region|MODIFIER|ACRE_002740-ACRE_002750|ACRE_002740-ACRE_002750|intergenic_region|ACRE_002740-ACRE_002750|||n.806909T>C||||||	223	226	98.67	3	ACRE_002750	helicase-like protein
scaffold1	825732	T	A	A|missense_variant|MODERATE|ACRE_002790|ACRE_002790|transcript|KFH48845|protein_coding|2/2|c.842A>T|p.Glu281Val|842/1920|842/1920|281/639||	259	264	97.37	5	ACRE_002790	PHD and RING finger domain-containing protein-like protein
scaffold1	825986	G	A	A|synonymous_variant|LOW|ACRE_002790|ACRE_002790|transcript|KFH48845|protein_coding|2/2|c.588C>T|p.Leu196Leu|588/1920|588/1920|196/639||	244	246	99.19	2	ACRE_002790	PHD and RING finger domain-containing protein-like protein
scaffold1	837236	N	G	G|downstream_gene_variant|MODIFIER|ACRE_002840|ACRE_002840|transcript|KFH49036|protein_coding||c.*918T>C|||||918|,G|downstream_gene_variant|MODIFIER|ACRE_002840|ACRE_002840|transcript|KFH49036|protein_coding||c.*918G>C|||||918|,G|downstream_gene_variant|MODIFIER|ACRE_002840|ACRE_002840|transcript|KFH49036|protein_coding||c.*918A>C|||||918|,G|intron_variant|MODIFIER|ACRE_002830|ACRE_002830|transcr…	12	13	92.31	0	ACRE_002840	hypothetical protein
scaffold1	871048	T	A	A|upstream_gene_variant|MODIFIER|ACRE_002920|ACRE_002920|transcript|KFH49077|protein_coding||c.-373T>A|||||373|,A|downstream_gene_variant|MODIFIER|ACRE_002910|ACRE_002910|transcript|KFH48937|protein_coding||c.*524T>A|||||524|,A|intergenic_region|MODIFIER|ACRE_002910-ACRE_002920|ACRE_002910-ACRE_002920|intergenic_region|ACRE_002910-ACRE_002920|||n.871048T>A||||||	232	246	94.31	1	ACRE_002920	Dolichyl-diphosphooligosaccharide--protein glycosyltransferase subunit-like protein
scaffold10	661	G	T	T|missense_variant|MODERATE|ACRE_017140|ACRE_017140|transcript|KFH47380|protein_coding|1/1|c.472G>T|p.Gly158Cys|472/597|472/597|158/198||	398	403	98.51	1	ACRE_017140	hypothetical protein
scaffold10	5696	C	T	T|missense_variant|MODERATE|ACRE_017150|ACRE_017150|transcript|KFH47337|protein_coding|2/3|c.1396C>T|p.Pro466Ser|1396/1599|1396/1599|466/532||	279	279	100	0	ACRE_017150	rhomboid protein-like protein
scaffold10	26690	C	T	T|intergenic_region|MODIFIER|ACRE_017210-ACRE_017220|ACRE_017210-ACRE_017220|intergenic_region|ACRE_017210-ACRE_017220|||n.26690C>T||||||	281	287	97.57	3	ACRE_017210	WD repeat-containing protein-like protein
scaffold10	30051	T	G	G|upstream_gene_variant|MODIFIER|ACRE_017220|ACRE_017220|transcript|KFH47379|protein_coding||c.-501T>G|||||501|,G|intergenic_region|MODIFIER|ACRE_017210-ACRE_017220|ACRE_017210-ACRE_017220|intergenic_region|ACRE_017210-ACRE_017220|||n.30051T>G||||||	318	326	97.55	3	ACRE_017220	hypothetical protein
scaffold10	30635	C	T	T|synonymous_variant|LOW|ACRE_017220|ACRE_017220|transcript|KFH47379|protein_coding|1/3|c.84C>T|p.Leu28Leu|84/1845|84/1845|28/614||	314	316	99.37	1	ACRE_017220	hypothetical protein
scaffold10	34806	G	C	C|missense_variant|MODERATE|ACRE_017230|ACRE_017230|transcript|KFH47320|protein_coding|5/7|c.1969C>G|p.His657Asp|1969/2928|1969/2928|657/975||	232	233	98.31	1	ACRE_017230	Importin alpha re-exporter-like protein
scaffold10	55322	T	C	C|missense_variant|MODERATE|ACRE_017290|ACRE_017290|transcript|KFH47419|protein_coding|1/1|c.1960A>G|p.Lys654Glu|1960/2460|1960/2460|654/819||,C|downstream_gene_variant|MODIFIER|ACRE_017280|ACRE_017280|transcript|KFH47358|protein_coding||c.*877T>C|||||877|	276	276	100	0	ACRE_017290	hypothetical protein
scaffold10	68130	G	A	A|upstream_gene_variant|MODIFIER|ACRE_017330|ACRE_017330|transcript|KFH47333|protein_coding||c.-150C>T|||||150|,A|downstream_gene_variant|MODIFIER|ACRE_017340|ACRE_017340|transcript|KFH47393|protein_coding||c.*313C>T|||||313|,A|intergenic_region|MODIFIER|ACRE_017330-ACRE_017340|ACRE_017330-ACRE_017340|intergenic_region|ACRE_017330-ACRE_017340|||n.68130G>A||||||	288	291	98.97	2	ACRE_017330	Factor arrest protein-like protein
scaffold10	70151	T	C	C|upstream_gene_variant|MODIFIER|ACRE_017340|ACRE_017340|transcript|KFH47393|protein_coding||c.-816A>G|||||816|,C|downstream_gene_variant|MODIFIER|ACRE_017350|ACRE_017350|transcript|KFH47330|protein_coding||c.*375A>G|||||375|,C|intergenic_region|MODIFIER|ACRE_017340-ACRE_017350|ACRE_017340-ACRE_017350|intergenic_region|ACRE_017340-ACRE_017350|||n.70151T>C||||||	296	297	99.66	1	ACRE_017340	putative nucleolar protein-like protein
scaffold10	83770	C	T	T|synonymous_variant|LOW|ACRE_017380|ACRE_017380|transcript|KFH47383|protein_coding|2/2|c.468C>T|p.Tyr156Tyr|468/720|468/720|156/239||,T|downstream_gene_variant|MODIFIER|ACRE_017390|ACRE_017390|transcript|KFH47321|protein_coding||c.*718G>A|||||718|	232	241	95.47	5	ACRE_017380	putative dolichyldiphosphatase-like protein
scaffold10	90204	C	T	T|upstream_gene_variant|MODIFIER|ACRE_017400|ACRE_017400|transcript|KFH47319|protein_coding||c.-4C>T|||||4|,T|downstream_gene_variant|MODIFIER|ACRE_017410|ACRE_017410|transcript|KFH47381|protein_coding||c.*593G>A|||||593|,T|intergenic_region|MODIFIER|ACRE_017390-ACRE_017400|ACRE_017390-ACRE_017400|intergenic_region|ACRE_017390-ACRE_017400|||n.90204C>T||||||	326	328	99.39	2	ACRE_017400	Glucose-repressible gene protein-like protein
scaffold10	102560	A	T	T|upstream_gene_variant|MODIFIER|ACRE_017460|ACRE_017460|transcript|KFH47427|protein_coding||c.-747T>A|||||747|,T|downstream_gene_variant|MODIFIER|ACRE_017470|ACRE_017470|transcript|KFH47368|protein_coding||c.*809T>A|||||809|,T|intergenic_region|MODIFIER|ACRE_017460-ACRE_017470|ACRE_017460-ACRE_017470|intergenic_region|ACRE_017460-ACRE_017470|||n.102560A>T||||||	223	225	99.11	2	ACRE_017460	Saccharopine dehydrogenase [NADP(+), L-glutamate-forming]-like protein
scaffold10	102623	G	A	A|upstream_gene_variant|MODIFIER|ACRE_017460|ACRE_017460|transcript|KFH47427|protein_coding||c.-810C>T|||||810|,A|downstream_gene_variant|MODIFIER|ACRE_017470|ACRE_017470|transcript|KFH47368|protein_coding||c.*746C>T|||||746|,A|intergenic_region|MODIFIER|ACRE_017460-ACRE_017470|ACRE_017460-ACRE_017470|intergenic_region|ACRE_017460-ACRE_017470|||n.102623G>A||||||	214	218	98.17	4	ACRE_017460	Saccharopine dehydrogenase [NADP(+), L-glutamate-forming]-like protein
scaffold10	117097	A	T	T|upstream_gene_variant|MODIFIER|ACRE_017490|ACRE_017490|transcript|KFH47398|protein_coding||c.-386T>A|||||386|,T|upstream_gene_variant|MODIFIER|ACRE_017500|ACRE_017500|transcript|KFH47346|protein_coding||c.-232A>T|||||232|,T|intergenic_region|MODIFIER|ACRE_017490-ACRE_017500|ACRE_017490-ACRE_017500|intergenic_region|ACRE_017490-ACRE_017500|||n.117097A>T||||||	267	272	97.45	4	ACRE_017490	Bypass of stop codon protein-like protein
scaffold10	122712	G	A	A|downstream_gene_variant|MODIFIER|ACRE_017520|ACRE_017520|transcript|KFH47351|protein_coding||c.*140G>A|||||140|,A|downstream_gene_variant|MODIFIER|ACRE_017530|ACRE_017530|transcript|KFH47408|protein_coding||c.*436C>T|||||436|,A|intergenic_region|MODIFIER|ACRE_017520-ACRE_017530|ACRE_017520-ACRE_017530|intergenic_region|ACRE_017520-ACRE_017530|||n.122712G>A||||||	166	166	100	0	ACRE_017520	hypothetical protein
scaffold10	122713	G	A	A|downstream_gene_variant|MODIFIER|ACRE_017520|ACRE_017520|transcript|KFH47351|protein_coding||c.*141G>A|||||141|,A|downstream_gene_variant|MODIFIER|ACRE_017530|ACRE_017530|transcript|KFH47408|protein_coding||c.*435C>T|||||435|,A|intergenic_region|MODIFIER|ACRE_017520-ACRE_017530|ACRE_017520-ACRE_017530|intergenic_region|ACRE_017520-ACRE_017530|||n.122713G>A||||||	163	163	98.79	0	ACRE_017520	hypothetical protein
scaffold10	136398	A	G	G|synonymous_variant|LOW|ACRE_017570|ACRE_017570|transcript|KFH47416|protein_coding|3/3|c.2658T>C|p.Val886Val|2658/3546|2658/3546|886/1181||	299	302	99.01	3	ACRE_017570	Cohesin subunit-like protein
scaffold10	143598	A	T	T|upstream_gene_variant|MODIFIER|ACRE_017600|ACRE_017600|transcript|KFH47382|protein_coding||c.-289A>T|||||289|,T|downstream_gene_variant|MODIFIER|ACRE_017590|ACRE_017590|transcript|KFH47388|protein_coding||c.*879A>T|||||879|,T|intergenic_region|MODIFIER|ACRE_017590-ACRE_017600|ACRE_017590-ACRE_017600|intergenic_region|ACRE_017590-ACRE_017600|||n.143598A>T||||||	229	231	98.71	0	ACRE_017600	Cysteine-rich, acidic integral membrane protein-like protein
scaffold10	149868	C	T	T|upstream_gene_variant|MODIFIER|ACRE_017620|ACRE_017620|transcript|KFH47389|protein_coding||c.-151G>A|||||151|,T|intergenic_region|MODIFIER|ACRE_017620-ACRE_017630|ACRE_017620-ACRE_017630|intergenic_region|ACRE_017620-ACRE_017630|||n.149868C>T||||||	234	236	98.73	2	ACRE_017620	hypothetical protein
scaffold10	149869	C	T	T|upstream_gene_variant|MODIFIER|ACRE_017620|ACRE_017620|transcript|KFH47389|protein_coding||c.-152G>A|||||152|,T|intergenic_region|MODIFIER|ACRE_017620-ACRE_017630|ACRE_017620-ACRE_017630|intergenic_region|ACRE_017620-ACRE_017630|||n.149869C>T||||||	235	237	98.74	2	ACRE_017620	hypothetical protein
scaffold10	160209	G	A	A|missense_variant|MODERATE|ACRE_017660|ACRE_017660|transcript|KFH47396|protein_coding|2/2|c.536C>T|p.Ser179Phe|536/1335|536/1335|179/444||	134	137	97.81	3	ACRE_017660	Geranylgeranyl pyrophosphate synthase-like protein
scaffold10	160216	G	A	A|synonymous_variant|LOW|ACRE_017660|ACRE_017660|transcript|KFH47396|protein_coding|2/2|c.529C>T|p.Leu177Leu|529/1335|529/1335|177/444||	267	267	99.63	0	ACRE_017660	Geranylgeranyl pyrophosphate synthase-like protein
scaffold10	173245	G	A	A|synonymous_variant|LOW|ACRE_017710|ACRE_017710|transcript|KFH47349|protein_coding|4/5|c.894C>T|p.Ile298Ile|894/1653|894/1653|298/550||	251	256	98.05	5	ACRE_017710	Ent-kaurene oxidase-like protein
scaffold10	174087	G	A	A|missense_variant|MODERATE|ACRE_017710|ACRE_017710|transcript|KFH47349|protein_coding|1/5|c.229C>T|p.Pro77Ser|229/1653|229/1653|77/550||,A|upstream_gene_variant|MODIFIER|ACRE_017720|ACRE_017720|transcript|KFH47406|protein_coding||c.-924G>A|||||924|	245	251	97.61	5	ACRE_017710	Ent-kaurene oxidase-like protein
scaffold10	181694	G	A	A|missense_variant|MODERATE|ACRE_017740|ACRE_017740|transcript|KFH47421|protein_coding|2/2|c.3274G>A|p.Asp1092Asn|3274/4617|3274/4617|1092/1538||	222	222	100	0	ACRE_017740	ABC transporter-like protein
scaffold10	191889	G	A	A|downstream_gene_variant|MODIFIER|ACRE_017790|ACRE_017790|transcript|KFH47366|protein_coding||c.*232C>T|||||232|,A|intergenic_region|MODIFIER|ACRE_017780-ACRE_017790|ACRE_017780-ACRE_017790|intergenic_region|ACRE_017780-ACRE_017790|||n.191889G>A||||||	227	230	98.7	3	ACRE_017790	Glycerol 2-dehydrogenase-like protein
scaffold10	193623	A	T	T|upstream_gene_variant|MODIFIER|ACRE_017790|ACRE_017790|transcript|KFH47366|protein_coding||c.-162T>A|||||162|,T|upstream_gene_variant|MODIFIER|ACRE_017800|ACRE_017800|transcript|KFH47429|protein_coding||c.-410A>T|||||410|,T|intergenic_region|MODIFIER|ACRE_017790-ACRE_017800|ACRE_017790-ACRE_017800|intergenic_region|ACRE_017790-ACRE_017800|||n.193623A>T||||||	277	278	99.64	1	ACRE_017790	Glycerol 2-dehydrogenase-like protein
scaffold10	216473	C	T	T|synonymous_variant|LOW|ACRE_017890|ACRE_017890|transcript|KFH47422|protein_coding|1/2|c.99C>T|p.Val33Val|99/1026|99/1026|33/341||	271	275	98.55	4	ACRE_017890	hypothetical protein
scaffold10	221300	C	T	T|upstream_gene_variant|MODIFIER|ACRE_017910|ACRE_017910|transcript|KFH47426|protein_coding||c.-153G>A|||||153|,T|intergenic_region|MODIFIER|ACRE_017910-ACRE_017920|ACRE_017910-ACRE_017920|intergenic_region|ACRE_017910-ACRE_017920|||n.221300C>T||||||	181	183	98.37	1	ACRE_017910	hypothetical protein
scaffold10	232182	C	T	T|upstream_gene_variant|MODIFIER|ACRE_017970|ACRE_017970|transcript|KFH47390|protein_coding||c.-266C>T|||||266|,T|intergenic_region|MODIFIER|ACRE_017960-ACRE_017970|ACRE_017960-ACRE_017970|intergenic_region|ACRE_017960-ACRE_017970|||n.232182C>T||||||	260	274	94.55	11	ACRE_017970	NmrA-like family domain-containing protein-like protein
scaffold10	248043	T	A	A|missense_variant|MODERATE|ACRE_018040|ACRE_018040|transcript|KFH47409|protein_coding|1/1|c.535A>T|p.Ile179Phe|535/2313|535/2313|179/770||	236	237	98.33	1	ACRE_018040	Lipase-like protein
scaffold10	249359	G	A	A|upstream_gene_variant|MODIFIER|ACRE_018040|ACRE_018040|transcript|KFH47409|protein_coding||c.-782C>T|||||782|,A|upstream_gene_variant|MODIFIER|ACRE_018050|ACRE_018050|transcript|KFH47347|protein_coding||c.-999G>A|||||999|,A|intergenic_region|MODIFIER|ACRE_018040-ACRE_018050|ACRE_018040-ACRE_018050|intergenic_region|ACRE_018040-ACRE_018050|||n.249359G>A||||||	217	220	98.19	3	ACRE_018040	Lipase-like protein
scaffold10	281296	C	T	T|upstream_gene_variant|MODIFIER|ACRE_018140|ACRE_018140|transcript|KFH47399|protein_coding||c.-740G>A|||||740|,T|downstream_gene_variant|MODIFIER|ACRE_018150|ACRE_018150|transcript|KFH47341|protein_coding||c.*228G>A|||||228|,T|intergenic_region|MODIFIER|ACRE_018140-ACRE_018150|ACRE_018140-ACRE_018150|intergenic_region|ACRE_018140-ACRE_018150|||n.281296C>T||||||	219	223	97.77	3	ACRE_018140	Acyl-CoA dehydrogenase-like protein
scaffold10	285178	T	C	C|upstream_gene_variant|MODIFIER|ACRE_018160|ACRE_018160|transcript|KFH47395|protein_coding||c.-379A>G|||||379|,C|upstream_gene_variant|MODIFIER|ACRE_018170|ACRE_018170|transcript|KFH47336|protein_coding||c.-876T>C|||||876|,C|intergenic_region|MODIFIER|ACRE_018160-ACRE_018170|ACRE_018160-ACRE_018170|intergenic_region|ACRE_018160-ACRE_018170|||n.285178T>C||||||	264	265	99.25	1	ACRE_018160	Fatty acid transporter protein-like protein
scaffold10	324814	A	T	T|upstream_gene_variant|MODIFIER|ACRE_018310|ACRE_018310|transcript|KFH47345|protein_coding||c.-499A>T|||||499|,T|intergenic_region|MODIFIER|ACRE_018300-ACRE_018310|ACRE_018300-ACRE_018310|intergenic_region|ACRE_018300-ACRE_018310|||n.324814A>T||||||	225	228	98.25	2	ACRE_018310	Diphthamide biosynthesis protein-like protein
scaffold10	340831	C	T	T|upstream_gene_variant|MODIFIER|ACRE_018380|ACRE_018380|transcript|KFH47385|protein_coding||c.-972G>A|||||972|,T|downstream_gene_variant|MODIFIER|ACRE_018390|ACRE_018390|transcript|KFH47325|protein_coding||c.*911G>A|||||911|,T|intergenic_region|MODIFIER|ACRE_018380-ACRE_018390|ACRE_018380-ACRE_018390|intergenic_region|ACRE_018380-ACRE_018390|||n.340831C>T||||||	217	218	99.09	0	ACRE_018380	Sugar transporter-like protein
scaffold100	3191	G	A	A|intergenic_region|MODIFIER|ACRE_070180-ACRE_070190|ACRE_070180-ACRE_070190|intergenic_region|ACRE_070180-ACRE_070190|||n.3191G>A||||||	213	218	96.82	3	ACRE_070180	Serine/threonine-protein kinase-like protein
scaffold100	34362	T	C	C|synonymous_variant|LOW|ACRE_070300|ACRE_070300|transcript|KFH42231|protein_coding|2/2|c.663T>C|p.Ala221Ala|663/1107|663/1107|221/368||,C|downstream_gene_variant|MODIFIER|ACRE_070310|ACRE_070310|transcript|KFH42250|protein_coding||c.*978A>G|||||978|	265	269	98.51	3	ACRE_070300	hypothetical protein
scaffold100	47907	G	A	A|upstream_gene_variant|MODIFIER|ACRE_070340|ACRE_070340|transcript|KFH42229|protein_coding||c.-637C>T|||||637|,A|downstream_gene_variant|MODIFIER|ACRE_070350|ACRE_070350|transcript|KFH42247|protein_coding||c.*422C>T|||||422|,A|intergenic_region|MODIFIER|ACRE_070340-ACRE_070350|ACRE_070340-ACRE_070350|intergenic_region|ACRE_070340-ACRE_070350|||n.47907G>A||||||	243	244	99.59	1	ACRE_070340	hypothetical protein
scaffold100	61570	C	T	T|missense_variant|MODERATE|ACRE_070400|ACRE_070400|transcript|KFH42235|protein_coding|1/1|c.3202G>A|p.Asp1068Asn|3202/3894|3202/3894|1068/1297||,T|downstream_gene_variant|MODIFIER|ACRE_070390|ACRE_070390|transcript|KFH42243|protein_coding||c.*911C>T|||||911|	229	234	97.45	3	ACRE_070400	hypothetical protein
scaffold100	68021	A	G	G|upstream_gene_variant|MODIFIER|ACRE_070420|ACRE_070420|transcript|KFH42234|protein_coding||c.-882A>G|||||882|,G|intergenic_region|MODIFIER|ACRE_070410-ACRE_070420|ACRE_070410-ACRE_070420|intergenic_region|ACRE_070410-ACRE_070420|||n.68021A>G||||||	217	217	100	0	ACRE_070420	Ras-related protein-like protein
scaffold100	79416	C	T	T|missense_variant|MODERATE|ACRE_070460|ACRE_070460|transcript|KFH42232|protein_coding|4/5|c.737C>T|p.Ser246Phe|737/1638|737/1638|246/545||	237	241	98.34	2	ACRE_070460	hypothetical protein
scaffold100	84266	C	A	A|upstream_gene_variant|MODIFIER|ACRE_070470|ACRE_070470|transcript|KFH42249|protein_coding||c.-674G>T|||||674|,A|upstream_gene_variant|MODIFIER|ACRE_070480|ACRE_070480|transcript|KFH42241|protein_coding||c.-819C>A|||||819|,A|intergenic_region|MODIFIER|ACRE_070470-ACRE_070480|ACRE_070470-ACRE_070480|intergenic_region|ACRE_070470-ACRE_070480|||n.84266C>A||||||	204	205	99.51	1	ACRE_070470	hypothetical protein
scaffold100	95407	T	A	A|upstream_gene_variant|MODIFIER|ACRE_070510|ACRE_070510|transcript|KFH42246|protein_coding||c.-517A>T|||||517|,A|intergenic_region|MODIFIER|ACRE_070510-ACRE_070520|ACRE_070510-ACRE_070520|intergenic_region|ACRE_070510-ACRE_070520|||n.95407T>A||||||	159	161	97.55	2	ACRE_070510	Origin recognition complex subunit-like protein
scaffold100	96620	TA	T	T|downstream_gene_variant|MODIFIER|ACRE_070520|ACRE_070520|transcript|KFH42239|protein_coding||c.*808delT|||||808|,T|intergenic_region|MODIFIER|ACRE_070510-ACRE_070520|ACRE_070510-ACRE_070520|intergenic_region|ACRE_070510-ACRE_070520|||n.96621delA||||||	206	205	97.63	3	ACRE_070520	hypothetical protein
scaffold101	14052	T	C	C|intergenic_region|MODIFIER|ACRE_070580-ACRE_070590|ACRE_070580-ACRE_070590|intergenic_region|ACRE_070580-ACRE_070590|||n.14052T>C||||||	218	222	98.2	2	ACRE_070580	Proline-specific permease-like protein
scaffold101	20744	G	A	A|stop_gained&splice_region_variant|HIGH|ACRE_070590|ACRE_070590|transcript|KFH42213|protein_coding|4/7|c.280C>T|p.Gln94*|280/711|280/711|94/236||,A|upstream_gene_variant|MODIFIER|ACRE_070600|ACRE_070600|transcript|KFH42215|protein_coding||c.-805G>A|||||805|	234	236	98.73	2	ACRE_070590	NAD(P)H-hydrate epimerase-like protein
scaffold101	28505	C	T	T|upstream_gene_variant|MODIFIER|ACRE_070630|ACRE_070630|transcript|KFH42196|protein_coding||c.-49C>T|||||49|,T|intergenic_region|MODIFIER|ACRE_070620-ACRE_070630|ACRE_070620-ACRE_070630|intergenic_region|ACRE_070620-ACRE_070630|||n.28505C>T||||||	292	294	98.98	0	ACRE_070630	High osmolarity signaling protein-like protein
scaffold101	32738	C	A	A|synonymous_variant|LOW|ACRE_070650|ACRE_070650|transcript|KFH42191|protein_coding|2/3|c.303C>A|p.Leu101Leu|303/846|303/846|101/281||	244	248	95.31	3	ACRE_070650	hypothetical protein
scaffold101	38424	G	A	A|upstream_gene_variant|MODIFIER|ACRE_070680|ACRE_070680|transcript|KFH42205|protein_coding||c.-81C>T|||||81|,A|upstream_gene_variant|MODIFIER|ACRE_070690|ACRE_070690|transcript|KFH42184|protein_coding||c.-876G>A|||||876|,A|intergenic_region|MODIFIER|ACRE_070680-ACRE_070690|ACRE_070680-ACRE_070690|intergenic_region|ACRE_070680-ACRE_070690|||n.38424G>A||||||	266	270	98.15	4	ACRE_070680	ATP synthase subunit J-like protein
scaffold101	41722	G	A	A|missense_variant|MODERATE|ACRE_070700|ACRE_070700|transcript|KFH42200|protein_coding|2/3|c.79C>T|p.Leu27Phe|79/987|79/987|27/328||	256	259	98.84	3	ACRE_070700	hypothetical protein
scaffold101	53086	C	T	T|intron_variant|MODIFIER|ACRE_070740|ACRE_070740|transcript|KFH42203|protein_coding|2/2|c.269-34C>T||||||	256	260	98.46	4	ACRE_070740	hypothetical protein
scaffold101	53902	C	T	T|missense_variant|MODERATE|ACRE_070740|ACRE_070740|transcript|KFH42203|protein_coding|3/3|c.1051C>T|p.Pro351Ser|1051/2385|1051/2385|351/794||	246	248	98.8	2	ACRE_070740	hypothetical protein
scaffold101	71950	G	A	A|missense_variant|MODERATE|ACRE_070820|ACRE_070820|transcript|KFH42207|protein_coding|1/1|c.629C>T|p.Ser210Leu|629/2535|629/2535|210/844||	234	240	97.5	6	ACRE_070820	putative glycosidase-like protein
scaffold101	83513	A	G	G|missense_variant|MODERATE|ACRE_070880|ACRE_070880|transcript|KFH42218|protein_coding|1/1|c.1844T>C|p.Leu615Pro|1844/3450|1844/3450|615/1149||	298	300	98.68	2	ACRE_070880	Pentatricopeptide repeat-containing protein-like protein
scaffold101	86637	A	AT	AT|intergenic_region|MODIFIER|ACRE_070880-END|ACRE_070880-END|intergenic_region|ACRE_070880-END|||n.86637_86638insT||||||	221	236	83.08	29	ACRE_070880	Pentatricopeptide repeat-containing protein-like protein
scaffold101	90935	T	G	G|intergenic_region|MODIFIER|ACRE_070880-END|ACRE_070880-END|intergenic_region|ACRE_070880-END|||n.90935T>G||||||	151	162	93.21	8	ACRE_070880	Pentatricopeptide repeat-containing protein-like protein
scaffold101	98140	G	A	A|intergenic_region|MODIFIER|ACRE_070880-END|ACRE_070880-END|intergenic_region|ACRE_070880-END|||n.98140G>A||||||	159	162	96.36	3	ACRE_070880	Pentatricopeptide repeat-containing protein-like protein
scaffold102	1998	T	C	C|intergenic_region|MODIFIER|ACRE_070890|ACRE_070890|intergenic_region|ACRE_070890|||n.1998T>C||||||	207	216	95.83	9	ACRE_070890	hypothetical protein
scaffold102	8522	A	C	C|intergenic_region|MODIFIER|ACRE_070890|ACRE_070890|intergenic_region|ACRE_070890|||n.8522A>C||||||	144	147	97.96	3	ACRE_070890	hypothetical protein
scaffold102	15277	T	G	G|upstream_gene_variant|MODIFIER|ACRE_070900|ACRE_070900|transcript|KFH42173|protein_coding||c.-717A>C|||||717|,G|upstream_gene_variant|MODIFIER|ACRE_070910|ACRE_070910|transcript|KFH42159|protein_coding||c.-75T>G|||||75|,G|intergenic_region|MODIFIER|ACRE_070900-ACRE_070910|ACRE_070900-ACRE_070910|intergenic_region|ACRE_070900-ACRE_070910|||n.15277T>G||||||	202	203	97.58	1	ACRE_070900	4-coumarate--CoA ligase-like protein
scaffold102	20393	C	T	T|downstream_gene_variant|MODIFIER|ACRE_070930|ACRE_070930|transcript|KFH42160|protein_coding||c.*95C>T|||||95|,T|intergenic_region|MODIFIER|ACRE_070930-ACRE_070940|ACRE_070930-ACRE_070940|intergenic_region|ACRE_070930-ACRE_070940|||n.20393C>T||||||	270	273	98.54	1	ACRE_070930	hypothetical protein
scaffold102	28816	C	A	A|intergenic_region|MODIFIER|ACRE_070940-ACRE_070950|ACRE_070940-ACRE_070950|intergenic_region|ACRE_070940-ACRE_070950|||n.28816C>A||||||	311	323	96.88	9	ACRE_070940	Chromosome-associated kinesin-like protein
scaffold102	71498	A	G	G|downstream_gene_variant|MODIFIER|ACRE_071140|ACRE_071140|transcript|KFH42162|protein_coding||c.*73T>C|||||73|,G|intergenic_region|MODIFIER|ACRE_071130-ACRE_071140|ACRE_071130-ACRE_071140|intergenic_region|ACRE_071130-ACRE_071140|||n.71498A>G||||||	294	294	98.99	0	ACRE_071140	hypothetical protein
scaffold102	75249	T	C	C|intergenic_region|MODIFIER|ACRE_071140-END|ACRE_071140-END|intergenic_region|ACRE_071140-END|||n.75249T>C||||||	286	327	86.4	40	ACRE_071140	hypothetical protein
scaffold102	76654	G	A	A|intergenic_region|MODIFIER|ACRE_071140-END|ACRE_071140-END|intergenic_region|ACRE_071140-END|||n.76654G>A||||||	210	234	88.61	22	ACRE_071140	hypothetical protein
scaffold102	79910	T	C	C|intergenic_region|MODIFIER|ACRE_071140-END|ACRE_071140-END|intergenic_region|ACRE_071140-END|||n.79910T>C||||||	221	222	99.55	1	ACRE_071140	hypothetical protein
scaffold102	81133	G	A	A|intergenic_region|MODIFIER|ACRE_071140-END|ACRE_071140-END|intergenic_region|ACRE_071140-END|||n.81133G>A||||||	247	248	99.6	1	ACRE_071140	hypothetical protein
scaffold102	81807	A	C	C|intergenic_region|MODIFIER|ACRE_071140-END|ACRE_071140-END|intergenic_region|ACRE_071140-END|||n.81807A>C||||||	204	210	96.23	5	ACRE_071140	hypothetical protein
scaffold102	83178	C	T	T|intergenic_region|MODIFIER|ACRE_071140-END|ACRE_071140-END|intergenic_region|ACRE_071140-END|||n.83178C>T||||||	320	381	83.77	61	ACRE_071140	hypothetical protein
scaffold102	83298	T	C	C|intergenic_region|MODIFIER|ACRE_071140-END|ACRE_071140-END|intergenic_region|ACRE_071140-END|||n.83298T>C||||||	248	275	89.53	25	ACRE_071140	hypothetical protein
scaffold102	83333	G	A	A|intergenic_region|MODIFIER|ACRE_071140-END|ACRE_071140-END|intergenic_region|ACRE_071140-END|||n.83333G>A||||||	237	277	85.56	39	ACRE_071140	hypothetical protein
scaffold102	84388	G	A	A|intergenic_region|MODIFIER|ACRE_071140-END|ACRE_071140-END|intergenic_region|ACRE_071140-END|||n.84388G>A||||||	255	263	96.59	8	ACRE_071140	hypothetical protein
scaffold102	89942	T	C	C|intergenic_region|MODIFIER|ACRE_071140-END|ACRE_071140-END|intergenic_region|ACRE_071140-END|||n.89942T>C||||||	211	214	98.6	3	ACRE_071140	hypothetical protein
scaffold102	89945	G	A	A|intergenic_region|MODIFIER|ACRE_071140-END|ACRE_071140-END|intergenic_region|ACRE_071140-END|||n.89945G>A||||||	209	215	97.21	6	ACRE_071140	hypothetical protein
scaffold102	90224	A	C	C|intergenic_region|MODIFIER|ACRE_071140-END|ACRE_071140-END|intergenic_region|ACRE_071140-END|||n.90224A>C||||||	194	204	95.1	10	ACRE_071140	hypothetical protein
scaffold102	91242	G	A	A|intergenic_region|MODIFIER|ACRE_071140-END|ACRE_071140-END|intergenic_region|ACRE_071140-END|||n.91242G>A||||||	215	217	99.08	1	ACRE_071140	hypothetical protein
scaffold102	91905	T	G	G|intergenic_region|MODIFIER|ACRE_071140-END|ACRE_071140-END|intergenic_region|ACRE_071140-END|||n.91905T>G||||||	223	235	93.7	10	ACRE_071140	hypothetical protein
scaffold102	92881	A	T	T|intergenic_region|MODIFIER|ACRE_071140-END|ACRE_071140-END|intergenic_region|ACRE_071140-END|||n.92881A>T||||||	231	235	97.88	4	ACRE_071140	hypothetical protein
scaffold102	94321	G	A	A|intergenic_region|MODIFIER|ACRE_071140-END|ACRE_071140-END|intergenic_region|ACRE_071140-END|||n.94321G>A||||||	257	293	87.12	36	ACRE_071140	hypothetical protein
scaffold102	94341	A	G	G|intergenic_region|MODIFIER|ACRE_071140-END|ACRE_071140-END|intergenic_region|ACRE_071140-END|||n.94341A>G||||||	290	294	98.31	4	ACRE_071140	hypothetical protein
scaffold102	96140	G	A	A|intergenic_region|MODIFIER|ACRE_071140-END|ACRE_071140-END|intergenic_region|ACRE_071140-END|||n.96140G>A||||||	220	260	83.97	40	ACRE_071140	hypothetical protein
scaffold102	96143	G	A	A|intergenic_region|MODIFIER|ACRE_071140-END|ACRE_071140-END|intergenic_region|ACRE_071140-END|||n.96143G>A||||||	215	255	84.31	40	ACRE_071140	hypothetical protein
scaffold102	96261	G	A	A|intergenic_region|MODIFIER|ACRE_071140-END|ACRE_071140-END|intergenic_region|ACRE_071140-END|||n.96261G>A||||||	198	243	81.48	45	ACRE_071140	hypothetical protein
scaffold103	6362	C	T	T|synonymous_variant|LOW|ACRE_071170|ACRE_071170|transcript|KFH42149|protein_coding|1/1|c.1503C>T|p.Leu501Leu|1503/2046|1503/2046|501/681||,T|downstream_gene_variant|MODIFIER|ACRE_071180|ACRE_071180|transcript|KFH42139|protein_coding||c.*768G>A|||||768|	256	259	98.46	1	ACRE_071170	Ferric/cupric reductase transmembrane component-like protein
scaffold103	11810	G	A	A|missense_variant|MODERATE|ACRE_071190|ACRE_071190|transcript|KFH42153|protein_coding|3/4|c.844G>A|p.Glu282Lys|844/1866|844/1866|282/621||	258	263	97.73	5	ACRE_071190	hypothetical protein
scaffold103	35659	T	C	C|synonymous_variant|LOW|ACRE_071260|ACRE_071260|transcript|KFH42130|protein_coding|2/2|c.528T>C|p.Ser176Ser|528/4446|528/4446|176/1481||	263	266	97.77	3	ACRE_071260	hypothetical protein
scaffold103	45386	A	G	G|upstream_gene_variant|MODIFIER|ACRE_071290|ACRE_071290|transcript|KFH42140|protein_coding||c.-362A>G|||||362|,G|downstream_gene_variant|MODIFIER|ACRE_071280|ACRE_071280|transcript|KFH42156|protein_coding||c.*989A>G|||||989|,G|intergenic_region|MODIFIER|ACRE_071280-ACRE_071290|ACRE_071280-ACRE_071290|intergenic_region|ACRE_071280-ACRE_071290|||n.45386A>G||||||	243	244	98.78	1	ACRE_071290	flavin-containing monoamine oxidase A-like protein
scaffold103	50041	N	G	G|upstream_gene_variant|MODIFIER|ACRE_071310|ACRE_071310|transcript|KFH42154|protein_coding||c.-265T>C|||||265|,G|upstream_gene_variant|MODIFIER|ACRE_071310|ACRE_071310|transcript|KFH42154|protein_coding||c.-265G>C|||||265|,G|upstream_gene_variant|MODIFIER|ACRE_071310|ACRE_071310|transcript|KFH42154|protein_coding||c.-265A>C|||||265|,G|intergenic_region|MODIFIER|ACRE_071310-ACRE_071320|ACRE_07131…	9	11	81.82	0	ACRE_071310	Acriflavine sensitivity control protein acr-like protein
scaffold103	53039	C	T	T|downstream_gene_variant|MODIFIER|ACRE_071330|ACRE_071330|transcript|KFH42151|protein_coding||c.*754G>A|||||754|,T|intron_variant|MODIFIER|ACRE_071320|ACRE_071320|transcript|KFH42138|protein_coding|2/2|c.813+24C>T||||||	129	133	96.27	3	ACRE_071330	D-2-hydroxyacid dehydrogenase-like protein
scaffold103	53095	C	T	T|splice_region_variant&intron_variant|LOW|ACRE_071320|ACRE_071320|transcript|KFH42138|protein_coding|2/2|c.814-6C>T||||||,T|downstream_gene_variant|MODIFIER|ACRE_071330|ACRE_071330|transcript|KFH42151|protein_coding||c.*698G>A|||||698|	129	132	96.27	1	ACRE_071320	hypothetical protein
scaffold103	55407	T	G	G|upstream_gene_variant|MODIFIER|ACRE_071330|ACRE_071330|transcript|KFH42151|protein_coding||c.-143A>C|||||143|,G|upstream_gene_variant|MODIFIER|ACRE_071340|ACRE_071340|transcript|KFH42137|protein_coding||c.-976T>G|||||976|,G|intergenic_region|MODIFIER|ACRE_071330-ACRE_071340|ACRE_071330-ACRE_071340|intergenic_region|ACRE_071330-ACRE_071340|||n.55407T>G||||||	271	271	100	0	ACRE_071330	D-2-hydroxyacid dehydrogenase-like protein
scaffold103	55412	C	T	T|upstream_gene_variant|MODIFIER|ACRE_071330|ACRE_071330|transcript|KFH42151|protein_coding||c.-148G>A|||||148|,T|upstream_gene_variant|MODIFIER|ACRE_071340|ACRE_071340|transcript|KFH42137|protein_coding||c.-971C>T|||||971|,T|intergenic_region|MODIFIER|ACRE_071330-ACRE_071340|ACRE_071330-ACRE_071340|intergenic_region|ACRE_071330-ACRE_071340|||n.55412C>T||||||	269	273	97.82	4	ACRE_071330	D-2-hydroxyacid dehydrogenase-like protein
scaffold103	68369	A	T	T|downstream_gene_variant|MODIFIER|ACRE_071390|ACRE_071390|transcript|KFH42148|protein_coding||c.*284A>T|||||284|,T|intergenic_region|MODIFIER|ACRE_071390-ACRE_071400|ACRE_071390-ACRE_071400|intergenic_region|ACRE_071390-ACRE_071400|||n.68369A>T||||||	249	252	98.81	1	ACRE_071390	Poly(A) RNA polymerase-like protein
scaffold103	80735	A	G	G|missense_variant|MODERATE|ACRE_071430|ACRE_071430|transcript|KFH42133|protein_coding|2/2|c.1036A>G|p.Lys346Glu|1036/1872|1036/1872|346/623||	169	171	98.26	2	ACRE_071430	hypothetical protein
scaffold103	83271	A	G	G|missense_variant|MODERATE|ACRE_071440|ACRE_071440|transcript|KFH42143|protein_coding|1/2|c.1805T>C|p.Leu602Pro|1805/2916|1805/2916|602/971||	252	255	98.44	1	ACRE_071440	ER membrane protein complex subunit-like protein
scaffold103	96191	N	G	G|intergenic_region|MODIFIER|ACRE_071470-END|ACRE_071470-END|intergenic_region|ACRE_071470-END|||n.96191A>G||||||,G|intergenic_region|MODIFIER|ACRE_071470-END|ACRE_071470-END|intergenic_region|ACRE_071470-END|||n.96191C>G||||||,G|intergenic_region|MODIFIER|ACRE_071470-END|ACRE_071470-END|intergenic_region|ACRE_071470-END|||n.96191T>G||||||	20	30	100	0	ACRE_071470	Protein ROOT INITIATION DEFECTIVE-like protein
scaffold103	96589	A	C	C|intergenic_region|MODIFIER|ACRE_071470-END|ACRE_071470-END|intergenic_region|ACRE_071470-END|||n.96589A>C||||||	169	179	94.41	10	ACRE_071470	Protein ROOT INITIATION DEFECTIVE-like protein
scaffold104	17566	T	G	G|upstream_gene_variant|MODIFIER|ACRE_071540|ACRE_071540|transcript|KFH42125|protein_coding||c.-573T>G|||||573|,G|intergenic_region|MODIFIER|ACRE_071530-ACRE_071540|ACRE_071530-ACRE_071540|intergenic_region|ACRE_071530-ACRE_071540|||n.17566T>G||||||	248	248	99.2	0	ACRE_071540	Clock-controlled protein-like protein
scaffold104	43739	G	T	T|missense_variant|MODERATE|ACRE_071650|ACRE_071650|transcript|KFH42117|protein_coding|3/3|c.4420C>A|p.Leu1474Ile|4420/7797|4420/7797|1474/2598||	285	291	97.27	4	ACRE_071650	Nonribosomal peptide synthetase-like protein
scaffold104	80614	C	T	T|missense_variant|MODERATE|ACRE_071700|ACRE_071700|transcript|KFH42109|protein_coding|8/9|c.1556G>A|p.Gly519Glu|1556/1866|1556/1866|519/621||,T|downstream_gene_variant|MODIFIER|ACRE_071690|ACRE_071690|transcript|KFH42120|protein_coding||c.*529C>T|||||529|	247	250	98.41	1	ACRE_071700	Glutamyl-tRNA(Gln) amidotransferase subunit A-like protein
scaffold104	88569	C	T	T|synonymous_variant|LOW|ACRE_071740|ACRE_071740|transcript|KFH42113|protein_coding|1/1|c.894C>T|p.Ala298Ala|894/897|894/897|298/298||,T|downstream_gene_variant|MODIFIER|ACRE_071750|ACRE_071750|transcript|KFH42126|protein_coding||c.*334G>A|||||334|	11	13	84.62	2	ACRE_071740	Formyltetrahydrofolate deformylase-like protein
scaffold104	88571	A	C	C|stop_lost&splice_region_variant|HIGH|ACRE_071740|ACRE_071740|transcript|KFH42113|protein_coding|1/1|c.896A>C|p.Ter299Serext*?|896/897|896/897|299/298||,C|downstream_gene_variant|MODIFIER|ACRE_071750|ACRE_071750|transcript|KFH42126|protein_coding||c.*332T>G|||||332|	14	14	87.5	0	ACRE_071740	Formyltetrahydrofolate deformylase-like protein
scaffold105	21232	A	G	G|missense_variant|MODERATE|ACRE_071850|ACRE_071850|transcript|KFH42092|protein_coding|2/3|c.403A>G|p.Ile135Val|403/1245|403/1245|135/414||,G|downstream_gene_variant|MODIFIER|ACRE_071860|ACRE_071860|transcript|KFH42070|protein_coding||c.*919T>C|||||919|	272	275	98.55	1	ACRE_071850	DNA polymerase delta subunit-like protein
scaffold105	24376	GA	G	G|upstream_gene_variant|MODIFIER|ACRE_071860|ACRE_071860|transcript|KFH42070|protein_coding||c.-717delT|||||717|,G|intron_variant|MODIFIER|ACRE_071870|ACRE_071870|transcript|KFH42090|protein_coding|1/2|c.132-12delA||||||	266	259	97.08	5	ACRE_071860	hypothetical protein
scaffold105	27619	G	A	A|missense_variant|MODERATE|ACRE_071880|ACRE_071880|transcript|KFH42065|protein_coding|2/2|c.509C>T|p.Pro170Leu|509/1494|509/1494|170/497||	248	249	97.64	1	ACRE_071880	Histone acetyltransferase-like protein
scaffold105	30913	A	G	G|upstream_gene_variant|MODIFIER|ACRE_071910|ACRE_071910|transcript|KFH42098|protein_coding||c.-751A>G|||||751|,G|downstream_gene_variant|MODIFIER|ACRE_071900|ACRE_071900|transcript|KFH42077|protein_coding||c.*145A>G|||||145|,G|intergenic_region|MODIFIER|ACRE_071900-ACRE_071910|ACRE_071900-ACRE_071910|intergenic_region|ACRE_071900-ACRE_071910|||n.30913A>G||||||	291	295	98.31	4	ACRE_071910	DNA replication licensing factor-like protein
scaffold105	56002	CT	C	C|upstream_gene_variant|MODIFIER|ACRE_072000|ACRE_072000|transcript|KFH42074|protein_coding||c.-10delT|||||10|,C|intergenic_region|MODIFIER|ACRE_071990-ACRE_072000|ACRE_071990-ACRE_072000|intergenic_region|ACRE_071990-ACRE_072000|||n.56003delT||||||	297	298	96.43	9	ACRE_072000	Sulfite reductase [NADPH] subunit beta-like protein
scaffold105	73850	A	G	G|upstream_gene_variant|MODIFIER|ACRE_072060|ACRE_072060|transcript|KFH42081|protein_coding||c.-685T>C|||||685|,G|intergenic_region|MODIFIER|ACRE_072060-ACRE_072070|ACRE_072060-ACRE_072070|intergenic_region|ACRE_072060-ACRE_072070|||n.73850A>G||||||	255	256	98.84	1	ACRE_072060	Endochitinase-like protein
scaffold105	74508	C	T	T|intergenic_region|MODIFIER|ACRE_072060-ACRE_072070|ACRE_072060-ACRE_072070|intergenic_region|ACRE_072060-ACRE_072070|||n.74508C>T||||||	275	280	98.21	5	ACRE_072060	Endochitinase-like protein
scaffold105	81240	C	T	T|upstream_gene_variant|MODIFIER|ACRE_072090|ACRE_072090|transcript|KFH42089|protein_coding||c.-677C>T|||||677|,T|downstream_gene_variant|MODIFIER|ACRE_072080|ACRE_072080|transcript|KFH42071|protein_coding||c.*728C>T|||||728|,T|intergenic_region|MODIFIER|ACRE_072080-ACRE_072090|ACRE_072080-ACRE_072090|intergenic_region|ACRE_072080-ACRE_072090|||n.81240C>T||||||	288	293	97.96	4	ACRE_072090	hypothetical protein
scaffold105	89747	C	T	T|missense_variant|MODERATE|ACRE_072130|ACRE_072130|transcript|KFH42085|protein_coding|1/2|c.14C>T|p.Pro5Leu|14/594|14/594|5/197||	309	309	99.36	0	ACRE_072130	Protein LURP-one-related-like protein
scaffold105	92649	T	C	C|stop_lost&splice_region_variant|HIGH|ACRE_072140|ACRE_072140|transcript|KFH42066|protein_coding|5/5|c.1300T>C|p.Ter434Glnext*?|1300/1302|1300/1302|434/433||,C|downstream_gene_variant|MODIFIER|ACRE_072150|ACRE_072150|transcript|KFH42084|protein_coding||c.*370A>G|||||370|	285	288	98.96	1	ACRE_072140	putative transporter-like protein
scaffold105	96336	A	G	G|intergenic_region|MODIFIER|ACRE_072150-END|ACRE_072150-END|intergenic_region|ACRE_072150-END|||n.96336A>G||||||	1567	1675	93.61	106	ACRE_072150	hypothetical protein
scaffold105	96356	A	G	G|intergenic_region|MODIFIER|ACRE_072150-END|ACRE_072150-END|intergenic_region|ACRE_072150-END|||n.96356A>G||||||	1580	1754	89.98	172	ACRE_072150	hypothetical protein
scaffold105	96437	C	T	T|intergenic_region|MODIFIER|ACRE_072150-END|ACRE_072150-END|intergenic_region|ACRE_072150-END|||n.96437C>T||||||	1380	1388	99.42	8	ACRE_072150	hypothetical protein
scaffold106	551	A	T	T|intergenic_region|MODIFIER|ACRE_072160|ACRE_072160|intergenic_region|ACRE_072160|||n.551A>T||||||	10	10	100	0	ACRE_072160	1H-3-hydroxy-4-oxoquinaldine 2,4-dioxygenase-like protein
scaffold106	552	C	T	T|intergenic_region|MODIFIER|ACRE_072160|ACRE_072160|intergenic_region|ACRE_072160|||n.552C>T||||||	8	8	80	0	ACRE_072160	1H-3-hydroxy-4-oxoquinaldine 2,4-dioxygenase-like protein
scaffold106	8631	C	A	A|intron_variant|MODIFIER|ACRE_072170|ACRE_072170|transcript|KFH42050|protein_coding|2/3|c.461+11C>A||||||	294	297	98.99	2	ACRE_072170	Guanine nucleotide-binding protein subunit alpha-like protein
scaffold106	18848	N	G	G|downstream_gene_variant|MODIFIER|ACRE_072230|ACRE_072230|transcript|KFH42046|protein_coding||c.*969T>C|||||969|,G|downstream_gene_variant|MODIFIER|ACRE_072230|ACRE_072230|transcript|KFH42046|protein_coding||c.*969G>C|||||969|,G|downstream_gene_variant|MODIFIER|ACRE_072230|ACRE_072230|transcript|KFH42046|protein_coding||c.*969A>C|||||969|,G|intron_variant|MODIFIER|ACRE_072220|ACRE_072220|transcr…	5	9	100	0	ACRE_072230	Multifunctional tryptophan biosynthesis protein-like protein
scaffold106	19692	G	T	T|upstream_gene_variant|MODIFIER|ACRE_072220|ACRE_072220|transcript|KFH42059|protein_coding||c.-365C>A|||||365|,T|downstream_gene_variant|MODIFIER|ACRE_072230|ACRE_072230|transcript|KFH42046|protein_coding||c.*125C>A|||||125|,T|intergenic_region|MODIFIER|ACRE_072220-ACRE_072230|ACRE_072220-ACRE_072230|intergenic_region|ACRE_072220-ACRE_072230|||n.19692G>T||||||	190	191	99.48	1	ACRE_072220	hypothetical protein
scaffold106	25136	A	T	T|synonymous_variant|LOW|ACRE_072240|ACRE_072240|transcript|KFH42033|protein_coding|3/4|c.2058A>T|p.Ile686Ile|2058/5481|2058/5481|686/1826||	248	250	99.2	0	ACRE_072240	Nucleoporin-like protein
scaffold106	29911	A	G	G|upstream_gene_variant|MODIFIER|ACRE_072250|ACRE_072250|transcript|KFH42049|protein_coding||c.-263T>C|||||263|,G|intergenic_region|MODIFIER|ACRE_072250-ACRE_072260|ACRE_072250-ACRE_072260|intergenic_region|ACRE_072250-ACRE_072260|||n.29911A>G||||||	232	234	97.89	2	ACRE_072250	Mitochondrial import inner membrane translocase subunit-like protein
scaffold106	48715	C	A	A|downstream_gene_variant|MODIFIER|ACRE_072330|ACRE_072330|transcript|KFH42039|protein_coding||c.*86C>A|||||86|,A|downstream_gene_variant|MODIFIER|ACRE_072340|ACRE_072340|transcript|KFH42054|protein_coding||c.*853G>T|||||853|,A|intergenic_region|MODIFIER|ACRE_072330-ACRE_072340|ACRE_072330-ACRE_072340|intergenic_region|ACRE_072330-ACRE_072340|||n.48715C>A||||||	206	208	99.04	2	ACRE_072330	putative RNA-binding protein-like protein
scaffold106	63939	A	G	G|upstream_gene_variant|MODIFIER|ACRE_072390|ACRE_072390|transcript|KFH42045|protein_coding||c.-312T>C|||||312|,G|upstream_gene_variant|MODIFIER|ACRE_072400|ACRE_072400|transcript|KFH42053|protein_coding||c.-347A>G|||||347|,G|intergenic_region|MODIFIER|ACRE_072390-ACRE_072400|ACRE_072390-ACRE_072400|intergenic_region|ACRE_072390-ACRE_072400|||n.63939A>G||||||	205	206	99.51	0	ACRE_072390	hypothetical protein
scaffold106	69021	G	T	T|stop_gained|HIGH|ACRE_072410|ACRE_072410|transcript|KFH42038|protein_coding|3/5|c.1910C>A|p.Ser637*|1910/3351|1910/3351|637/1116||	234	237	98.73	2	ACRE_072410	hypothetical protein
scaffold106	76354	C	T	T|synonymous_variant|LOW|ACRE_072420|ACRE_072420|transcript|KFH42055|protein_coding|2/2|c.4473C>T|p.Leu1491Leu|4473/7287|4473/7287|1491/2428||	251	253	97.29	2	ACRE_072420	Myosin type-2 heavy chain-like protein
scaffold106	81159	G	A	A|intron_variant|MODIFIER|ACRE_072430|ACRE_072430|transcript|KFH42040|protein_coding|9/9|c.3761+496C>T||||||	207	210	97.64	3	ACRE_072430	Ankyrin-like protein
scaffold106	90509	C	T	T|synonymous_variant|LOW|ACRE_072450|ACRE_072450|transcript|KFH42036|protein_coding|2/2|c.975C>T|p.Phe325Phe|975/1788|975/1788|325/595||	241	243	97.57	1	ACRE_072450	hypothetical protein
scaffold107	14	C	T	T|intergenic_region|MODIFIER|ACRE_072460|ACRE_072460|intergenic_region|ACRE_072460|||n.14C>T||||||	26	28	92.86	2	ACRE_072460	hypothetical protein
scaffold107	1313	A	G	G|intergenic_region|MODIFIER|ACRE_072460|ACRE_072460|intergenic_region|ACRE_072460|||n.1313A>G||||||	495	507	97.63	12	ACRE_072460	hypothetical protein
scaffold107	4018	T	A	A|intergenic_region|MODIFIER|ACRE_072460|ACRE_072460|intergenic_region|ACRE_072460|||n.4018T>A||||||	134	140	95.71	1	ACRE_072460	hypothetical protein
scaffold107	7231	T	C	C|intergenic_region|MODIFIER|ACRE_072460|ACRE_072460|intergenic_region|ACRE_072460|||n.7231T>C||||||	129	130	99.23	0	ACRE_072460	hypothetical protein
scaffold107	8356	TACGATTTA	T	T|intergenic_region|MODIFIER|ACRE_072460|ACRE_072460|intergenic_region|ACRE_072460|||n.8357_8364delACGATTTA||||||	124	126	88.57	15	ACRE_072460	hypothetical protein
scaffold107	27732	G	A	A|upstream_gene_variant|MODIFIER|ACRE_072530|ACRE_072530|transcript|KFH41998|protein_coding||c.-629G>A|||||629|,A|intron_variant|MODIFIER|ACRE_072520|ACRE_072520|transcript|KFH42010|protein_coding|1/2|c.83+133C>T||||||	211	211	100	0	ACRE_072530	hypothetical protein
scaffold107	29632	C	T	T|downstream_gene_variant|MODIFIER|ACRE_072530|ACRE_072530|transcript|KFH41998|protein_coding||c.*175C>T|||||175|,T|intergenic_region|MODIFIER|ACRE_072530-ACRE_072540|ACRE_072530-ACRE_072540|intergenic_region|ACRE_072530-ACRE_072540|||n.29632C>T||||||	263	267	97.77	3	ACRE_072530	hypothetical protein
scaffold107	44207	T	C	C|downstream_gene_variant|MODIFIER|ACRE_072580|ACRE_072580|transcript|KFH42022|protein_coding||c.*462T>C|||||462|,C|intergenic_region|MODIFIER|ACRE_072580-ACRE_072590|ACRE_072580-ACRE_072590|intergenic_region|ACRE_072580-ACRE_072590|||n.44207T>C||||||	30	30	100	0	ACRE_072580	Glucose transport transcription regulator-like protein
scaffold107	51211	C	T	T|downstream_gene_variant|MODIFIER|ACRE_072610|ACRE_072610|transcript|KFH42013|protein_coding||c.*128C>T|||||128|,T|intergenic_region|MODIFIER|ACRE_072610-ACRE_072620|ACRE_072610-ACRE_072620|intergenic_region|ACRE_072610-ACRE_072620|||n.51211C>T||||||	295	296	99.33	1	ACRE_072610	ADP-ribosylation factor-like protein
scaffold107	55026	A	G	G|downstream_gene_variant|MODIFIER|ACRE_072630|ACRE_072630|transcript|KFH42012|protein_coding||c.*121T>C|||||121|,G|intergenic_region|MODIFIER|ACRE_072620-ACRE_072630|ACRE_072620-ACRE_072630|intergenic_region|ACRE_072620-ACRE_072630|||n.55026A>G||||||	296	296	99.33	0	ACRE_072630	Actin-related protein-like protein
scaffold107	60206	G	A	A|missense_variant|MODERATE|ACRE_072660|ACRE_072660|transcript|KFH42026|protein_coding|1/1|c.502C>T|p.Pro168Ser|502/741|502/741|168/246||,A|upstream_gene_variant|MODIFIER|ACRE_072650|ACRE_072650|transcript|KFH42011|protein_coding||c.-750C>T|||||750|	230	233	98.71	3	ACRE_072660	hypothetical protein
scaffold107	64383	N	C	C|upstream_gene_variant|MODIFIER|ACRE_072680|ACRE_072680|transcript|KFH42024|protein_coding||c.-893T>G|||||893|,C|upstream_gene_variant|MODIFIER|ACRE_072680|ACRE_072680|transcript|KFH42024|protein_coding||c.-893C>G|||||893|,C|upstream_gene_variant|MODIFIER|ACRE_072680|ACRE_072680|transcript|KFH42024|protein_coding||c.-893A>G|||||893|,C|intron_variant|MODIFIER|ACRE_072690|ACRE_072690|transcript|KF…	12	13	92.31	0	ACRE_072680	hypothetical protein
scaffold107	68250	G	A	A|upstream_gene_variant|MODIFIER|ACRE_072700|ACRE_072700|transcript|KFH42020|protein_coding||c.-914C>T|||||914|,A|upstream_gene_variant|MODIFIER|ACRE_072710|ACRE_072710|transcript|KFH42004|protein_coding||c.-941G>A|||||941|,A|intergenic_region|MODIFIER|ACRE_072700-ACRE_072710|ACRE_072700-ACRE_072710|intergenic_region|ACRE_072700-ACRE_072710|||n.68250G>A||||||	217	219	99.09	1	ACRE_072700	Peptide chain release factor-like protein
scaffold107	89153	A	G	G|intergenic_region|MODIFIER|ACRE_072780-END|ACRE_072780-END|intergenic_region|ACRE_072780-END|||n.89153A>G||||||	181	183	98.37	2	ACRE_072780	hypothetical protein
scaffold108	6214	C	A	A|stop_gained|HIGH|ACRE_072830|ACRE_072830|transcript|KFH41986|protein_coding|4/6|c.452C>A|p.Ser151*|452/1503|452/1503|151/500||	214	216	98.62	2	ACRE_072830	Aldehyde dehydrogenase-like protein
scaffold108	8030	G	A	A|upstream_gene_variant|MODIFIER|ACRE_072840|ACRE_072840|transcript|KFH41970|protein_coding||c.-195G>A|||||195|,A|downstream_gene_variant|MODIFIER|ACRE_072830|ACRE_072830|transcript|KFH41986|protein_coding||c.*603G>A|||||603|,A|intergenic_region|MODIFIER|ACRE_072830-ACRE_072840|ACRE_072830-ACRE_072840|intergenic_region|ACRE_072830-ACRE_072840|||n.8030G>A||||||	259	260	99.62	0	ACRE_072840	hypothetical protein
scaffold108	17300	T	C	C|upstream_gene_variant|MODIFIER|ACRE_072870|ACRE_072870|transcript|KFH41988|protein_coding||c.-693A>G|||||693|,C|downstream_gene_variant|MODIFIER|ACRE_072880|ACRE_072880|transcript|KFH41972|protein_coding||c.*619A>G|||||619|,C|intergenic_region|MODIFIER|ACRE_072870-ACRE_072880|ACRE_072870-ACRE_072880|intergenic_region|ACRE_072870-ACRE_072880|||n.17300T>C||||||	260	265	97.38	1	ACRE_072870	Phosphatidylserine decarboxylase proenzyme-like protein
scaffold108	72920	A	T	T|intron_variant|MODIFIER|ACRE_073060|ACRE_073060|transcript|KFH41979|protein_coding|1/2|c.299+85T>A||||||	250	252	97.66	2	ACRE_073060	putative transcriptional regulatory protein-like protein
scaffold108	72928	GA	G	G|intron_variant|MODIFIER|ACRE_073060|ACRE_073060|transcript|KFH41979|protein_coding|1/2|c.299+76delT||||||	253	257	96.93	5	ACRE_073060	putative transcriptional regulatory protein-like protein
scaffold108	74760	T	A	A|downstream_gene_variant|MODIFIER|ACRE_073070|ACRE_073070|transcript|KFH41997|protein_coding||c.*41T>A|||||41|,A|downstream_gene_variant|MODIFIER|ACRE_073080|ACRE_073080|transcript|KFH41981|protein_coding||c.*846A>T|||||846|,A|intergenic_region|MODIFIER|ACRE_073070-ACRE_073080|ACRE_073070-ACRE_073080|intergenic_region|ACRE_073070-ACRE_073080|||n.74760T>A||||||	201	203	98.05	0	ACRE_073070	hypothetical protein
scaffold108	85250	G	A	A|missense_variant|MODERATE|ACRE_073120|ACRE_073120|transcript|KFH41983|protein_coding|1/3|c.283G>A|p.Glu95Lys|283/1647|283/1647|95/548||	274	275	99.28	0	ACRE_073120	Fumitremorgin C monooxygenase-like protein
scaffold109	23120	T	C	C|downstream_gene_variant|MODIFIER|ACRE_073220|ACRE_073220|transcript|KFH41958|protein_coding||c.*132T>C|||||132|,C|intergenic_region|MODIFIER|ACRE_073220-ACRE_073230|ACRE_073220-ACRE_073230|intergenic_region|ACRE_073220-ACRE_073230|||n.23120T>C||||||	198	198	98.51	0	ACRE_073220	N-terminal acetyltransferase B complex subunit-like protein
scaffold109	31163	G	T	T|upstream_gene_variant|MODIFIER|ACRE_073260|ACRE_073260|transcript|KFH41954|protein_coding||c.-898G>T|||||898|,T|intergenic_region|MODIFIER|ACRE_073250-ACRE_073260|ACRE_073250-ACRE_073260|intergenic_region|ACRE_073250-ACRE_073260|||n.31163G>T||||||	220	223	96.49	4	ACRE_073260	Upstream activation factor subunit-like protein
scaffold109	41411	G	A	A|upstream_gene_variant|MODIFIER|ACRE_073280|ACRE_073280|transcript|KFH41939|protein_coding||c.-51C>T|||||51|,A|intergenic_region|MODIFIER|ACRE_073280-ACRE_073290|ACRE_073280-ACRE_073290|intergenic_region|ACRE_073280-ACRE_073290|||n.41411G>A||||||	326	330	98.79	4	ACRE_073280	Serine/threonine-protein kinase-like protein
scaffold109	43598	A	G	G|intron_variant|MODIFIER|ACRE_073290|ACRE_073290|transcript|KFH41947|protein_coding|2/2|c.1807-37T>C||||||	166	166	99.4	0	ACRE_073290	Eukaryotic translation initiation factor 3 subunit B-like protein
scaffold109	48178	G	A	A|upstream_gene_variant|MODIFIER|ACRE_073310|ACRE_073310|transcript|KFH41948|protein_coding||c.-717G>A|||||717|,A|downstream_gene_variant|MODIFIER|ACRE_073300|ACRE_073300|transcript|KFH41932|protein_coding||c.*186G>A|||||186|,A|intergenic_region|MODIFIER|ACRE_073300-ACRE_073310|ACRE_073300-ACRE_073310|intergenic_region|ACRE_073300-ACRE_073310|||n.48178G>A||||||	245	251	97.22	6	ACRE_073310	hypothetical protein
scaffold109	51809	C	T	T|missense_variant|MODERATE|ACRE_073310|ACRE_073310|transcript|KFH41948|protein_coding|1/1|c.2915C>T|p.Ser972Leu|2915/3075|2915/3075|972/1024||	334	337	98.82	3	ACRE_073310	hypothetical protein
scaffold109	62725	G	A	A|intergenic_region|MODIFIER|ACRE_073340-ACRE_073350|ACRE_073340-ACRE_073350|intergenic_region|ACRE_073340-ACRE_073350|||n.62725G>A||||||	210	213	98.59	3	ACRE_073340	Delta(12) fatty acid desaturase-like protein
scaffold109	69029	A	G	G|upstream_gene_variant|MODIFIER|ACRE_073360|ACRE_073360|transcript|KFH41936|protein_coding||c.-493T>C|||||493|,G|downstream_gene_variant|MODIFIER|ACRE_073370|ACRE_073370|transcript|KFH41952|protein_coding||c.*151T>C|||||151|,G|intergenic_region|MODIFIER|ACRE_073360-ACRE_073370|ACRE_073360-ACRE_073370|intergenic_region|ACRE_073360-ACRE_073370|||n.69029A>G||||||	221	222	97.79	0	ACRE_073360	Sterol regulatory element-binding protein-like protein
scaffold109	71198	T	G	G|upstream_gene_variant|MODIFIER|ACRE_073370|ACRE_073370|transcript|KFH41952|protein_coding||c.-567A>C|||||567|,G|downstream_gene_variant|MODIFIER|ACRE_073380|ACRE_073380|transcript|KFH41962|protein_coding||c.*390A>C|||||390|,G|intergenic_region|MODIFIER|ACRE_073370-ACRE_073380|ACRE_073370-ACRE_073380|intergenic_region|ACRE_073370-ACRE_073380|||n.71198T>G||||||	227	228	98.27	0	ACRE_073370	hypothetical protein
scaffold11	37534	G	A	A|upstream_gene_variant|MODIFIER|ACRE_018510|ACRE_018510|transcript|KFH47289|protein_coding||c.-470C>T|||||470|,A|intergenic_region|MODIFIER|ACRE_018510-ACRE_018520|ACRE_018510-ACRE_018520|intergenic_region|ACRE_018510-ACRE_018520|||n.37534G>A||||||	12	12	100	0	ACRE_018510	hypothetical protein
scaffold11	39967	C	T	T|missense_variant|MODERATE|ACRE_018530|ACRE_018530|transcript|KFH47286|protein_coding|1/1|c.2239G>A|p.Gly747Arg|2239/2385|2239/2385|747/794||,T|downstream_gene_variant|MODIFIER|ACRE_018520|ACRE_018520|transcript|KFH47230|protein_coding||c.*649C>T|||||649|	285	287	99.3	2	ACRE_018530	N,N'-diacetylchitobiose phosphorylase-like protein
scaffold11	54248	A	G	G|missense_variant|MODERATE|ACRE_018570|ACRE_018570|transcript|KFH47280|protein_coding|3/6|c.1618A>G|p.Asn540Asp|1618/5688|1618/5688|540/1895||	238	246	96.36	3	ACRE_018570	Protein dopey-like protein
scaffold11	73623	C	A	A|synonymous_variant|LOW|ACRE_018660|ACRE_018660|transcript|KFH47257|protein_coding|3/3|c.303C>A|p.Thr101Thr|303/795|303/795|101/264||,A|upstream_gene_variant|MODIFIER|ACRE_018650|ACRE_018650|transcript|KFH47270|protein_coding||c.-935G>T|||||935|	290	290	100	0	ACRE_018660	Trimethylguanosine synthase-like protein
scaffold11	79796	N	C	C|upstream_gene_variant|MODIFIER|ACRE_018690|ACRE_018690|transcript|KFH47279|protein_coding||c.-433T>G|||||433|,C|upstream_gene_variant|MODIFIER|ACRE_018690|ACRE_018690|transcript|KFH47279|protein_coding||c.-433C>G|||||433|,C|upstream_gene_variant|MODIFIER|ACRE_018690|ACRE_018690|transcript|KFH47279|protein_coding||c.-433A>G|||||433|,C|upstream_gene_variant|MODIFIER|ACRE_018700|ACRE_018700|transc…	24	24	96	0	ACRE_018690	U2 small nuclear ribonucleoprotein B''-like protein
scaffold11	80817	G	A	A|synonymous_variant|LOW|ACRE_018700|ACRE_018700|transcript|KFH47291|protein_coding|2/3|c.939G>A|p.Gln313Gln|939/1095|939/1095|313/364||,A|downstream_gene_variant|MODIFIER|ACRE_018710|ACRE_018710|transcript|KFH47312|protein_coding||c.*417C>T|||||417|	263	265	98.87	2	ACRE_018700	Actin-related protein 2/3 complex subunit-like protein
scaffold11	93095	C	G	G|synonymous_variant|LOW|ACRE_018750|ACRE_018750|transcript|KFH47248|protein_coding|1/1|c.936C>G|p.Gly312Gly|936/2406|936/2406|312/801||	277	282	98.23	4	ACRE_018750	Zinc finger transcription factor-like protein
scaffold11	93125	C	T	T|synonymous_variant|LOW|ACRE_018750|ACRE_018750|transcript|KFH47248|protein_coding|1/1|c.966C>T|p.Leu322Leu|966/2406|966/2406|322/801||	248	250	98.8	2	ACRE_018750	Zinc finger transcription factor-like protein
scaffold11	96215	N	C	C|intron_variant|MODIFIER|ACRE_018760|ACRE_018760|transcript|KFH47264|protein_coding|2/2|c.561+28A>C||||||,C|intron_variant|MODIFIER|ACRE_018760|ACRE_018760|transcript|KFH47264|protein_coding|2/2|c.561+28G>C||||||,C|intron_variant|MODIFIER|ACRE_018760|ACRE_018760|transcript|KFH47264|protein_coding|2/2|c.561+28T>C||||||	10	10	100	0	ACRE_018760	Pyroglutamyl-peptidase-like protein
scaffold11	106766	N	G	G|upstream_gene_variant|MODIFIER|ACRE_018800|ACRE_018800|transcript|KFH47218|protein_coding||c.-201T>C|||||201|,G|upstream_gene_variant|MODIFIER|ACRE_018800|ACRE_018800|transcript|KFH47218|protein_coding||c.-201G>C|||||201|,G|upstream_gene_variant|MODIFIER|ACRE_018800|ACRE_018800|transcript|KFH47218|protein_coding||c.-201A>C|||||201|,G|intergenic_region|MODIFIER|ACRE_018800-ACRE_018810|ACRE_01880…	18	20	90	0	ACRE_018800	hypothetical protein
scaffold11	117716	C	T	T|intergenic_region|MODIFIER|ACRE_018820-ACRE_018830|ACRE_018820-ACRE_018830|intergenic_region|ACRE_018820-ACRE_018830|||n.117716C>T||||||	274	276	99.28	2	ACRE_018820	hypothetical protein
scaffold11	119553	T	C	C|missense_variant|MODERATE|ACRE_018830|ACRE_018830|transcript|KFH47277|protein_coding|3/5|c.586A>G|p.Lys196Glu|586/1143|586/1143|196/380||	299	299	99.34	0	ACRE_018830	leucine aminopeptidase-like protein
scaffold11	124410	C	T	T|intron_variant|MODIFIER|ACRE_018840|ACRE_018840|transcript|KFH47210|protein_coding|6/6|c.1967-11C>T||||||	265	269	98.15	4	ACRE_018840	Mediator of RNA polymerase II transcription subunit-like protein
scaffold11	129199	A	G	G|missense_variant|MODERATE|ACRE_018850|ACRE_018850|transcript|KFH47266|protein_coding|2/3|c.1370A>G|p.Asn457Ser|1370/3321|1370/3321|457/1106||	290	293	98.64	3	ACRE_018850	hypothetical protein
scaffold11	146269	G	A	A|upstream_gene_variant|MODIFIER|ACRE_018920|ACRE_018920|transcript|KFH47295|protein_coding||c.-855G>A|||||855|,A|intergenic_region|MODIFIER|ACRE_018910-ACRE_018920|ACRE_018910-ACRE_018920|intergenic_region|ACRE_018910-ACRE_018920|||n.146269G>A||||||	294	295	99.66	1	ACRE_018920	L-asparaginase-like protein
scaffold11	147588	T	C	C|synonymous_variant|LOW|ACRE_018920|ACRE_018920|transcript|KFH47295|protein_coding|1/1|c.465T>C|p.Val155Val|465/927|465/927|155/308||	246	247	99.19	1	ACRE_018920	L-asparaginase-like protein
scaffold11	152286	C	T	T|synonymous_variant|LOW|ACRE_018930|ACRE_018930|transcript|KFH47243|protein_coding|2/3|c.2358C>T|p.Phe786Phe|2358/4308|2358/4308|786/1435||	244	248	95.31	4	ACRE_018930	phospholipid-transporting ATPase-like protein
scaffold11	158173	C	T	T|missense_variant|MODERATE|ACRE_018950|ACRE_018950|transcript|KFH47262|protein_coding|3/4|c.2414G>A|p.Gly805Asp|2414/2649|2414/2649|805/882||	283	285	99.3	2	ACRE_018950	CUE domain-containing protein-like protein
scaffold11	158195	T	C	C|missense_variant|MODERATE|ACRE_018950|ACRE_018950|transcript|KFH47262|protein_coding|3/4|c.2392A>G|p.Asn798Asp|2392/2649|2392/2649|798/882||	281	283	99.29	1	ACRE_018950	CUE domain-containing protein-like protein
scaffold11	169982	G	A	A|upstream_gene_variant|MODIFIER|ACRE_018980|ACRE_018980|transcript|KFH47288|protein_coding||c.-282C>T|||||282|,A|intergenic_region|MODIFIER|ACRE_018980-ACRE_018990|ACRE_018980-ACRE_018990|intergenic_region|ACRE_018980-ACRE_018990|||n.169982G>A||||||	247	253	97.63	6	ACRE_018980	6-hydroxy-D-nicotine oxidase-like protein
scaffold11	186062	A	T	T|intergenic_region|MODIFIER|ACRE_019020-ACRE_019030|ACRE_019020-ACRE_019030|intergenic_region|ACRE_019020-ACRE_019030|||n.186062A>T||||||	310	310	100	0	ACRE_019020	hypothetical protein
scaffold11	214956	A	T	T|intergenic_region|MODIFIER|ACRE_019110-ACRE_019120|ACRE_019110-ACRE_019120|intergenic_region|ACRE_019110-ACRE_019120|||n.214956A>T||||||	249	249	100	0	ACRE_019110	Transcriptional activator protein-like protein
scaffold11	221380	G	A	A|upstream_gene_variant|MODIFIER|ACRE_019130|ACRE_019130|transcript|KFH47203|protein_coding||c.-391C>T|||||391|,A|upstream_gene_variant|MODIFIER|ACRE_019140|ACRE_019140|transcript|KFH47258|protein_coding||c.-468G>A|||||468|,A|intergenic_region|MODIFIER|ACRE_019130-ACRE_019140|ACRE_019130-ACRE_019140|intergenic_region|ACRE_019130-ACRE_019140|||n.221380G>A||||||	279	279	99.29	0	ACRE_019130	Chromatin structure-remodeling complex subunit-like protein
scaffold11	228266	A	G	G|missense_variant|MODERATE|ACRE_019150|ACRE_019150|transcript|KFH47307|protein_coding|2/3|c.2507T>C|p.Leu836Ser|2507/7722|2507/7722|836/2573||	243	244	98.78	1	ACRE_019150	U3 small nucleolar RNA-associated protein-like protein
scaffold11	235281	A	T	T|splice_region_variant&synonymous_variant|LOW|ACRE_019170|ACRE_019170|transcript|KFH47302|protein_coding|3/4|c.546T>A|p.Ala182Ala|546/1665|546/1665|182/554||	292	294	99.32	2	ACRE_019170	M-phase inducer phosphatase-like protein
scaffold11	242369	G	A	A|missense_variant|MODERATE|ACRE_019190|ACRE_019190|transcript|KFH47298|protein_coding|2/2|c.1600G>A|p.Glu534Lys|1600/3048|1600/3048|534/1015||	295	301	98.01	6	ACRE_019190	DNA polymerase V-like protein
scaffold11	246662	G	A	A|missense_variant|MODERATE|ACRE_019210|ACRE_019210|transcript|KFH47285|protein_coding|1/1|c.34G>A|p.Asp12Asn|34/804|34/804|12/267||	331	335	98.22	2	ACRE_019210	hypothetical protein
scaffold11	249127	A	C	C|upstream_gene_variant|MODIFIER|ACRE_019230|ACRE_019230|transcript|KFH47282|protein_coding||c.-800A>C|||||800|,C|intron_variant|MODIFIER|ACRE_019220|ACRE_019220|transcript|KFH47225|protein_coding|1/1|c.196-36T>G||||||	291	292	99.32	0	ACRE_019230	Cytochrome c1, heme protein-like protein
scaffold11	251680	G	A	A|upstream_gene_variant|MODIFIER|ACRE_019240|ACRE_019240|transcript|KFH47234|protein_coding||c.-597G>A|||||597|,A|downstream_gene_variant|MODIFIER|ACRE_019230|ACRE_019230|transcript|KFH47282|protein_coding||c.*416G>A|||||416|,A|intergenic_region|MODIFIER|ACRE_019230-ACRE_019240|ACRE_019230-ACRE_019240|intergenic_region|ACRE_019230-ACRE_019240|||n.251680G>A||||||	243	244	99.18	1	ACRE_019240	hypothetical protein
scaffold11	272974	G	A	A|missense_variant|MODERATE|ACRE_019340|ACRE_019340|transcript|KFH47242|protein_coding|2/2|c.4394C>T|p.Pro1465Leu|4394/5139|4394/5139|1465/1712||	313	313	99.05	0	ACRE_019340	ATP-dependent helicase-like protein
scaffold11	279466	C	T	T|synonymous_variant|LOW|ACRE_019350|ACRE_019350|transcript|KFH47226|protein_coding|1/4|c.288C>T|p.Ile96Ile|288/5568|288/5568|96/1855||	253	258	96.93	5	ACRE_019350	hypothetical protein
scaffold11	323284	C	T	T|downstream_gene_variant|MODIFIER|ACRE_019480|ACRE_019480|transcript|KFH47265|protein_coding||c.*54C>T|||||54|,T|intergenic_region|MODIFIER|ACRE_019480-ACRE_019490|ACRE_019480-ACRE_019490|intergenic_region|ACRE_019480-ACRE_019490|||n.323284C>T||||||	184	185	96.84	0	ACRE_019480	Splicing factor 3B subunit-like protein
scaffold11	334605	G	A	A|intergenic_region|MODIFIER|ACRE_019500-END|ACRE_019500-END|intergenic_region|ACRE_019500-END|||n.334605G>A||||||	240	246	97.56	4	ACRE_019500	hypothetical protein
scaffold11	335056	G	A	A|intergenic_region|MODIFIER|ACRE_019500-END|ACRE_019500-END|intergenic_region|ACRE_019500-END|||n.335056G>A||||||	186	188	98.41	2	ACRE_019500	hypothetical protein
scaffold11	336358	TA	T	T|intergenic_region|MODIFIER|ACRE_019500-END|ACRE_019500-END|intergenic_region|ACRE_019500-END|||n.336359delA||||||	217	215	99.09	1	ACRE_019500	hypothetical protein
scaffold11	336363	C	T	T|intergenic_region|MODIFIER|ACRE_019500-END|ACRE_019500-END|intergenic_region|ACRE_019500-END|||n.336363C>T||||||	202	205	96.65	3	ACRE_019500	hypothetical protein
scaffold11	336379	A	G	G|intergenic_region|MODIFIER|ACRE_019500-END|ACRE_019500-END|intergenic_region|ACRE_019500-END|||n.336379A>G||||||	207	211	98.1	4	ACRE_019500	hypothetical protein
scaffold11	336997	C	T	T|intergenic_region|MODIFIER|ACRE_019500-END|ACRE_019500-END|intergenic_region|ACRE_019500-END|||n.336997C>T||||||	220	225	97.35	5	ACRE_019500	hypothetical protein
scaffold110	19491	A	G	G|missense_variant|MODERATE|ACRE_073550|ACRE_073550|transcript|KFH41928|protein_coding|1/1|c.1385T>C|p.Leu462Pro|1385/2595|1385/2595|462/864||	246	253	97.23	4	ACRE_073550	Checkpoint protein-like protein
scaffold110	21666	A	T	T|missense_variant|MODERATE|ACRE_073560|ACRE_073560|transcript|KFH41909|protein_coding|2/2|c.986T>A|p.Ile329Lys|986/1284|986/1284|329/427||,T|upstream_gene_variant|MODIFIER|ACRE_073550|ACRE_073550|transcript|KFH41928|protein_coding||c.-791T>A|||||791|	275	275	100	0	ACRE_073560	hypothetical protein
scaffold110	23454	G	A	A|synonymous_variant|LOW|ACRE_073570|ACRE_073570|transcript|KFH41926|protein_coding|1/6|c.96G>A|p.Thr32Thr|96/4527|96/4527|32/1508||,A|upstream_gene_variant|MODIFIER|ACRE_073560|ACRE_073560|transcript|KFH41909|protein_coding||c.-748C>T|||||748|	313	313	99.68	0	ACRE_073570	F-box protein-like protein
scaffold110	41136	T	C	C|intergenic_region|MODIFIER|ACRE_073590-ACRE_073600|ACRE_073590-ACRE_073600|intergenic_region|ACRE_073590-ACRE_073600|||n.41136T>C||||||	238	240	98.35	2	ACRE_073590	hypothetical protein
scaffold110	72533	C	T	T|upstream_gene_variant|MODIFIER|ACRE_073710|ACRE_073710|transcript|KFH41927|protein_coding||c.-889C>T|||||889|,T|downstream_gene_variant|MODIFIER|ACRE_073700|ACRE_073700|transcript|KFH41910|protein_coding||c.*245C>T|||||245|,T|intergenic_region|MODIFIER|ACRE_073700-ACRE_073710|ACRE_073700-ACRE_073710|intergenic_region|ACRE_073700-ACRE_073710|||n.72533C>T||||||	215	216	99.54	1	ACRE_073710	hypothetical protein
scaffold110	78517	A	G	G|synonymous_variant|LOW|ACRE_073730|ACRE_073730|transcript|KFH41929|protein_coding|1/1|c.1122A>G|p.Lys374Lys|1122/1674|1122/1674|374/557||,G|downstream_gene_variant|MODIFIER|ACRE_073740|ACRE_073740|transcript|KFH41906|protein_coding||c.*984T>C|||||984|	289	291	98.97	2	ACRE_073730	hypothetical protein
scaffold110	88068	T	G	G|upstream_gene_variant|MODIFIER|ACRE_073780|ACRE_073780|transcript|KFH41916|protein_coding||c.-255A>C|||||255|,G|downstream_gene_variant|MODIFIER|ACRE_073790|ACRE_073790|transcript|KFH41903|protein_coding||c.*217A>C|||||217|,G|intergenic_region|MODIFIER|ACRE_073780-ACRE_073790|ACRE_073780-ACRE_073790|intergenic_region|ACRE_073780-ACRE_073790|||n.88068T>G||||||	218	218	99.54	0	ACRE_073780	Altered inheritance of mitochondria protein-like protein
scaffold111	155	A	G	G|intergenic_region|MODIFIER|ACRE_073810|ACRE_073810|intergenic_region|ACRE_073810|||n.155A>G||||||	72	73	98.63	1	ACRE_073810	hypothetical protein
scaffold111	168	G	A	A|intergenic_region|MODIFIER|ACRE_073810|ACRE_073810|intergenic_region|ACRE_073810|||n.168G>A||||||	64	77	83.12	13	ACRE_073810	hypothetical protein
scaffold111	251	T	C	C|intergenic_region|MODIFIER|ACRE_073810|ACRE_073810|intergenic_region|ACRE_073810|||n.251T>C||||||	50	60	81.97	10	ACRE_073810	hypothetical protein
scaffold111	254	A	G	G|intergenic_region|MODIFIER|ACRE_073810|ACRE_073810|intergenic_region|ACRE_073810|||n.254A>G||||||	58	63	92.06	5	ACRE_073810	hypothetical protein
scaffold111	280	T	C	C|intergenic_region|MODIFIER|ACRE_073810|ACRE_073810|intergenic_region|ACRE_073810|||n.280T>C||||||	18	18	100	0	ACRE_073810	hypothetical protein
scaffold111	291	T	C	C|intergenic_region|MODIFIER|ACRE_073810|ACRE_073810|intergenic_region|ACRE_073810|||n.291T>C||||||	29	30	96.67	0	ACRE_073810	hypothetical protein
scaffold111	295	G	A	A|intergenic_region|MODIFIER|ACRE_073810|ACRE_073810|intergenic_region|ACRE_073810|||n.295G>A||||||	31	33	93.94	2	ACRE_073810	hypothetical protein
scaffold111	788	G	A	A|intergenic_region|MODIFIER|ACRE_073810|ACRE_073810|intergenic_region|ACRE_073810|||n.788G>A||||||	7	8	87.5	1	ACRE_073810	hypothetical protein
scaffold111	792	A	G	G|intergenic_region|MODIFIER|ACRE_073810|ACRE_073810|intergenic_region|ACRE_073810|||n.792A>G||||||	8	9	88.89	1	ACRE_073810	hypothetical protein
scaffold111	1066	C	T	T|intergenic_region|MODIFIER|ACRE_073810|ACRE_073810|intergenic_region|ACRE_073810|||n.1066C>T||||||	11	11	100	0	ACRE_073810	hypothetical protein
scaffold111	1069	G	A	A|intergenic_region|MODIFIER|ACRE_073810|ACRE_073810|intergenic_region|ACRE_073810|||n.1069G>A||||||	10	10	100	0	ACRE_073810	hypothetical protein
scaffold111	1687	G	A	A|intergenic_region|MODIFIER|ACRE_073810|ACRE_073810|intergenic_region|ACRE_073810|||n.1687G>A||||||	8	8	100	0	ACRE_073810	hypothetical protein
scaffold111	1740	G	A	A|intergenic_region|MODIFIER|ACRE_073810|ACRE_073810|intergenic_region|ACRE_073810|||n.1740G>A||||||	8	8	100	0	ACRE_073810	hypothetical protein
scaffold111	2198	A	G	G|intergenic_region|MODIFIER|ACRE_073810|ACRE_073810|intergenic_region|ACRE_073810|||n.2198A>G||||||	16	20	80	4	ACRE_073810	hypothetical protein
scaffold111	2204	A	T	T|intergenic_region|MODIFIER|ACRE_073810|ACRE_073810|intergenic_region|ACRE_073810|||n.2204A>T||||||	21	26	80.77	5	ACRE_073810	hypothetical protein
scaffold111	2225	C	T	T|intergenic_region|MODIFIER|ACRE_073810|ACRE_073810|intergenic_region|ACRE_073810|||n.2225C>T||||||	28	29	96.55	1	ACRE_073810	hypothetical protein
scaffold111	2239	G	A	A|intergenic_region|MODIFIER|ACRE_073810|ACRE_073810|intergenic_region|ACRE_073810|||n.2239G>A||||||	27	28	96.43	1	ACRE_073810	hypothetical protein
scaffold111	2242	G	A	A|intergenic_region|MODIFIER|ACRE_073810|ACRE_073810|intergenic_region|ACRE_073810|||n.2242G>A||||||	26	29	89.66	3	ACRE_073810	hypothetical protein
scaffold111	2257	T	C	C|intergenic_region|MODIFIER|ACRE_073810|ACRE_073810|intergenic_region|ACRE_073810|||n.2257T>C||||||	27	29	93.1	2	ACRE_073810	hypothetical protein
scaffold111	2277	T	C	C|intergenic_region|MODIFIER|ACRE_073810|ACRE_073810|intergenic_region|ACRE_073810|||n.2277T>C||||||	28	28	100	0	ACRE_073810	hypothetical protein
scaffold111	2288	C	T	T|intergenic_region|MODIFIER|ACRE_073810|ACRE_073810|intergenic_region|ACRE_073810|||n.2288C>T||||||	24	26	92.31	2	ACRE_073810	hypothetical protein
scaffold111	2311	G	A	A|intergenic_region|MODIFIER|ACRE_073810|ACRE_073810|intergenic_region|ACRE_073810|||n.2311G>A||||||	27	27	100	0	ACRE_073810	hypothetical protein
scaffold111	2348	C	T	T|intergenic_region|MODIFIER|ACRE_073810|ACRE_073810|intergenic_region|ACRE_073810|||n.2348C>T||||||	25	28	89.29	3	ACRE_073810	hypothetical protein
scaffold111	2387	A	G	G|intergenic_region|MODIFIER|ACRE_073810|ACRE_073810|intergenic_region|ACRE_073810|||n.2387A>G||||||	20	22	86.96	2	ACRE_073810	hypothetical protein
scaffold111	2394	T	A	A|intergenic_region|MODIFIER|ACRE_073810|ACRE_073810|intergenic_region|ACRE_073810|||n.2394T>A||||||	21	22	95.45	1	ACRE_073810	hypothetical protein
scaffold111	2399	G	A	A|intergenic_region|MODIFIER|ACRE_073810|ACRE_073810|intergenic_region|ACRE_073810|||n.2399G>A||||||	19	20	95	1	ACRE_073810	hypothetical protein
scaffold111	2401	G	A	A|intergenic_region|MODIFIER|ACRE_073810|ACRE_073810|intergenic_region|ACRE_073810|||n.2401G>A||||||	17	19	89.47	2	ACRE_073810	hypothetical protein
scaffold111	2407	T	C	C|intergenic_region|MODIFIER|ACRE_073810|ACRE_073810|intergenic_region|ACRE_073810|||n.2407T>C||||||	18	19	94.74	0	ACRE_073810	hypothetical protein
scaffold111	2445	A	G	G|intergenic_region|MODIFIER|ACRE_073810|ACRE_073810|intergenic_region|ACRE_073810|||n.2445A>G||||||	9	9	100	0	ACRE_073810	hypothetical protein
scaffold111	5144	T	C	C|intergenic_region|MODIFIER|ACRE_073810|ACRE_073810|intergenic_region|ACRE_073810|||n.5144T>C||||||	10	10	100	0	ACRE_073810	hypothetical protein
scaffold111	5152	A	G	G|intergenic_region|MODIFIER|ACRE_073810|ACRE_073810|intergenic_region|ACRE_073810|||n.5152A>G||||||	13	13	100	0	ACRE_073810	hypothetical protein
scaffold111	5162	T	C	C|intergenic_region|MODIFIER|ACRE_073810|ACRE_073810|intergenic_region|ACRE_073810|||n.5162T>C||||||	22	23	95.65	1	ACRE_073810	hypothetical protein
scaffold111	5178	A	G	G|intergenic_region|MODIFIER|ACRE_073810|ACRE_073810|intergenic_region|ACRE_073810|||n.5178A>G||||||	32	36	88.89	3	ACRE_073810	hypothetical protein
scaffold111	5190	T	C	C|intergenic_region|MODIFIER|ACRE_073810|ACRE_073810|intergenic_region|ACRE_073810|||n.5190T>C||||||	48	49	96	1	ACRE_073810	hypothetical protein
scaffold111	5211	A	G	G|intergenic_region|MODIFIER|ACRE_073810|ACRE_073810|intergenic_region|ACRE_073810|||n.5211A>G||||||	69	71	97.18	2	ACRE_073810	hypothetical protein
scaffold111	5225	A	G	G|intergenic_region|MODIFIER|ACRE_073810|ACRE_073810|intergenic_region|ACRE_073810|||n.5225A>G||||||	20	20	100	0	ACRE_073810	hypothetical protein
scaffold111	5227	T	C	C|intergenic_region|MODIFIER|ACRE_073810|ACRE_073810|intergenic_region|ACRE_073810|||n.5227T>C||||||	18	20	90	2	ACRE_073810	hypothetical protein
scaffold111	5228	A	G	G|intergenic_region|MODIFIER|ACRE_073810|ACRE_073810|intergenic_region|ACRE_073810|||n.5228A>G||||||	15	17	88.24	2	ACRE_073810	hypothetical protein
scaffold111	5237	A	G	G|intergenic_region|MODIFIER|ACRE_073810|ACRE_073810|intergenic_region|ACRE_073810|||n.5237A>G||||||	84	88	95.45	3	ACRE_073810	hypothetical protein
scaffold111	5245	G	A	A|intergenic_region|MODIFIER|ACRE_073810|ACRE_073810|intergenic_region|ACRE_073810|||n.5245G>A||||||	91	95	95.79	4	ACRE_073810	hypothetical protein
scaffold111	5269	A	G	G|intergenic_region|MODIFIER|ACRE_073810|ACRE_073810|intergenic_region|ACRE_073810|||n.5269A>G||||||	113	120	92.62	5	ACRE_073810	hypothetical protein
scaffold111	5281	A	G	G|intergenic_region|MODIFIER|ACRE_073810|ACRE_073810|intergenic_region|ACRE_073810|||n.5281A>G||||||	123	126	97.62	2	ACRE_073810	hypothetical protein
scaffold111	5296	A	G	G|intergenic_region|MODIFIER|ACRE_073810|ACRE_073810|intergenic_region|ACRE_073810|||n.5296A>G||||||	142	147	94.04	5	ACRE_073810	hypothetical protein
scaffold111	5350	T	C	C|intergenic_region|MODIFIER|ACRE_073810|ACRE_073810|intergenic_region|ACRE_073810|||n.5350T>C||||||	152	157	96.82	5	ACRE_073810	hypothetical protein
scaffold111	5356	A	G	G|intergenic_region|MODIFIER|ACRE_073810|ACRE_073810|intergenic_region|ACRE_073810|||n.5356A>G||||||	157	159	98.74	2	ACRE_073810	hypothetical protein
scaffold111	5398	T	C	C|downstream_gene_variant|MODIFIER|ACRE_073810|ACRE_073810|transcript|KFH41876|protein_coding||c.*986A>G|||||986|,C|intergenic_region|MODIFIER|ACRE_073810|ACRE_073810|intergenic_region|ACRE_073810|||n.5398T>C||||||	73	73	100	0	ACRE_073810	hypothetical protein
scaffold111	5400	A	G	G|downstream_gene_variant|MODIFIER|ACRE_073810|ACRE_073810|transcript|KFH41876|protein_coding||c.*984T>C|||||984|,G|intergenic_region|MODIFIER|ACRE_073810|ACRE_073810|intergenic_region|ACRE_073810|||n.5400A>G||||||	97	98	100	0	ACRE_073810	hypothetical protein
scaffold111	86961	G	A	A|intergenic_region|MODIFIER|ACRE_074090-END|ACRE_074090-END|intergenic_region|ACRE_074090-END|||n.86961G>A||||||	15	15	100	0	ACRE_074090	serine/threonine-protein kinase-like protein
scaffold111	87006	A	G	G|intergenic_region|MODIFIER|ACRE_074090-END|ACRE_074090-END|intergenic_region|ACRE_074090-END|||n.87006A>G||||||	30	35	85.71	5	ACRE_074090	serine/threonine-protein kinase-like protein
scaffold111	87016	A	G	G|intergenic_region|MODIFIER|ACRE_074090-END|ACRE_074090-END|intergenic_region|ACRE_074090-END|||n.87016A>G||||||	34	34	100	0	ACRE_074090	serine/threonine-protein kinase-like protein
scaffold111	87065	T	C	C|intergenic_region|MODIFIER|ACRE_074090-END|ACRE_074090-END|intergenic_region|ACRE_074090-END|||n.87065T>C||||||	9	9	100	0	ACRE_074090	serine/threonine-protein kinase-like protein
scaffold111	87074	T	C	C|intergenic_region|MODIFIER|ACRE_074090-END|ACRE_074090-END|intergenic_region|ACRE_074090-END|||n.87074T>C||||||	27	32	84.38	5	ACRE_074090	serine/threonine-protein kinase-like protein
scaffold111	87084	T	C	C|intergenic_region|MODIFIER|ACRE_074090-END|ACRE_074090-END|intergenic_region|ACRE_074090-END|||n.87084T>C||||||	24	29	82.76	5	ACRE_074090	serine/threonine-protein kinase-like protein
scaffold111	87089	T	C	C|intergenic_region|MODIFIER|ACRE_074090-END|ACRE_074090-END|intergenic_region|ACRE_074090-END|||n.87089T>C||||||	31	31	100	0	ACRE_074090	serine/threonine-protein kinase-like protein
scaffold111	87120	G	A	A|intergenic_region|MODIFIER|ACRE_074090-END|ACRE_074090-END|intergenic_region|ACRE_074090-END|||n.87120G>A||||||	25	30	83.33	5	ACRE_074090	serine/threonine-protein kinase-like protein
scaffold111	87125	G	A	A|intergenic_region|MODIFIER|ACRE_074090-END|ACRE_074090-END|intergenic_region|ACRE_074090-END|||n.87125G>A||||||	25	30	83.33	5	ACRE_074090	serine/threonine-protein kinase-like protein
scaffold111	87134	A	G	G|intergenic_region|MODIFIER|ACRE_074090-END|ACRE_074090-END|intergenic_region|ACRE_074090-END|||n.87134A>G||||||	28	28	100	0	ACRE_074090	serine/threonine-protein kinase-like protein
scaffold111	87148	G	A	A|intergenic_region|MODIFIER|ACRE_074090-END|ACRE_074090-END|intergenic_region|ACRE_074090-END|||n.87148G>A||||||	24	24	100	0	ACRE_074090	serine/threonine-protein kinase-like protein
scaffold111	87155	C	T	T|intergenic_region|MODIFIER|ACRE_074090-END|ACRE_074090-END|intergenic_region|ACRE_074090-END|||n.87155C>T||||||	24	24	100	0	ACRE_074090	serine/threonine-protein kinase-like protein
scaffold111	87212	T	C	C|intergenic_region|MODIFIER|ACRE_074090-END|ACRE_074090-END|intergenic_region|ACRE_074090-END|||n.87212T>C||||||	13	13	100	0	ACRE_074090	serine/threonine-protein kinase-like protein
scaffold111	87403	T	C	C|intergenic_region|MODIFIER|ACRE_074090-END|ACRE_074090-END|intergenic_region|ACRE_074090-END|||n.87403T>C||||||	18	19	94.74	1	ACRE_074090	serine/threonine-protein kinase-like protein
scaffold111	87406	C	T	T|intergenic_region|MODIFIER|ACRE_074090-END|ACRE_074090-END|intergenic_region|ACRE_074090-END|||n.87406C>T||||||	10	11	90.91	0	ACRE_074090	serine/threonine-protein kinase-like protein
scaffold111	87410	A	G	G|intergenic_region|MODIFIER|ACRE_074090-END|ACRE_074090-END|intergenic_region|ACRE_074090-END|||n.87410A>G||||||	10	10	100	0	ACRE_074090	serine/threonine-protein kinase-like protein
scaffold111	87414	T	C	C|intergenic_region|MODIFIER|ACRE_074090-END|ACRE_074090-END|intergenic_region|ACRE_074090-END|||n.87414T>C||||||	30	30	100	0	ACRE_074090	serine/threonine-protein kinase-like protein
scaffold111	87420	A	G	G|intergenic_region|MODIFIER|ACRE_074090-END|ACRE_074090-END|intergenic_region|ACRE_074090-END|||n.87420A>G||||||	33	33	100	0	ACRE_074090	serine/threonine-protein kinase-like protein
scaffold111	87426	G	A	A|intergenic_region|MODIFIER|ACRE_074090-END|ACRE_074090-END|intergenic_region|ACRE_074090-END|||n.87426G>A||||||	38	38	100	0	ACRE_074090	serine/threonine-protein kinase-like protein
scaffold111	87459	T	C	C|intergenic_region|MODIFIER|ACRE_074090-END|ACRE_074090-END|intergenic_region|ACRE_074090-END|||n.87459T>C||||||	49	49	100	0	ACRE_074090	serine/threonine-protein kinase-like protein
scaffold111	87463	C	T	T|intergenic_region|MODIFIER|ACRE_074090-END|ACRE_074090-END|intergenic_region|ACRE_074090-END|||n.87463C>T||||||	49	49	100	0	ACRE_074090	serine/threonine-protein kinase-like protein
scaffold111	87520	A	G	G|intergenic_region|MODIFIER|ACRE_074090-END|ACRE_074090-END|intergenic_region|ACRE_074090-END|||n.87520A>G||||||	121	121	100	0	ACRE_074090	serine/threonine-protein kinase-like protein
scaffold111	87562	T	C	C|intergenic_region|MODIFIER|ACRE_074090-END|ACRE_074090-END|intergenic_region|ACRE_074090-END|||n.87562T>C||||||	76	76	100	0	ACRE_074090	serine/threonine-protein kinase-like protein
scaffold111	87586	T	C	C|intergenic_region|MODIFIER|ACRE_074090-END|ACRE_074090-END|intergenic_region|ACRE_074090-END|||n.87586T>C||||||	66	66	100	0	ACRE_074090	serine/threonine-protein kinase-like protein
scaffold111	87587	A	G	G|intergenic_region|MODIFIER|ACRE_074090-END|ACRE_074090-END|intergenic_region|ACRE_074090-END|||n.87587A>G||||||	66	66	100	0	ACRE_074090	serine/threonine-protein kinase-like protein
scaffold111	87692	T	C	C|intergenic_region|MODIFIER|ACRE_074090-END|ACRE_074090-END|intergenic_region|ACRE_074090-END|||n.87692T>C||||||	80	80	100	0	ACRE_074090	serine/threonine-protein kinase-like protein
scaffold111	87707	G	A	A|intergenic_region|MODIFIER|ACRE_074090-END|ACRE_074090-END|intergenic_region|ACRE_074090-END|||n.87707G>A||||||	63	73	86.3	10	ACRE_074090	serine/threonine-protein kinase-like protein
scaffold112	4474	C	T	T|missense_variant|MODERATE|ACRE_074100|ACRE_074100|transcript|KFH41865|protein_coding|3/4|c.419C>T|p.Ser140Phe|419/1383|419/1383|140/460||	190	195	95.96	5	ACRE_074100	Oxysterol-binding protein-like protein-like protein
scaffold112	6131	C	T	T|downstream_gene_variant|MODIFIER|ACRE_074100|ACRE_074100|transcript|KFH41865|protein_coding||c.*635C>T|||||635|,T|downstream_gene_variant|MODIFIER|ACRE_074110|ACRE_074110|transcript|KFH41851|protein_coding||c.*253G>A|||||253|,T|intergenic_region|MODIFIER|ACRE_074100-ACRE_074110|ACRE_074100-ACRE_074110|intergenic_region|ACRE_074100-ACRE_074110|||n.6131C>T||||||	205	218	93.61	11	ACRE_074100	Oxysterol-binding protein-like protein-like protein
scaffold112	7779	A	G	G|upstream_gene_variant|MODIFIER|ACRE_074110|ACRE_074110|transcript|KFH41851|protein_coding||c.-369T>C|||||369|,G|downstream_gene_variant|MODIFIER|ACRE_074120|ACRE_074120|transcript|KFH41866|protein_coding||c.*891T>C|||||891|,G|intergenic_region|MODIFIER|ACRE_074110-ACRE_074120|ACRE_074110-ACRE_074120|intergenic_region|ACRE_074110-ACRE_074120|||n.7779A>G||||||	214	214	99.53	0	ACRE_074110	Mitochondrial acidic protein-like protein
scaffold112	34289	A	G	G|missense_variant|MODERATE|ACRE_074210|ACRE_074210|transcript|KFH41855|protein_coding|4/4|c.2446A>G|p.Ile816Val|2446/2958|2446/2958|816/985||	255	259	98.46	3	ACRE_074210	mRNA 3'-end-processing protein-like protein
scaffold112	49196	C	T	T|synonymous_variant|LOW|ACRE_074270|ACRE_074270|transcript|KFH41854|protein_coding|1/2|c.663C>T|p.Val221Val|663/2181|663/2181|221/726||	327	330	98.2	0	ACRE_074270	hypothetical protein
scaffold113	23779	A	G	G|upstream_gene_variant|MODIFIER|ACRE_074470|ACRE_074470|transcript|KFH41819|protein_coding||c.-574T>C|||||574|,G|intergenic_region|MODIFIER|ACRE_074470-ACRE_074480|ACRE_074470-ACRE_074480|intergenic_region|ACRE_074470-ACRE_074480|||n.23779A>G||||||	225	227	99.12	0	ACRE_074470	DNA repair protein-like protein
scaffold113	30615	G	A	A|missense_variant|MODERATE|ACRE_074500|ACRE_074500|transcript|KFH41835|protein_coding|4/4|c.868G>A|p.Gly290Ser|868/1737|868/1737|290/578||	269	274	98.18	1	ACRE_074500	Fatty acid amide hydrolase-like protein
scaffold113	41399	A	G	G|upstream_gene_variant|MODIFIER|ACRE_074530|ACRE_074530|transcript|KFH41811|protein_coding||c.-324T>C|||||324|,G|downstream_gene_variant|MODIFIER|ACRE_074540|ACRE_074540|transcript|KFH41816|protein_coding||c.*297T>C|||||297|,G|intergenic_region|MODIFIER|ACRE_074530-ACRE_074540|ACRE_074530-ACRE_074540|intergenic_region|ACRE_074530-ACRE_074540|||n.41399A>G||||||	211	212	98.6	0	ACRE_074530	Mitochondrial import inner membrane translocase subunit-like protein
scaffold113	45241	G	A	A|upstream_gene_variant|MODIFIER|ACRE_074550|ACRE_074550|transcript|KFH41820|protein_coding||c.-328C>T|||||328|,A|intergenic_region|MODIFIER|ACRE_074550-ACRE_074560|ACRE_074550-ACRE_074560|intergenic_region|ACRE_074550-ACRE_074560|||n.45241G>A||||||	249	252	98.42	3	ACRE_074550	hypothetical protein
scaffold113	59421	C	T	T|missense_variant|MODERATE|ACRE_074600|ACRE_074600|transcript|KFH41832|protein_coding|1/4|c.682G>A|p.Glu228Lys|682/1848|682/1848|228/615||	247	250	98.8	3	ACRE_074600	Cytochrome p450 protein
scaffold113	71226	C	T	T|upstream_gene_variant|MODIFIER|ACRE_074620|ACRE_074620|transcript|KFH41833|protein_coding||c.-984G>A|||||984|,T|upstream_gene_variant|MODIFIER|ACRE_074630|ACRE_074630|transcript|KFH41815|protein_coding||c.-196C>T|||||196|,T|intergenic_region|MODIFIER|ACRE_074620-ACRE_074630|ACRE_074620-ACRE_074630|intergenic_region|ACRE_074620-ACRE_074630|||n.71226C>T||||||	248	252	98.41	4	ACRE_074620	hypothetical protein
scaffold113	72918	T	A	A|downstream_gene_variant|MODIFIER|ACRE_074630|ACRE_074630|transcript|KFH41815|protein_coding||c.*215T>A|||||215|,A|downstream_gene_variant|MODIFIER|ACRE_074640|ACRE_074640|transcript|KFH41837|protein_coding||c.*257A>T|||||257|,A|intergenic_region|MODIFIER|ACRE_074630-ACRE_074640|ACRE_074630-ACRE_074640|intergenic_region|ACRE_074630-ACRE_074640|||n.72918T>A||||||	239	240	99.17	0	ACRE_074630	hypothetical protein
scaffold113	75712	G	A	A|upstream_gene_variant|MODIFIER|ACRE_074650|ACRE_074650|transcript|KFH41817|protein_coding||c.-586G>A|||||586|,A|intergenic_region|MODIFIER|ACRE_074640-ACRE_074650|ACRE_074640-ACRE_074650|intergenic_region|ACRE_074640-ACRE_074650|||n.75712G>A||||||	260	261	99.62	1	ACRE_074650	hypothetical protein
scaffold113	77021	A	T	T|downstream_gene_variant|MODIFIER|ACRE_074650|ACRE_074650|transcript|KFH41817|protein_coding||c.*100A>T|||||100|,T|downstream_gene_variant|MODIFIER|ACRE_074660|ACRE_074660|transcript|KFH41834|protein_coding||c.*293T>A|||||293|,T|intergenic_region|MODIFIER|ACRE_074650-ACRE_074660|ACRE_074650-ACRE_074660|intergenic_region|ACRE_074650-ACRE_074660|||n.77021A>T||||||	19	19	95	0	ACRE_074650	hypothetical protein
scaffold113	80506	G	A	A|synonymous_variant|LOW|ACRE_074670|ACRE_074670|transcript|KFH41818|protein_coding|2/3|c.168C>T|p.Val56Val|168/216|168/216|56/71||,A|upstream_gene_variant|MODIFIER|ACRE_074660|ACRE_074660|transcript|KFH41834|protein_coding||c.-869C>T|||||869|,A|downstream_gene_variant|MODIFIER|ACRE_074680|ACRE_074680|transcript|KFH41827|protein_coding||c.*453C>T|||||453|	242	248	97.19	4	ACRE_074670	hypothetical protein
scaffold113	82756	A	G	G|downstream_gene_variant|MODIFIER|ACRE_074690|ACRE_074690|transcript|KFH41840|protein_coding||c.*46A>G|||||46|,G|downstream_gene_variant|MODIFIER|ACRE_074700|ACRE_074700|transcript|KFH41823|protein_coding||c.*306T>C|||||306|,G|intergenic_region|MODIFIER|ACRE_074690-ACRE_074700|ACRE_074690-ACRE_074700|intergenic_region|ACRE_074690-ACRE_074700|||n.82756A>G||||||	298	299	99.33	1	ACRE_074690	Mediator of RNA polymerase II transcription subunit-like protein
scaffold114	9307	T	C	C|intergenic_region|MODIFIER|ACRE_074710-ACRE_074720|ACRE_074710-ACRE_074720|intergenic_region|ACRE_074710-ACRE_074720|||n.9307T>C||||||	255	255	99.61	0	ACRE_074710	Homeobox protein PKNOX2-like protein
scaffold114	14509	C	T	T|missense_variant|MODERATE|ACRE_074730|ACRE_074730|transcript|KFH41807|protein_coding|1/1|c.2176G>A|p.Asp726Asn|2176/2775|2176/2775|726/924||	263	266	98.13	1	ACRE_074730	Heat shock protein-like protein
scaffold114	20304	T	C	C|missense_variant|MODERATE|ACRE_074750|ACRE_074750|transcript|KFH41805|protein_coding|2/2|c.299T>C|p.Phe100Ser|299/765|299/765|100/254||,C|downstream_gene_variant|MODIFIER|ACRE_074760|ACRE_074760|transcript|KFH41787|protein_coding||c.*653A>G|||||653|	38	39	95	1	ACRE_074750	hypothetical protein
scaffold114	27558	N	G	G|upstream_gene_variant|MODIFIER|ACRE_074780|ACRE_074780|transcript|KFH41798|protein_coding||c.-29T>C|||||29|,G|upstream_gene_variant|MODIFIER|ACRE_074780|ACRE_074780|transcript|KFH41798|protein_coding||c.-29G>C|||||29|,G|upstream_gene_variant|MODIFIER|ACRE_074780|ACRE_074780|transcript|KFH41798|protein_coding||c.-29A>C|||||29|,G|intergenic_region|MODIFIER|ACRE_074780-ACRE_074790|ACRE_074780-ACRE…	17	17	100	0	ACRE_074780	P-protein-like protein
scaffold114	45774	T	A	A|upstream_gene_variant|MODIFIER|ACRE_074850|ACRE_074850|transcript|KFH41794|protein_coding||c.-309T>A|||||309|,A|downstream_gene_variant|MODIFIER|ACRE_074840|ACRE_074840|transcript|KFH41780|protein_coding||c.*4T>A|||||4|,A|intergenic_region|MODIFIER|ACRE_074840-ACRE_074850|ACRE_074840-ACRE_074850|intergenic_region|ACRE_074840-ACRE_074850|||n.45774T>A||||||	245	245	99.59	0	ACRE_074850	hypothetical protein
scaffold114	54229	A	T	T|downstream_gene_variant|MODIFIER|ACRE_074890|ACRE_074890|transcript|KFH41800|protein_coding||c.*44A>T|||||44|,T|intergenic_region|MODIFIER|ACRE_074890-ACRE_074900|ACRE_074890-ACRE_074900|intergenic_region|ACRE_074890-ACRE_074900|||n.54229A>T||||||	288	290	98.29	1	ACRE_074890	hypothetical protein
scaffold114	54234	T	A	A|downstream_gene_variant|MODIFIER|ACRE_074890|ACRE_074890|transcript|KFH41800|protein_coding||c.*49T>A|||||49|,A|intergenic_region|MODIFIER|ACRE_074890-ACRE_074900|ACRE_074890-ACRE_074900|intergenic_region|ACRE_074890-ACRE_074900|||n.54234T>A||||||	290	298	96.99	3	ACRE_074890	hypothetical protein
scaffold114	57956	T	C	C|downstream_gene_variant|MODIFIER|ACRE_074910|ACRE_074910|transcript|KFH41790|protein_coding||c.*298T>C|||||298|,C|downstream_gene_variant|MODIFIER|ACRE_074920|ACRE_074920|transcript|KFH41806|protein_coding||c.*579A>G|||||579|,C|intergenic_region|MODIFIER|ACRE_074910-ACRE_074920|ACRE_074910-ACRE_074920|intergenic_region|ACRE_074910-ACRE_074920|||n.57956T>C||||||	298	298	99.67	0	ACRE_074910	LON peptidase N-terminal domain and RING finger protein-like protein
scaffold114	59255	A	C	C|missense_variant|MODERATE|ACRE_074920|ACRE_074920|transcript|KFH41806|protein_coding|1/2|c.1204T>G|p.Tyr402Asp|1204/1875|1204/1875|402/624||	285	287	99.3	1	ACRE_074920	hypothetical protein
scaffold114	65602	T	C	C|missense_variant|MODERATE|ACRE_074950|ACRE_074950|transcript|KFH41786|protein_coding|1/2|c.784A>G|p.Arg262Gly|784/1434|784/1434|262/477||	276	279	98.92	3	ACRE_074950	hypothetical protein
scaffold114	73744	C	T	T|missense_variant|MODERATE|ACRE_074990|ACRE_074990|transcript|KFH41795|protein_coding|2/2|c.2260G>A|p.Gly754Arg|2260/3213|2260/3213|754/1070||	231	232	99.14	1	ACRE_074990	TEL2-interacting protein-like protein
scaffold114	78908	T	C	C|intron_variant|MODIFIER|ACRE_075010|ACRE_075010|transcript|KFH41796|protein_coding|1/7|c.316-35T>C||||||	284	287	98.61	3	ACRE_075010	Metal resistance protein-like protein
scaffold114	81960	G	A	A|splice_donor_variant&intron_variant|HIGH|ACRE_075010|ACRE_075010|transcript|KFH41796|protein_coding|5/7|c.3159+1G>A||||||	281	283	99.65	1	ACRE_075010	Metal resistance protein-like protein
scaffold115	1392	T	C	C|intergenic_region|MODIFIER|ACRE_075020|ACRE_075020|intergenic_region|ACRE_075020|||n.1392T>C||||||	313	316	99.05	2	ACRE_075020	putative transcriptional regulatory protein -like protein
scaffold115	22531	N	C	C|downstream_gene_variant|MODIFIER|ACRE_075090|ACRE_075090|transcript|KFH41770|protein_coding||c.*576T>G|||||576|,C|downstream_gene_variant|MODIFIER|ACRE_075090|ACRE_075090|transcript|KFH41770|protein_coding||c.*576C>G|||||576|,C|downstream_gene_variant|MODIFIER|ACRE_075090|ACRE_075090|transcript|KFH41770|protein_coding||c.*576A>G|||||576|,C|intergenic_region|MODIFIER|ACRE_075080-ACRE_075090|ACRE…	12	13	92.31	0	ACRE_075090	rhamnose biosynthetic enzyme-like protein
scaffold115	24964	C	T	T|upstream_gene_variant|MODIFIER|ACRE_075090|ACRE_075090|transcript|KFH41770|protein_coding||c.-512G>A|||||512|,T|downstream_gene_variant|MODIFIER|ACRE_075100|ACRE_075100|transcript|KFH41759|protein_coding||c.*637G>A|||||637|,T|intergenic_region|MODIFIER|ACRE_075090-ACRE_075100|ACRE_075090-ACRE_075100|intergenic_region|ACRE_075090-ACRE_075100|||n.24964C>T||||||	282	284	98.95	1	ACRE_075090	rhamnose biosynthetic enzyme-like protein
scaffold115	25507	T	C	C|downstream_gene_variant|MODIFIER|ACRE_075100|ACRE_075100|transcript|KFH41759|protein_coding||c.*94A>G|||||94|,C|intergenic_region|MODIFIER|ACRE_075090-ACRE_075100|ACRE_075090-ACRE_075100|intergenic_region|ACRE_075090-ACRE_075100|||n.25507T>C||||||	46	46	92	0	ACRE_075100	Ribosome production factor-like protein
scaffold115	39410	G	A	A|synonymous_variant|LOW|ACRE_075150|ACRE_075150|transcript|KFH41773|protein_coding|2/2|c.693G>A|p.Lys231Lys|693/1482|693/1482|231/493||	16	19	80	0	ACRE_075150	Succinate-semialdehyde dehydrogenase [NADP(+)]-like protein
scaffold115	79581	T	C	C|missense_variant|MODERATE|ACRE_075260|ACRE_075260|transcript|KFH41778|protein_coding|1/1|c.802A>G|p.Lys268Glu|802/1413|802/1413|268/470||	255	257	98.08	1	ACRE_075260	hypothetical protein
scaffold116	215	A	G	G|intergenic_region|MODIFIER|ACRE_075270|ACRE_075270|intergenic_region|ACRE_075270|||n.215A>G||||||	254	257	98.83	3	ACRE_075270	hypothetical protein
scaffold116	5780	G	A	A|intergenic_region|MODIFIER|ACRE_075270-ACRE_075280|ACRE_075270-ACRE_075280|intergenic_region|ACRE_075270-ACRE_075280|||n.5780G>A||||||	249	253	98.03	2	ACRE_075270	hypothetical protein
scaffold116	11116	N	C	C|upstream_gene_variant|MODIFIER|ACRE_075290|ACRE_075290|transcript|KFH41737|protein_coding||c.-581A>C|||||581|,C|upstream_gene_variant|MODIFIER|ACRE_075290|ACRE_075290|transcript|KFH41737|protein_coding||c.-581G>C|||||581|,C|upstream_gene_variant|MODIFIER|ACRE_075290|ACRE_075290|transcript|KFH41737|protein_coding||c.-581T>C|||||581|,C|intergenic_region|MODIFIER|ACRE_075280-ACRE_075290|ACRE_07528…	9	9	100	0	ACRE_075290	Trehalose phosphorylase-like protein
scaffold116	12283	G	A	A|splice_region_variant&intron_variant|LOW|ACRE_075290|ACRE_075290|transcript|KFH41737|protein_coding|2/7|c.521+5G>A||||||	268	273	98.17	5	ACRE_075290	Trehalose phosphorylase-like protein
scaffold116	21119	G	A	A|downstream_gene_variant|MODIFIER|ACRE_075320|ACRE_075320|transcript|KFH41744|protein_coding||c.*390G>A|||||390|,A|downstream_gene_variant|MODIFIER|ACRE_075330|ACRE_075330|transcript|KFH41740|protein_coding||c.*661C>T|||||661|,A|intergenic_region|MODIFIER|ACRE_075320-ACRE_075330|ACRE_075320-ACRE_075330|intergenic_region|ACRE_075320-ACRE_075330|||n.21119G>A||||||	104	104	99.05	0	ACRE_075320	Acid phosphatase-like protein
scaffold116	58209	A	C	C|missense_variant|MODERATE|ACRE_075420|ACRE_075420|transcript|KFH41738|protein_coding|1/1|c.202T>G|p.Ser68Ala|202/1176|202/1176|68/391||	271	277	97.13	4	ACRE_075420	U3 small nucleolar RNA-associated protein-like protein
scaffold117	6132	A	T	T|intergenic_region|MODIFIER|ACRE_075480|ACRE_075480|intergenic_region|ACRE_075480|||n.6132A>T||||||	45	47	93.75	0	ACRE_075480	hypothetical protein
scaffold117	6258	A	C	C|intergenic_region|MODIFIER|ACRE_075480|ACRE_075480|intergenic_region|ACRE_075480|||n.6258A>C||||||	109	109	100	0	ACRE_075480	hypothetical protein
scaffold117	6861	T	TA	TA|intergenic_region|MODIFIER|ACRE_075480|ACRE_075480|intergenic_region|ACRE_075480|||n.6861_6862insA||||||	122	122	97.6	2	ACRE_075480	hypothetical protein
scaffold117	8669	A	T	T|intergenic_region|MODIFIER|ACRE_075480|ACRE_075480|intergenic_region|ACRE_075480|||n.8669A>T||||||	106	111	94.64	4	ACRE_075480	hypothetical protein
scaffold117	9493	C	T	T|upstream_gene_variant|MODIFIER|ACRE_075480|ACRE_075480|transcript|KFH41723|protein_coding||c.-739C>T|||||739|,T|intergenic_region|MODIFIER|ACRE_075480|ACRE_075480|intergenic_region|ACRE_075480|||n.9493C>T||||||	138	140	99.28	0	ACRE_075480	hypothetical protein
scaffold117	12693	TA	T	T|downstream_gene_variant|MODIFIER|ACRE_075490|ACRE_075490|transcript|KFH41715|protein_coding||c.*343delA|||||343|,T|intergenic_region|MODIFIER|ACRE_075490-ACRE_075500|ACRE_075490-ACRE_075500|intergenic_region|ACRE_075490-ACRE_075500|||n.12694delA||||||	181	179	98.91	2	ACRE_075490	L-saccharopine oxidase-like protein
scaffold117	13167	C	T	T|downstream_gene_variant|MODIFIER|ACRE_075490|ACRE_075490|transcript|KFH41715|protein_coding||c.*816C>T|||||816|,T|intergenic_region|MODIFIER|ACRE_075490-ACRE_075500|ACRE_075490-ACRE_075500|intergenic_region|ACRE_075490-ACRE_075500|||n.13167C>T||||||	260	261	99.24	1	ACRE_075490	L-saccharopine oxidase-like protein
scaffold117	18287	C	T	T|intergenic_region|MODIFIER|ACRE_075500-ACRE_075510|ACRE_075500-ACRE_075510|intergenic_region|ACRE_075500-ACRE_075510|||n.18287C>T||||||	245	245	99.19	0	ACRE_075500	hypothetical protein
scaffold117	32724	A	T	T|missense_variant|MODERATE|ACRE_075560|ACRE_075560|transcript|KFH41726|protein_coding|1/1|c.1080T>A|p.Asn360Lys|1080/2676|1080/2676|360/891||	195	197	98.98	2	ACRE_075560	hypothetical protein
scaffold117	41108	T	C	C|upstream_gene_variant|MODIFIER|ACRE_075580|ACRE_075580|transcript|KFH41730|protein_coding||c.-533A>G|||||533|,C|intergenic_region|MODIFIER|ACRE_075580-ACRE_075590|ACRE_075580-ACRE_075590|intergenic_region|ACRE_075580-ACRE_075590|||n.41108T>C||||||	211	214	98.6	3	ACRE_075580	Dual specificity tyrosine-phosphorylation-regulated kinase-like protein
scaffold117	44817	N	C	C|upstream_gene_variant|MODIFIER|ACRE_075600|ACRE_075600|transcript|KFH41733|protein_coding||c.-313A>C|||||313|,C|upstream_gene_variant|MODIFIER|ACRE_075600|ACRE_075600|transcript|KFH41733|protein_coding||c.-313G>C|||||313|,C|upstream_gene_variant|MODIFIER|ACRE_075600|ACRE_075600|transcript|KFH41733|protein_coding||c.-313T>C|||||313|,C|intergenic_region|MODIFIER|ACRE_075590-ACRE_075600|ACRE_07559…	21	22	95.45	0	ACRE_075600	Zinc-type alcohol dehydrogenase-like protein-like protein
scaffold117	54249	A	C	C|missense_variant|MODERATE|ACRE_075640|ACRE_075640|transcript|KFH41722|protein_coding|3/3|c.2101A>C|p.Lys701Gln|2101/2220|2101/2220|701/739||,C|downstream_gene_variant|MODIFIER|ACRE_075650|ACRE_075650|transcript|KFH41725|protein_coding||c.*899T>G|||||899|	284	284	99.65	0	ACRE_075640	hypothetical protein
scaffold117	70659	G	A	A|upstream_gene_variant|MODIFIER|ACRE_075690|ACRE_075690|transcript|KFH41732|protein_coding||c.-62C>T|||||62|,A|intergenic_region|MODIFIER|ACRE_075690-ACRE_075700|ACRE_075690-ACRE_075700|intergenic_region|ACRE_075690-ACRE_075700|||n.70659G>A||||||	309	311	98.72	0	ACRE_075690	Ras guanine nucleotide exchange factor A-like protein
scaffold117	72709	T	C	C|intergenic_region|MODIFIER|ACRE_075690-ACRE_075700|ACRE_075690-ACRE_075700|intergenic_region|ACRE_075690-ACRE_075700|||n.72709T>C||||||	257	258	99.23	1	ACRE_075690	Ras guanine nucleotide exchange factor A-like protein
scaffold117	77302	T	A	A|intergenic_region|MODIFIER|ACRE_075690-ACRE_075700|ACRE_075690-ACRE_075700|intergenic_region|ACRE_075690-ACRE_075700|||n.77302T>A||||||	248	252	98.41	4	ACRE_075690	Ras guanine nucleotide exchange factor A-like protein
scaffold118	17114	C	T	T|upstream_gene_variant|MODIFIER|ACRE_075760|ACRE_075760|transcript|KFH41702|protein_coding||c.-283C>T|||||283|,T|intergenic_region|MODIFIER|ACRE_075750-ACRE_075760|ACRE_075750-ACRE_075760|intergenic_region|ACRE_075750-ACRE_075760|||n.17114C>T||||||	188	192	97.92	3	ACRE_075760	eukaryotic translation initiation factor 2 subunit beta-like protein
scaffold118	19765	C	T	T|downstream_gene_variant|MODIFIER|ACRE_075760|ACRE_075760|transcript|KFH41702|protein_coding||c.*866C>T|||||866|,T|downstream_gene_variant|MODIFIER|ACRE_075770|ACRE_075770|transcript|KFH41686|protein_coding||c.*179G>A|||||179|,T|intergenic_region|MODIFIER|ACRE_075760-ACRE_075770|ACRE_075760-ACRE_075770|intergenic_region|ACRE_075760-ACRE_075770|||n.19765C>T||||||	296	299	97.37	2	ACRE_075760	eukaryotic translation initiation factor 2 subunit beta-like protein
scaffold118	34722	A	T	T|downstream_gene_variant|MODIFIER|ACRE_075830|ACRE_075830|transcript|KFH41710|protein_coding||c.*48A>T|||||48|,T|downstream_gene_variant|MODIFIER|ACRE_075840|ACRE_075840|transcript|KFH41693|protein_coding||c.*260T>A|||||260|,T|intergenic_region|MODIFIER|ACRE_075830-ACRE_075840|ACRE_075830-ACRE_075840|intergenic_region|ACRE_075830-ACRE_075840|||n.34722A>T||||||	272	273	99.63	1	ACRE_075830	Exosome complex component-like protein
scaffold118	42010	C	T	T|missense_variant|MODERATE|ACRE_075870|ACRE_075870|transcript|KFH41707|protein_coding|2/2|c.389G>A|p.Gly130Glu|389/1833|389/1833|130/610||	239	251	95.6	9	ACRE_075870	putative WD repeat-containing protein-like protein
scaffold118	45781	G	A	A|synonymous_variant|LOW|ACRE_075890|ACRE_075890|transcript|KFH41705|protein_coding|1/1|c.1725C>T|p.Asp575Asp|1725/1854|1725/1854|575/617||,A|downstream_gene_variant|MODIFIER|ACRE_075880|ACRE_075880|transcript|KFH41700|protein_coding||c.*995G>A|||||995|	285	285	99.65	0	ACRE_075890	hypothetical protein
scaffold118	46937	A	G	G|missense_variant|MODERATE|ACRE_075890|ACRE_075890|transcript|KFH41705|protein_coding|1/1|c.569T>C|p.Leu190Ser|569/1854|569/1854|190/617||	283	284	98.61	1	ACRE_075890	hypothetical protein
scaffold118	49013	A	G	G|intergenic_region|MODIFIER|ACRE_075890-ACRE_075900|ACRE_075890-ACRE_075900|intergenic_region|ACRE_075890-ACRE_075900|||n.49013A>G||||||	222	228	97.37	5	ACRE_075890	hypothetical protein
scaffold118	52726	T	C	C|upstream_gene_variant|MODIFIER|ACRE_075910|ACRE_075910|transcript|KFH41706|protein_coding||c.-783A>G|||||783|,C|intron_variant|MODIFIER|ACRE_075920|ACRE_075920|transcript|KFH41694|protein_coding|2/3|c.51+28T>C||||||	252	255	98.82	1	ACRE_075910	Vacuolar transporter chaperone-like protein
scaffold118	65878	C	T	T|upstream_gene_variant|MODIFIER|ACRE_075960|ACRE_075960|transcript|KFH41698|protein_coding||c.-87C>T|||||87|,T|intergenic_region|MODIFIER|ACRE_075950-ACRE_075960|ACRE_075950-ACRE_075960|intergenic_region|ACRE_075950-ACRE_075960|||n.65878C>T||||||	273	274	99.64	0	ACRE_075960	hypothetical protein
scaffold118	69452	C	T	T|missense_variant|MODERATE|ACRE_075970|ACRE_075970|transcript|KFH41711|protein_coding|2/5|c.665G>A|p.Gly222Asp|665/1620|665/1620|222/539||	277	277	100	0	ACRE_075970	hypothetical protein
scaffold118	76973	G	A	A|intergenic_region|MODIFIER|ACRE_075980-END|ACRE_075980-END|intergenic_region|ACRE_075980-END|||n.76973G>A||||||	241	248	96.4	7	ACRE_075980	hypothetical protein
scaffold118	77874	G	A	A|intergenic_region|MODIFIER|ACRE_075980-END|ACRE_075980-END|intergenic_region|ACRE_075980-END|||n.77874G>A||||||	182	184	97.85	1	ACRE_075980	hypothetical protein
scaffold118	77879	G	A	A|intergenic_region|MODIFIER|ACRE_075980-END|ACRE_075980-END|intergenic_region|ACRE_075980-END|||n.77879G>A||||||	179	180	97.81	0	ACRE_075980	hypothetical protein
scaffold119	2865	G	A	A|synonymous_variant|LOW|ACRE_075990|ACRE_075990|transcript|KFH41661|protein_coding|2/3|c.1539C>T|p.Ala513Ala|1539/3099|1539/3099|513/1032||	257	259	99.23	2	ACRE_075990	DNA repair protein-like protein
scaffold119	20944	C	T	T|missense_variant|MODERATE|ACRE_076050|ACRE_076050|transcript|KFH41682|protein_coding|2/2|c.1066C>T|p.His356Tyr|1066/1599|1066/1599|356/532||	284	291	97.26	2	ACRE_076050	Protein farnesyltransferase/geranylgeranyltransferase type-1 subunit alpha-like protein
scaffold119	45979	C	T	T|downstream_gene_variant|MODIFIER|ACRE_076150|ACRE_076150|transcript|KFH41662|protein_coding||c.*295C>T|||||295|,T|downstream_gene_variant|MODIFIER|ACRE_076160|ACRE_076160|transcript|KFH41671|protein_coding||c.*338G>A|||||338|,T|intergenic_region|MODIFIER|ACRE_076150-ACRE_076160|ACRE_076150-ACRE_076160|intergenic_region|ACRE_076150-ACRE_076160|||n.45979C>T||||||	229	233	97.86	4	ACRE_076150	putative transcriptional regulatory protein -like protein
scaffold12	10421	C	T	T|missense_variant|MODERATE|ACRE_019540|ACRE_019540|transcript|KFH47123|protein_coding|3/3|c.8095G>A|p.Glu2699Lys|8095/9786|8095/9786|2699/3261||	259	261	99.23	2	ACRE_019540	hypothetical protein
scaffold12	13000	G	T	T|missense_variant|MODERATE|ACRE_019540|ACRE_019540|transcript|KFH47123|protein_coding|3/3|c.5516C>A|p.Ser1839Tyr|5516/9786|5516/9786|1839/3261||	260	264	98.48	4	ACRE_019540	hypothetical protein
scaffold12	38612	T	C	C|upstream_gene_variant|MODIFIER|ACRE_019600|ACRE_019600|transcript|KFH47190|protein_coding||c.-104T>C|||||104|,C|intergenic_region|MODIFIER|ACRE_019590-ACRE_019600|ACRE_019590-ACRE_019600|intergenic_region|ACRE_019590-ACRE_019600|||n.38612T>C||||||	325	325	99.69	0	ACRE_019600	glucan endo-1,3-beta-glucosidase-like protein
scaffold12	42623	C	T	T|missense_variant|MODERATE|ACRE_019610|ACRE_019610|transcript|KFH47130|protein_coding|1/1|c.1802C>T|p.Ser601Leu|1802/2127|1802/2127|601/708||,T|downstream_gene_variant|MODIFIER|ACRE_019620|ACRE_019620|transcript|KFH47201|protein_coding||c.*967G>A|||||967|	195	200	95.59	3	ACRE_019610	Kyphoscoliosis peptidase-like protein
scaffold12	43126	TC	T	T|downstream_gene_variant|MODIFIER|ACRE_019610|ACRE_019610|transcript|KFH47130|protein_coding||c.*179delC|||||179|,T|downstream_gene_variant|MODIFIER|ACRE_019620|ACRE_019620|transcript|KFH47201|protein_coding||c.*463delG|||||463|,T|intergenic_region|MODIFIER|ACRE_019610-ACRE_019620|ACRE_019610-ACRE_019620|intergenic_region|ACRE_019610-ACRE_019620|||n.43127delC||||||	216	209	85.04	31	ACRE_019610	Kyphoscoliosis peptidase-like protein
scaffold12	49804	T	G	G|missense_variant|MODERATE|ACRE_019640|ACRE_019640|transcript|KFH47133|protein_coding|1/1|c.2041A>C|p.Ile681Leu|2041/2700|2041/2700|681/899||	264	265	97.42	0	ACRE_019640	SET domain-containing protein-like protein
scaffold12	54609	A	ATTT	ATTT|intron_variant|MODIFIER|ACRE_019650|ACRE_019650|transcript|KFH47131|protein_coding|1/2|c.126+37_126+38insTTT||||||	239	255	80.2	16	ACRE_019650	Glyceraldehyde-3-phosphate dehydrogenase-like protein
scaffold12	54639	G	A	A|intron_variant|MODIFIER|ACRE_019650|ACRE_019650|transcript|KFH47131|protein_coding|1/2|c.126+67G>A||||||	257	258	99.61	0	ACRE_019650	Glyceraldehyde-3-phosphate dehydrogenase-like protein
scaffold12	56602	T	A	A|downstream_gene_variant|MODIFIER|ACRE_019650|ACRE_019650|transcript|KFH47131|protein_coding||c.*860T>A|||||860|,A|intergenic_region|MODIFIER|ACRE_019650-ACRE_019660|ACRE_019650-ACRE_019660|intergenic_region|ACRE_019650-ACRE_019660|||n.56602T>A||||||	231	231	97.47	0	ACRE_019650	Glyceraldehyde-3-phosphate dehydrogenase-like protein
scaffold12	61367	C	A	A|synonymous_variant|LOW|ACRE_019680|ACRE_019680|transcript|KFH47098|protein_coding|2/2|c.345C>A|p.Val115Val|345/1368|345/1368|115/455||,A|upstream_gene_variant|MODIFIER|ACRE_019670|ACRE_019670|transcript|KFH47129|protein_coding||c.-815G>T|||||815|	259	266	96.64	2	ACRE_019680	hypothetical protein
scaffold12	73626	G	A	A|intron_variant|MODIFIER|ACRE_019720|ACRE_019720|transcript|KFH47106|protein_coding|2/2|c.1059+22G>A||||||	254	255	98.83	1	ACRE_019720	putative transcriptional regulatory protein-like protein
scaffold12	92127	T	C	C|upstream_gene_variant|MODIFIER|ACRE_019800|ACRE_019800|transcript|KFH47097|protein_coding||c.-811A>G|||||811|,C|intergenic_region|MODIFIER|ACRE_019800-ACRE_019810|ACRE_019800-ACRE_019810|intergenic_region|ACRE_019800-ACRE_019810|||n.92127T>C||||||	238	256	92.61	10	ACRE_019800	Sorbitol dehydrogenase-like protein
scaffold12	92977	T	A	A|intergenic_region|MODIFIER|ACRE_019800-ACRE_019810|ACRE_019800-ACRE_019810|intergenic_region|ACRE_019800-ACRE_019810|||n.92977T>A||||||	278	278	100	0	ACRE_019800	Sorbitol dehydrogenase-like protein
scaffold12	131046	G	A	A|missense_variant|MODERATE|ACRE_019890|ACRE_019890|transcript|KFH47174|protein_coding|2/3|c.11803G>A|p.Glu3935Lys|11803/13020|11803/13020|3935/4339||	255	258	97.7	3	ACRE_019890	Dynein heavy chain, cytoplasmic-like protein
scaffold12	133610	T	A	A|intron_variant|MODIFIER|ACRE_019900|ACRE_019900|transcript|KFH47128|protein_coding|1/1|c.152-32T>A||||||	28	30	87.5	0	ACRE_019900	Regulator of phospholipase D-like protein
scaffold12	151476	C	G	G|intron_variant|MODIFIER|ACRE_019940|ACRE_019940|transcript|KFH47117|protein_coding|3/5|c.599+22C>G||||||	247	248	99.2	1	ACRE_019940	Guanine nucleotide-binding protein alpha-3 subunit-like protein
scaffold12	152834	N	C	C|downstream_gene_variant|MODIFIER|ACRE_019940|ACRE_019940|transcript|KFH47117|protein_coding||c.*743A>C|||||743|,C|downstream_gene_variant|MODIFIER|ACRE_019940|ACRE_019940|transcript|KFH47117|protein_coding||c.*743G>C|||||743|,C|downstream_gene_variant|MODIFIER|ACRE_019940|ACRE_019940|transcript|KFH47117|protein_coding||c.*743T>C|||||743|,C|intergenic_region|MODIFIER|ACRE_019940-ACRE_019950|ACRE…	11	12	84.62	0	ACRE_019940	Guanine nucleotide-binding protein alpha-3 subunit-like protein
scaffold12	181958	C	T	T|missense_variant|MODERATE|ACRE_020050|ACRE_020050|transcript|KFH47111|protein_coding|1/1|c.257C>T|p.Ser86Phe|257/1962|257/1962|86/653||,T|upstream_gene_variant|MODIFIER|ACRE_020040|ACRE_020040|transcript|KFH47165|protein_coding||c.-902G>A|||||902|	291	298	97.65	5	ACRE_020050	E3 ubiquitin-protein ligase-like protein
scaffold12	191595	N	T	T|upstream_gene_variant|MODIFIER|ACRE_020080|ACRE_020080|transcript|KFH47158|protein_coding||c.-750T>A|||||750|,T|upstream_gene_variant|MODIFIER|ACRE_020080|ACRE_020080|transcript|KFH47158|protein_coding||c.-750G>A|||||750|,T|upstream_gene_variant|MODIFIER|ACRE_020080|ACRE_020080|transcript|KFH47158|protein_coding||c.-750C>A|||||750|,T|upstream_gene_variant|MODIFIER|ACRE_020090|ACRE_020090|transc…	21	21	100	0	ACRE_020080	hypothetical protein
scaffold12	200411	C	T	T|upstream_gene_variant|MODIFIER|ACRE_020130|ACRE_020130|transcript|KFH47141|protein_coding||c.-660G>A|||||660|,T|intergenic_region|MODIFIER|ACRE_020130-ACRE_020140|ACRE_020130-ACRE_020140|intergenic_region|ACRE_020130-ACRE_020140|||n.200411C>T||||||	250	251	98.04	1	ACRE_020130	Protein bli-like protein
scaffold12	201044	A	T	T|upstream_gene_variant|MODIFIER|ACRE_020140|ACRE_020140|transcript|KFH47193|protein_coding||c.-429A>T|||||429|,T|intergenic_region|MODIFIER|ACRE_020130-ACRE_020140|ACRE_020130-ACRE_020140|intergenic_region|ACRE_020130-ACRE_020140|||n.201044A>T||||||	183	184	98.92	1	ACRE_020140	hypothetical protein
scaffold12	203115	G	A	A|missense_variant|MODERATE|ACRE_020140|ACRE_020140|transcript|KFH47193|protein_coding|2/2|c.1367G>A|p.Gly456Glu|1367/1395|1367/1395|456/464||,A|downstream_gene_variant|MODIFIER|ACRE_020150|ACRE_020150|transcript|KFH47138|protein_coding||c.*412C>T|||||412|	244	248	97.99	4	ACRE_020140	hypothetical protein
scaffold12	219843	A	G	G|downstream_gene_variant|MODIFIER|ACRE_020210|ACRE_020210|transcript|KFH47140|protein_coding||c.*53A>G|||||53|,G|downstream_gene_variant|MODIFIER|ACRE_020220|ACRE_020220|transcript|KFH47188|protein_coding||c.*948T>C|||||948|,G|intergenic_region|MODIFIER|ACRE_020210-ACRE_020220|ACRE_020210-ACRE_020220|intergenic_region|ACRE_020210-ACRE_020220|||n.219843A>G||||||	261	265	98.86	3	ACRE_020210	hypothetical protein
scaffold12	236358	G	A	A|downstream_gene_variant|MODIFIER|ACRE_020260|ACRE_020260|transcript|KFH47148|protein_coding||c.*879G>A|||||879|,A|downstream_gene_variant|MODIFIER|ACRE_020270|ACRE_020270|transcript|KFH47143|protein_coding||c.*313C>T|||||313|,A|intergenic_region|MODIFIER|ACRE_020260-ACRE_020270|ACRE_020260-ACRE_020270|intergenic_region|ACRE_020260-ACRE_020270|||n.236358G>A||||||	230	232	97.46	2	ACRE_020260	hypothetical protein
scaffold12	237683	G	A	A|missense_variant|MODERATE|ACRE_020270|ACRE_020270|transcript|KFH47143|protein_coding|4/4|c.260C>T|p.Ser87Phe|260/1272|260/1272|87/423||	337	346	97.12	5	ACRE_020270	putative serine/threonine-protein phosphatase-like protein
scaffold12	238742	G	A	A|upstream_gene_variant|MODIFIER|ACRE_020270|ACRE_020270|transcript|KFH47143|protein_coding||c.-560C>T|||||560|,A|upstream_gene_variant|MODIFIER|ACRE_020280|ACRE_020280|transcript|KFH47094|protein_coding||c.-174G>A|||||174|,A|upstream_gene_variant|MODIFIER|ACRE_020290|ACRE_020290|transcript|KFH47154|protein_coding||c.-627G>A|||||627|,A|intergenic_region|MODIFIER|ACRE_020270-ACRE_020280|ACRE_02027…	244	252	97.21	5	ACRE_020270	putative serine/threonine-protein phosphatase-like protein
scaffold12	246753	T	A	A|synonymous_variant|LOW|ACRE_020320|ACRE_020320|transcript|KFH47108|protein_coding|2/2|c.5709A>T|p.Leu1903Leu|5709/6669|5709/6669|1903/2222||	260	260	98.48	0	ACRE_020320	hypothetical protein
scaffold12	295369	G	A	A|intron_variant|MODIFIER|ACRE_020480|ACRE_020480|transcript|KFH47196|protein_coding|1/4|c.14+105C>T||||||	282	283	99.65	0	ACRE_020480	60S ribosomal protein L23-B-like protein
scaffold12	322673	T	C	C|missense_variant|MODERATE|ACRE_020570|ACRE_020570|transcript|KFH47155|protein_coding|1/1|c.1526T>C|p.Leu509Ser|1526/2997|1526/2997|509/998||	284	285	97.59	1	ACRE_020570	F-box/LRR-repeat protein-like protein
scaffold12	324934	N	G	G|downstream_gene_variant|MODIFIER|ACRE_020570|ACRE_020570|transcript|KFH47155|protein_coding||c.*790A>G|||||790|,G|downstream_gene_variant|MODIFIER|ACRE_020570|ACRE_020570|transcript|KFH47155|protein_coding||c.*790C>G|||||790|,G|downstream_gene_variant|MODIFIER|ACRE_020570|ACRE_020570|transcript|KFH47155|protein_coding||c.*790T>G|||||790|,G|downstream_gene_variant|MODIFIER|ACRE_020580|ACRE_02058…	8	9	88.89	0	ACRE_020570	F-box/LRR-repeat protein-like protein
scaffold12	335803	T	C	C|intergenic_region|MODIFIER|ACRE_020620-END|ACRE_020620-END|intergenic_region|ACRE_020620-END|||n.335803T>C||||||	211	220	95.91	1	ACRE_020620	peptide methionine sulfoxide reductase-like protein
scaffold12	337071	C	T	T|intergenic_region|MODIFIER|ACRE_020620-END|ACRE_020620-END|intergenic_region|ACRE_020620-END|||n.337071C>T||||||	27	27	100	0	ACRE_020620	peptide methionine sulfoxide reductase-like protein
scaffold12	337072	C	T	T|intergenic_region|MODIFIER|ACRE_020620-END|ACRE_020620-END|intergenic_region|ACRE_020620-END|||n.337072C>T||||||	27	27	100	0	ACRE_020620	peptide methionine sulfoxide reductase-like protein
scaffold120	1777	C	A	A|upstream_gene_variant|MODIFIER|ACRE_076270|ACRE_076270|transcript|KFH41647|protein_coding||c.-505C>A|||||505|,A|intergenic_region|MODIFIER|ACRE_076270|ACRE_076270|intergenic_region|ACRE_076270|||n.1777C>A||||||	198	202	97.54	4	ACRE_076270	E3 ubiquitin-protein ligase-like protein
scaffold120	13570	G	A	A|missense_variant|MODERATE|ACRE_076300|ACRE_076300|transcript|KFH41636|protein_coding|2/3|c.3019G>A|p.Asp1007Asn|3019/5334|3019/5334|1007/1777||	233	235	98.31	2	ACRE_076300	rRNA biogenesis protein-like protein
scaffold120	17647	C	T	T|upstream_gene_variant|MODIFIER|ACRE_076310|ACRE_076310|transcript|KFH41645|protein_coding||c.-537G>A|||||537|,T|upstream_gene_variant|MODIFIER|ACRE_076320|ACRE_076320|transcript|KFH41632|protein_coding||c.-294C>T|||||294|,T|intergenic_region|MODIFIER|ACRE_076310-ACRE_076320|ACRE_076310-ACRE_076320|intergenic_region|ACRE_076310-ACRE_076320|||n.17647C>T||||||	277	280	98.58	2	ACRE_076310	Ribosome biogenesis protein-like protein
scaffold120	17773	C	A	A|upstream_gene_variant|MODIFIER|ACRE_076310|ACRE_076310|transcript|KFH41645|protein_coding||c.-663G>T|||||663|,A|upstream_gene_variant|MODIFIER|ACRE_076320|ACRE_076320|transcript|KFH41632|protein_coding||c.-168C>A|||||168|,A|intergenic_region|MODIFIER|ACRE_076310-ACRE_076320|ACRE_076310-ACRE_076320|intergenic_region|ACRE_076310-ACRE_076320|||n.17773C>A||||||	258	260	98.47	0	ACRE_076310	Ribosome biogenesis protein-like protein
scaffold120	64825	C	A	A|upstream_gene_variant|MODIFIER|ACRE_076480|ACRE_076480|transcript|KFH41655|protein_coding||c.-379G>T|||||379|,A|upstream_gene_variant|MODIFIER|ACRE_076490|ACRE_076490|transcript|KFH41642|protein_coding||c.-444C>A|||||444|,A|intergenic_region|MODIFIER|ACRE_076480-ACRE_076490|ACRE_076480-ACRE_076490|intergenic_region|ACRE_076480-ACRE_076490|||n.64825C>A||||||	260	261	99.24	1	ACRE_076480	60S ribosomal protein L7-like protein
scaffold120	67211	G	A	A|missense_variant|MODERATE|ACRE_076500|ACRE_076500|transcript|KFH41634|protein_coding|1/1|c.2566C>T|p.Leu856Phe|2566/3330|2566/3330|856/1109||	132	137	94.96	4	ACRE_076500	DNA repair protein-like protein
scaffold120	67691	T	C	C|missense_variant|MODERATE|ACRE_076500|ACRE_076500|transcript|KFH41634|protein_coding|1/1|c.2086A>G|p.Lys696Glu|2086/3330|2086/3330|696/1109||	263	263	100	0	ACRE_076500	DNA repair protein-like protein
scaffold121	22	G	A	A|intergenic_region|MODIFIER|ACRE_076530|ACRE_076530|intergenic_region|ACRE_076530|||n.22G>A||||||	13	15	86.67	2	ACRE_076530	hypothetical protein
scaffold121	24	C	T	T|intergenic_region|MODIFIER|ACRE_076530|ACRE_076530|intergenic_region|ACRE_076530|||n.24C>T||||||	14	17	82.35	3	ACRE_076530	hypothetical protein
scaffold121	33	C	T	T|intergenic_region|MODIFIER|ACRE_076530|ACRE_076530|intergenic_region|ACRE_076530|||n.33C>T||||||	25	27	92.59	2	ACRE_076530	hypothetical protein
scaffold121	542	A	T	T|intergenic_region|MODIFIER|ACRE_076530|ACRE_076530|intergenic_region|ACRE_076530|||n.542A>T||||||	183	186	98.39	2	ACRE_076530	hypothetical protein
scaffold121	4346	T	C	C|intergenic_region|MODIFIER|ACRE_076530|ACRE_076530|intergenic_region|ACRE_076530|||n.4346T>C||||||	175	176	99.43	1	ACRE_076530	hypothetical protein
scaffold121	6327	A	G	G|intergenic_region|MODIFIER|ACRE_076530|ACRE_076530|intergenic_region|ACRE_076530|||n.6327A>G||||||	137	140	97.86	3	ACRE_076530	hypothetical protein
scaffold121	17547	G	T	T|intergenic_region|MODIFIER|ACRE_076560-ACRE_076570|ACRE_076560-ACRE_076570|intergenic_region|ACRE_076560-ACRE_076570|||n.17547G>T||||||	230	232	98.71	2	ACRE_076560	hypothetical protein
scaffold122	12725	T	C	C|intergenic_region|MODIFIER|ACRE_076830-ACRE_076840|ACRE_076830-ACRE_076840|intergenic_region|ACRE_076830-ACRE_076840|||n.12725T>C||||||	248	248	100	0	ACRE_076830	hypothetical protein
scaffold122	15537	G	A	A|missense_variant|MODERATE|ACRE_076840|ACRE_076840|transcript|KFH41590|protein_coding|1/1|c.1010C>T|p.Pro337Leu|1010/1500|1010/1500|337/499||	24	24	96	0	ACRE_076840	hypothetical protein
scaffold122	15538	G	A	A|missense_variant|MODERATE|ACRE_076840|ACRE_076840|transcript|KFH41590|protein_coding|1/1|c.1009C>T|p.Pro337Ser|1009/1500|1009/1500|337/499||	17	18	89.47	1	ACRE_076840	hypothetical protein
scaffold122	21860	C	T	T|missense_variant|MODERATE|ACRE_076860|ACRE_076860|transcript|KFH41591|protein_coding|1/1|c.1411G>A|p.Glu471Lys|1411/2766|1411/2766|471/921||	256	259	98.46	3	ACRE_076860	von Willebrand factor A domain-containing protein 5A-like protein
scaffold122	35474	T	C	C|upstream_gene_variant|MODIFIER|ACRE_076910|ACRE_076910|transcript|KFH41596|protein_coding||c.-789A>G|||||789|,C|upstream_gene_variant|MODIFIER|ACRE_076920|ACRE_076920|transcript|KFH41585|protein_coding||c.-812T>C|||||812|,C|intergenic_region|MODIFIER|ACRE_076910-ACRE_076920|ACRE_076910-ACRE_076920|intergenic_region|ACRE_076910-ACRE_076920|||n.35474T>C||||||	326	327	99.69	0	ACRE_076910	hypothetical protein
scaffold122	61765	T	A	A|downstream_gene_variant|MODIFIER|ACRE_076980|ACRE_076980|transcript|KFH41589|protein_coding||c.*91T>A|||||91|,A|downstream_gene_variant|MODIFIER|ACRE_076990|ACRE_076990|transcript|KFH41600|protein_coding||c.*248A>T|||||248|,A|intergenic_region|MODIFIER|ACRE_076980-ACRE_076990|ACRE_076980-ACRE_076990|intergenic_region|ACRE_076980-ACRE_076990|||n.61765T>A||||||	227	227	99.56	0	ACRE_076980	Transcription factor-like protein
scaffold122	62530	G	A	A|missense_variant|MODERATE|ACRE_076990|ACRE_076990|transcript|KFH41600|protein_coding|1/1|c.413C>T|p.Thr138Ile|413/930|413/930|138/309||,A|downstream_gene_variant|MODIFIER|ACRE_076980|ACRE_076980|transcript|KFH41589|protein_coding||c.*856G>A|||||856|	289	289	100	0	ACRE_076990	hypothetical protein
scaffold122	72490	T	C	C|missense_variant|MODERATE|ACRE_077010|ACRE_077010|transcript|KFH41584|protein_coding|2/2|c.4766T>C|p.Leu1589Pro|4766/4797|4766/4797|1589/1598||	288	290	99.31	1	ACRE_077010	hypothetical protein
scaffold123	31450	A	G	G|synonymous_variant|LOW|ACRE_077140|ACRE_077140|transcript|KFH41579|protein_coding|1/2|c.60A>G|p.Gln20Gln|60/3519|60/3519|20/1172||	363	364	98.91	1	ACRE_077140	3-hydroxy-3-methylglutaryl-coenzyme A reductase-like protein
scaffold123	35319	G	T	T|downstream_gene_variant|MODIFIER|ACRE_077140|ACRE_077140|transcript|KFH41579|protein_coding||c.*317G>T|||||317|,T|downstream_gene_variant|MODIFIER|ACRE_077150|ACRE_077150|transcript|KFH41566|protein_coding||c.*113C>A|||||113|,T|intergenic_region|MODIFIER|ACRE_077140-ACRE_077150|ACRE_077140-ACRE_077150|intergenic_region|ACRE_077140-ACRE_077150|||n.35319G>T||||||	155	155	99.36	0	ACRE_077140	3-hydroxy-3-methylglutaryl-coenzyme A reductase-like protein
scaffold123	36776	N	G	G|upstream_gene_variant|MODIFIER|ACRE_077150|ACRE_077150|transcript|KFH41566|protein_coding||c.-431T>C|||||431|,G|upstream_gene_variant|MODIFIER|ACRE_077150|ACRE_077150|transcript|KFH41566|protein_coding||c.-431G>C|||||431|,G|upstream_gene_variant|MODIFIER|ACRE_077150|ACRE_077150|transcript|KFH41566|protein_coding||c.-431A>C|||||431|,G|intergenic_region|MODIFIER|ACRE_077150-ACRE_077160|ACRE_07715…	9	9	100	0	ACRE_077150	Nicotinamidase-like protein
scaffold123	55003	C	T	T|intergenic_region|MODIFIER|ACRE_077200-ACRE_077210|ACRE_077200-ACRE_077210|intergenic_region|ACRE_077200-ACRE_077210|||n.55003C>T||||||	249	252	98.42	3	ACRE_077200	hypothetical protein
scaffold123	56692	C	T	T|upstream_gene_variant|MODIFIER|ACRE_077210|ACRE_077210|transcript|KFH41577|protein_coding||c.-221C>T|||||221|,T|intergenic_region|MODIFIER|ACRE_077200-ACRE_077210|ACRE_077200-ACRE_077210|intergenic_region|ACRE_077200-ACRE_077210|||n.56692C>T||||||	208	208	100	0	ACRE_077210	Protease-like protein
scaffold124	18046	C	T	T|missense_variant|MODERATE|ACRE_077280|ACRE_077280|transcript|KFH41552|protein_coding|1/2|c.2707C>T|p.Arg903Trp|2707/4095|2707/4095|903/1364||	309	309	100	0	ACRE_077280	Nuclear migration protein-like protein
scaffold124	30437	T	TCGCCAAGC	TCGCCAAGC|frameshift_variant|HIGH|ACRE_077340|ACRE_077340|transcript|KFH41538|protein_coding|3/6|c.1131_1138dupGCTTGGCG|p.Glu380fs|1138/2064|1138/2064|380/687||	213	239	86.59	27	ACRE_077340	Ran-binding protein-like protein
scaffold124	38889	A	T	T|missense_variant|MODERATE|ACRE_077370|ACRE_077370|transcript|KFH41553|protein_coding|2/2|c.468A>T|p.Lys156Asn|468/1146|468/1146|156/381||,T|downstream_gene_variant|MODIFIER|ACRE_077360|ACRE_077360|transcript|KFH41540|protein_coding||c.*994A>T|||||994|	259	262	98.11	1	ACRE_077370	hypothetical protein
scaffold124	40646	C	T	T|missense_variant|MODERATE|ACRE_077380|ACRE_077380|transcript|KFH41537|protein_coding|1/2|c.8C>T|p.Ser3Phe|8/1452|8/1452|3/483||	312	316	98.42	1	ACRE_077380	Indoleamine 2,3-dioxygenase-like protein
scaffold124	44706	G	A	A|missense_variant|MODERATE|ACRE_077390|ACRE_077390|transcript|KFH41549|protein_coding|3/3|c.1375G>A|p.Glu459Lys|1375/1383|1375/1383|459/460||,A|downstream_gene_variant|MODIFIER|ACRE_077400|ACRE_077400|transcript|KFH41539|protein_coding||c.*300C>T|||||300|	321	325	98.77	4	ACRE_077390	hypothetical protein
scaffold124	49094	A	G	G|downstream_gene_variant|MODIFIER|ACRE_077410|ACRE_077410|transcript|KFH41554|protein_coding||c.*265A>G|||||265|,G|downstream_gene_variant|MODIFIER|ACRE_077420|ACRE_077420|transcript|KFH41558|protein_coding||c.*326T>C|||||326|,G|intergenic_region|MODIFIER|ACRE_077410-ACRE_077420|ACRE_077410-ACRE_077420|intergenic_region|ACRE_077410-ACRE_077420|||n.49094A>G||||||	263	264	99.62	1	ACRE_077410	Geranylgeranyl pyrophosphate synthase-like protein
scaffold124	51899	T	C	C|missense_variant|MODERATE|ACRE_077420|ACRE_077420|transcript|KFH41558|protein_coding|2/2|c.350A>G|p.Lys117Arg|350/2829|350/2829|117/942||	253	257	98.44	4	ACRE_077420	Ingression protein-like protein
scaffold124	53015	T	C	C|upstream_gene_variant|MODIFIER|ACRE_077420|ACRE_077420|transcript|KFH41558|protein_coding||c.-684A>G|||||684|,C|downstream_gene_variant|MODIFIER|ACRE_077430|ACRE_077430|transcript|KFH41556|protein_coding||c.*652A>G|||||652|,C|intergenic_region|MODIFIER|ACRE_077420-ACRE_077430|ACRE_077420-ACRE_077430|intergenic_region|ACRE_077420-ACRE_077430|||n.53015T>C||||||	240	242	98.36	2	ACRE_077420	Ingression protein-like protein
scaffold124	53589	T	G	G|downstream_gene_variant|MODIFIER|ACRE_077430|ACRE_077430|transcript|KFH41556|protein_coding||c.*78A>C|||||78|,G|intergenic_region|MODIFIER|ACRE_077420-ACRE_077430|ACRE_077420-ACRE_077430|intergenic_region|ACRE_077420-ACRE_077430|||n.53589T>G||||||	255	260	98.08	2	ACRE_077430	Free methionine-R-sulfoxide reductase-like protein
scaffold124	59597	A	C	C|upstream_gene_variant|MODIFIER|ACRE_077460|ACRE_077460|transcript|KFH41544|protein_coding||c.-238T>G|||||238|,C|intergenic_region|MODIFIER|ACRE_077460-ACRE_077470|ACRE_077460-ACRE_077470|intergenic_region|ACRE_077460-ACRE_077470|||n.59597A>C||||||	251	251	99.21	0	ACRE_077460	Nitronate monooxygenase-like protein
scaffold124	60264	G	A	A|upstream_gene_variant|MODIFIER|ACRE_077460|ACRE_077460|transcript|KFH41544|protein_coding||c.-905C>T|||||905|,A|intergenic_region|MODIFIER|ACRE_077460-ACRE_077470|ACRE_077460-ACRE_077470|intergenic_region|ACRE_077460-ACRE_077470|||n.60264G>A||||||	212	216	98.15	3	ACRE_077460	Nitronate monooxygenase-like protein
scaffold124	61485	C	T	T|downstream_gene_variant|MODIFIER|ACRE_077470|ACRE_077470|transcript|KFH41559|protein_coding||c.*348G>A|||||348|,T|intergenic_region|MODIFIER|ACRE_077460-ACRE_077470|ACRE_077460-ACRE_077470|intergenic_region|ACRE_077460-ACRE_077470|||n.61485C>T||||||	260	262	99.24	2	ACRE_077470	voltage-gated potassium channel subunit beta-like protein
scaffold125	8574	C	T	T|missense_variant|MODERATE|ACRE_077530|ACRE_077530|transcript|KFH41532|protein_coding|4/6|c.3017G>A|p.Arg1006Gln|3017/4647|3017/4647|1006/1548||	296	299	98.67	3	ACRE_077530	putative ankyrin repeat protein-like protein
scaffold125	8997	C	T	T|missense_variant|MODERATE|ACRE_077530|ACRE_077530|transcript|KFH41532|protein_coding|4/6|c.2594G>A|p.Gly865Glu|2594/4647|2594/4647|865/1548||	228	231	97.02	3	ACRE_077530	putative ankyrin repeat protein-like protein
scaffold125	13208	T	G	G|downstream_gene_variant|MODIFIER|ACRE_077540|ACRE_077540|transcript|KFH41523|protein_coding||c.*303A>C|||||303|,G|intergenic_region|MODIFIER|ACRE_077530-ACRE_077540|ACRE_077530-ACRE_077540|intergenic_region|ACRE_077530-ACRE_077540|||n.13208T>G||||||	248	249	98.8	0	ACRE_077540	hypothetical protein
scaffold125	59628	C	T	T|downstream_gene_variant|MODIFIER|ACRE_077740|ACRE_077740|transcript|KFH41521|protein_coding||c.*570G>A|||||570|,T|intergenic_region|MODIFIER|ACRE_077730-ACRE_077740|ACRE_077730-ACRE_077740|intergenic_region|ACRE_077730-ACRE_077740|||n.59628C>T||||||	205	205	100	0	ACRE_077740	feruloyl esterase C-like protein
scaffold125	60101	G	A	A|downstream_gene_variant|MODIFIER|ACRE_077740|ACRE_077740|transcript|KFH41521|protein_coding||c.*97C>T|||||97|,A|intergenic_region|MODIFIER|ACRE_077730-ACRE_077740|ACRE_077730-ACRE_077740|intergenic_region|ACRE_077730-ACRE_077740|||n.60101G>A||||||	105	110	94.59	5	ACRE_077740	feruloyl esterase C-like protein
scaffold125	66381	T	A	A|intergenic_region|MODIFIER|ACRE_077750-END|ACRE_077750-END|intergenic_region|ACRE_077750-END|||n.66381T>A||||||	263	266	98.87	3	ACRE_077750	alpha-galactosidase B-like protein
scaffold125	66611	G	GC	GC|intergenic_region|MODIFIER|ACRE_077750-END|ACRE_077750-END|intergenic_region|ACRE_077750-END|||n.66611_66612insC||||||	318	317	97.85	5	ACRE_077750	alpha-galactosidase B-like protein
scaffold125	67701	T	C	C|intergenic_region|MODIFIER|ACRE_077750-END|ACRE_077750-END|intergenic_region|ACRE_077750-END|||n.67701T>C||||||	271	275	98.55	4	ACRE_077750	alpha-galactosidase B-like protein
scaffold125	70683	C	T	T|intergenic_region|MODIFIER|ACRE_077750-END|ACRE_077750-END|intergenic_region|ACRE_077750-END|||n.70683C>T||||||	157	160	98.12	3	ACRE_077750	alpha-galactosidase B-like protein
scaffold125	70684	G	A	A|intergenic_region|MODIFIER|ACRE_077750-END|ACRE_077750-END|intergenic_region|ACRE_077750-END|||n.70684G>A||||||	157	160	97.52	3	ACRE_077750	alpha-galactosidase B-like protein
scaffold126	11864	G	T	T|upstream_gene_variant|MODIFIER|ACRE_077820|ACRE_077820|transcript|KFH41507|protein_coding||c.-358C>A|||||358|,T|upstream_gene_variant|MODIFIER|ACRE_077830|ACRE_077830|transcript|KFH41497|protein_coding||c.-175G>T|||||175|,T|intergenic_region|MODIFIER|ACRE_077820-ACRE_077830|ACRE_077820-ACRE_077830|intergenic_region|ACRE_077820-ACRE_077830|||n.11864G>T||||||	261	264	98.49	1	ACRE_077820	hypothetical protein
scaffold126	18069	A	G	G|missense_variant|MODERATE|ACRE_077840|ACRE_077840|transcript|KFH41506|protein_coding|2/4|c.1649A>G|p.Glu550Gly|1649/2871|1649/2871|550/956||	260	264	98.11	2	ACRE_077840	hypothetical protein
scaffold126	19800	T	G	G|downstream_gene_variant|MODIFIER|ACRE_077840|ACRE_077840|transcript|KFH41506|protein_coding||c.*392T>G|||||392|,G|intergenic_region|MODIFIER|ACRE_077840-ACRE_077850|ACRE_077840-ACRE_077850|intergenic_region|ACRE_077840-ACRE_077850|||n.19800T>G||||||	181	181	99.45	0	ACRE_077840	hypothetical protein
scaffold126	20087	C	T	T|downstream_gene_variant|MODIFIER|ACRE_077840|ACRE_077840|transcript|KFH41506|protein_coding||c.*679C>T|||||679|,T|intergenic_region|MODIFIER|ACRE_077840-ACRE_077850|ACRE_077840-ACRE_077850|intergenic_region|ACRE_077840-ACRE_077850|||n.20087C>T||||||	218	222	97.32	3	ACRE_077840	hypothetical protein
scaffold126	38043	C	T	T|intergenic_region|MODIFIER|ACRE_077900-ACRE_077920|ACRE_077900-ACRE_077920|intergenic_region|ACRE_077900-ACRE_077920|||n.38043C>T||||||	251	256	97.67	5	ACRE_077900	Glucan endo-1,3-beta-glucosidase A1-like protein
scaffold126	38396	C	T	T|intergenic_region|MODIFIER|ACRE_077900-ACRE_077920|ACRE_077900-ACRE_077920|intergenic_region|ACRE_077900-ACRE_077920|||n.38396C>T||||||	151	152	96.18	1	ACRE_077900	Glucan endo-1,3-beta-glucosidase A1-like protein
scaffold126	40945	C	T	T|downstream_gene_variant|MODIFIER|ACRE_077920|ACRE_077920|transcript|KFH41488|protein_coding||c.*378G>A|||||378|,T|intergenic_region|MODIFIER|ACRE_077900-ACRE_077920|ACRE_077900-ACRE_077920|intergenic_region|ACRE_077900-ACRE_077920|||n.40945C>T||||||	31	32	96.88	0	ACRE_077920	hypothetical protein
scaffold126	51259	G	C	C|synonymous_variant|LOW|ACRE_077950|ACRE_077950|transcript|KFH41500|protein_coding|1/3|c.1251G>C|p.Ala417Ala|1251/3795|1251/3795|417/1264||	274	274	99.64	0	ACRE_077950	DNA-directed RNA polymerase II subunit-like protein
scaffold126	56566	T	A	A|missense_variant|MODERATE|ACRE_077980|ACRE_077980|transcript|KFH41484|protein_coding|3/3|c.1123A>T|p.Met375Leu|1123/1737|1123/1737|375/578||,A|downstream_gene_variant|MODIFIER|ACRE_077970|ACRE_077970|transcript|KFH41491|protein_coding||c.*771T>A|||||771|	156	156	97.5	0	ACRE_077980	Beta-catenin-like protein-like protein
scaffold127	43148	T	C	C|intergenic_region|MODIFIER|ACRE_078220-ACRE_078230|ACRE_078220-ACRE_078230|intergenic_region|ACRE_078220-ACRE_078230|||n.43148T>C||||||	250	252	98.04	2	ACRE_078220	sugar phosphate/phosphate translocator-like protein
scaffold127	44627	N	C	C|intron_variant|MODIFIER|ACRE_078230|ACRE_078230|transcript|KFH41475|protein_coding|1/5|c.14+24A>C||||||,C|intron_variant|MODIFIER|ACRE_078230|ACRE_078230|transcript|KFH41475|protein_coding|1/5|c.14+24G>C||||||,C|intron_variant|MODIFIER|ACRE_078230|ACRE_078230|transcript|KFH41475|protein_coding|1/5|c.14+24T>C||||||	19	21	86.36	0	ACRE_078230	hypothetical protein
scaffold127	57790	N	C	C|intergenic_region|MODIFIER|ACRE_078250-ACRE_078260|ACRE_078250-ACRE_078260|intergenic_region|ACRE_078250-ACRE_078260|||n.57790A>C||||||,C|intergenic_region|MODIFIER|ACRE_078250-ACRE_078260|ACRE_078250-ACRE_078260|intergenic_region|ACRE_078250-ACRE_078260|||n.57790G>C||||||,C|intergenic_region|MODIFIER|ACRE_078250-ACRE_078260|ACRE_078250-ACRE_078260|intergenic_region|ACRE_078250-ACRE_078260|||n.…	9	10	90	0	ACRE_078250	hypothetical protein
scaffold128	10443	T	C	C|upstream_gene_variant|MODIFIER|ACRE_078310|ACRE_078310|transcript|KFH41445|protein_coding||c.-326T>C|||||326|,C|downstream_gene_variant|MODIFIER|ACRE_078300|ACRE_078300|transcript|KFH41456|protein_coding||c.*662T>C|||||662|,C|intergenic_region|MODIFIER|ACRE_078300-ACRE_078310|ACRE_078300-ACRE_078310|intergenic_region|ACRE_078300-ACRE_078310|||n.10443T>C||||||	256	256	99.22	0	ACRE_078310	Protein SERAC1-like protein
scaffold128	24057	G	A	A|upstream_gene_variant|MODIFIER|ACRE_078350|ACRE_078350|transcript|KFH41443|protein_coding||c.-598C>T|||||598|,A|intergenic_region|MODIFIER|ACRE_078350-ACRE_078360|ACRE_078350-ACRE_078360|intergenic_region|ACRE_078350-ACRE_078360|||n.24057G>A||||||	269	272	98.9	2	ACRE_078350	putative transcriptional regulatory protein-like protein
scaffold128	40103	T	C	C|downstream_gene_variant|MODIFIER|ACRE_078390|ACRE_078390|transcript|KFH41449|protein_coding||c.*426T>C|||||426|,C|intergenic_region|MODIFIER|ACRE_078390-ACRE_078400|ACRE_078390-ACRE_078400|intergenic_region|ACRE_078390-ACRE_078400|||n.40103T>C||||||	254	256	99.22	2	ACRE_078390	ATP-dependent bile acid permease-like protein
scaffold128	44358	TG	T	T|frameshift_variant|HIGH|ACRE_078410|ACRE_078410|transcript|KFH41460|protein_coding|1/2|c.450delC|p.Ile151fs|450/1314|450/1314|150/437||	241	238	95.26	11	ACRE_078410	Protein kinase-like protein
scaffold128	57428	C	T	T|upstream_gene_variant|MODIFIER|ACRE_078440|ACRE_078440|transcript|KFH41447|protein_coding||c.-816C>T|||||816|,T|intergenic_region|MODIFIER|ACRE_078430-ACRE_078440|ACRE_078430-ACRE_078440|intergenic_region|ACRE_078430-ACRE_078440|||n.57428C>T||||||	294	297	98.33	2	ACRE_078440	phospholipid-transporting ATPase-like protein
scaffold128	63625	N	G	G|downstream_gene_variant|MODIFIER|ACRE_078440|ACRE_078440|transcript|KFH41447|protein_coding||c.*690A>G|||||690|,G|downstream_gene_variant|MODIFIER|ACRE_078440|ACRE_078440|transcript|KFH41447|protein_coding||c.*690C>G|||||690|,G|downstream_gene_variant|MODIFIER|ACRE_078440|ACRE_078440|transcript|KFH41447|protein_coding||c.*690T>G|||||690|,G|downstream_gene_variant|MODIFIER|ACRE_078450|ACRE_07845…	8	9	80	0	ACRE_078440	phospholipid-transporting ATPase-like protein
scaffold128	66886	N	C	C|upstream_gene_variant|MODIFIER|ACRE_078450|ACRE_078450|transcript|KFH41458|protein_coding||c.-363T>G|||||363|,C|upstream_gene_variant|MODIFIER|ACRE_078450|ACRE_078450|transcript|KFH41458|protein_coding||c.-363C>G|||||363|,C|upstream_gene_variant|MODIFIER|ACRE_078450|ACRE_078450|transcript|KFH41458|protein_coding||c.-363A>G|||||363|,C|intergenic_region|MODIFIER|ACRE_078450-END|ACRE_078450-END|in…	11	11	100	0	ACRE_078450	Sodium- and chloride-dependent GABA transporter-like protein
scaffold129	4320	C	T	T|intergenic_region|MODIFIER|ACRE_078460|ACRE_078460|intergenic_region|ACRE_078460|||n.4320C>T||||||	261	266	98.12	2	ACRE_078460	hypothetical protein
scaffold129	5992	C	T	T|intergenic_region|MODIFIER|ACRE_078460|ACRE_078460|intergenic_region|ACRE_078460|||n.5992C>T||||||	216	239	90.38	23	ACRE_078460	hypothetical protein
scaffold129	5994	G	A	A|intergenic_region|MODIFIER|ACRE_078460|ACRE_078460|intergenic_region|ACRE_078460|||n.5994G>A||||||	222	243	90.24	20	ACRE_078460	hypothetical protein
scaffold129	25804	T	G	G|missense_variant|MODERATE|ACRE_078510|ACRE_078510|transcript|KFH41436|protein_coding|1/3|c.312T>G|p.Phe104Leu|312/753|312/753|104/250||,G|upstream_gene_variant|MODIFIER|ACRE_078500|ACRE_078500|transcript|KFH41431|protein_coding||c.-781A>C|||||781|,G|upstream_gene_variant|MODIFIER|ACRE_078520|ACRE_078520|transcript|KFH41438|protein_coding||c.-925T>G|||||925|	228	234	97.02	5	ACRE_078510	4-formylbenzenesulfonate dehydrogenase TsaC1-like protein
scaffold129	54241	A	G	G|upstream_gene_variant|MODIFIER|ACRE_078620|ACRE_078620|transcript|KFH41437|protein_coding||c.-229A>G|||||229|,G|intergenic_region|MODIFIER|ACRE_078610-ACRE_078620|ACRE_078610-ACRE_078620|intergenic_region|ACRE_078610-ACRE_078620|||n.54241A>G||||||	206	208	99.04	1	ACRE_078620	hypothetical protein
scaffold129	61709	T	A	A|downstream_gene_variant|MODIFIER|ACRE_078640|ACRE_078640|transcript|KFH41432|protein_coding||c.*290T>A|||||290|,A|downstream_gene_variant|MODIFIER|ACRE_078650|ACRE_078650|transcript|KFH41421|protein_coding||c.*104A>T|||||104|,A|intergenic_region|MODIFIER|ACRE_078640-ACRE_078650|ACRE_078640-ACRE_078650|intergenic_region|ACRE_078640-ACRE_078650|||n.61709T>A||||||	247	248	98.8	0	ACRE_078640	hypothetical protein
scaffold129	63294	A	G	G|synonymous_variant|LOW|ACRE_078660|ACRE_078660|transcript|KFH41433|protein_coding|2/2|c.393T>C|p.Leu131Leu|393/687|393/687|131/228||	265	270	97.07	4	ACRE_078660	hypothetical protein
scaffold13	81	G	A	A|upstream_gene_variant|MODIFIER|ACRE_020630|ACRE_020630|transcript|KFH47055|protein_coding||c.-610G>A|||||610|,A|intergenic_region|MODIFIER|ACRE_020630|ACRE_020630|intergenic_region|ACRE_020630|||n.81G>A||||||	84	88	95.45	4	ACRE_020630	hypothetical protein
scaffold13	3772	C	T	T|downstream_gene_variant|MODIFIER|ACRE_020630|ACRE_020630|transcript|KFH47055|protein_coding||c.*769C>T|||||769|,T|intergenic_region|MODIFIER|ACRE_020630-ACRE_020640|ACRE_020630-ACRE_020640|intergenic_region|ACRE_020630-ACRE_020640|||n.3772C>T||||||	229	233	97.45	3	ACRE_020630	hypothetical protein
scaffold13	18910	C	T	T|synonymous_variant|LOW|ACRE_020690|ACRE_020690|transcript|KFH47082|protein_coding|3/4|c.480C>T|p.Ser160Ser|480/1113|480/1113|160/370||	260	263	98.48	3	ACRE_020690	hypothetical protein
scaffold13	26785	G	A	A|missense_variant|MODERATE|ACRE_020710|ACRE_020710|transcript|KFH47088|protein_coding|3/9|c.368G>A|p.Ser123Asn|368/3189|368/3189|123/1062||	257	261	97.72	3	ACRE_020710	importin-like protein
scaffold13	31204	N	C	C|intron_variant|MODIFIER|ACRE_020720|ACRE_020720|transcript|KFH47030|protein_coding|1/4|c.25+32A>C||||||,C|intron_variant|MODIFIER|ACRE_020720|ACRE_020720|transcript|KFH47030|protein_coding|1/4|c.25+32G>C||||||,C|intron_variant|MODIFIER|ACRE_020720|ACRE_020720|transcript|KFH47030|protein_coding|1/4|c.25+32T>C||||||	12	9	80	0	ACRE_020720	IMP-specific 5'-nucleotidase-like protein
scaffold13	52613	T	C	C|downstream_gene_variant|MODIFIER|ACRE_020760|ACRE_020760|transcript|KFH47038|protein_coding||c.*152T>C|||||152|,C|intergenic_region|MODIFIER|ACRE_020760-ACRE_020770|ACRE_020760-ACRE_020770|intergenic_region|ACRE_020760-ACRE_020770|||n.52613T>C||||||	230	237	97.05	3	ACRE_020760	Pre-mRNA-splicing factor-like protein
scaffold13	70207	A	C	C|synonymous_variant|LOW|ACRE_020800|ACRE_020800|transcript|KFH47048|protein_coding|2/2|c.1083T>G|p.Thr361Thr|1083/5076|1083/5076|361/1691||	235	245	94.38	5	ACRE_020800	DNA polymerase zeta catalytic subunit-like protein
scaffold13	72193	G	T	T|missense_variant|MODERATE|ACRE_020810|ACRE_020810|transcript|KFH46993|protein_coding|1/1|c.429G>T|p.Glu143Asp|429/1371|429/1371|143/456||,T|upstream_gene_variant|MODIFIER|ACRE_020800|ACRE_020800|transcript|KFH47048|protein_coding||c.-852C>A|||||852|	362	363	98.91	0	ACRE_020810	Pre-mRNA-splicing factor-like protein
scaffold13	76326	T	C	C|upstream_gene_variant|MODIFIER|ACRE_020840|ACRE_020840|transcript|KFH47041|protein_coding||c.-116T>C|||||116|,C|intergenic_region|MODIFIER|ACRE_020830-ACRE_020840|ACRE_020830-ACRE_020840|intergenic_region|ACRE_020830-ACRE_020840|||n.76326T>C||||||	255	257	99.22	2	ACRE_020840	Endocytosis protein-like protein
scaffold13	77407	C	T	T|missense_variant|MODERATE|ACRE_020840|ACRE_020840|transcript|KFH47041|protein_coding|4/5|c.781C>T|p.Pro261Ser|781/3159|781/3159|261/1052||	287	289	98.97	2	ACRE_020840	Endocytosis protein-like protein
scaffold13	93000	G	A	A|missense_variant|MODERATE|ACRE_020900|ACRE_020900|transcript|KFH47084|protein_coding|1/3|c.712G>A|p.Glu238Lys|712/2325|712/2325|238/774||	280	284	98.59	1	ACRE_020900	Anaphase-promoting complex subunit-like protein
scaffold13	96357	C	T	T|missense_variant|MODERATE|ACRE_020920|ACRE_020920|transcript|KFH47080|protein_coding|1/2|c.7C>T|p.Leu3Phe|7/951|7/951|3/316||,T|upstream_gene_variant|MODIFIER|ACRE_020910|ACRE_020910|transcript|KFH47020|protein_coding||c.-526G>A|||||526|	310	314	98.41	3	ACRE_020920	hypothetical protein
scaffold13	99858	G	A	A|synonymous_variant|LOW|ACRE_020940|ACRE_020940|transcript|KFH47074|protein_coding|2/3|c.117C>T|p.Phe39Phe|117/183|117/183|39/60||,A|upstream_gene_variant|MODIFIER|ACRE_020930|ACRE_020930|transcript|KFH47014|protein_coding||c.-465C>T|||||465|	234	236	98.73	2	ACRE_020940	hypothetical protein
scaffold13	114476	G	A	A|synonymous_variant|LOW|ACRE_021000|ACRE_021000|transcript|KFH47029|protein_coding|1/1|c.1779C>T|p.Leu593Leu|1779/2646|1779/2646|593/881||	25	25	100	0	ACRE_021000	hypothetical protein
scaffold13	114479	G	A	A|synonymous_variant|LOW|ACRE_021000|ACRE_021000|transcript|KFH47029|protein_coding|1/1|c.1776C>T|p.Ala592Ala|1776/2646|1776/2646|592/881||	13	14	81.25	1	ACRE_021000	hypothetical protein
scaffold13	117596	C	T	T|intergenic_region|MODIFIER|ACRE_021000-ACRE_021010|ACRE_021000-ACRE_021010|intergenic_region|ACRE_021000-ACRE_021010|||n.117596C>T||||||	146	146	99.32	0	ACRE_021000	hypothetical protein
scaffold13	125820	N	A	A|upstream_gene_variant|MODIFIER|ACRE_021040|ACRE_021040|transcript|KFH47047|protein_coding||c.-147G>T|||||147|,A|upstream_gene_variant|MODIFIER|ACRE_021040|ACRE_021040|transcript|KFH47047|protein_coding||c.-147C>T|||||147|,A|upstream_gene_variant|MODIFIER|ACRE_021040|ACRE_021040|transcript|KFH47047|protein_coding||c.-147A>T|||||147|,A|intergenic_region|MODIFIER|ACRE_021040-ACRE_021050|ACRE_02104…	16	19	84.21	0	ACRE_021040	hypothetical protein
scaffold13	125823	N	T	T|upstream_gene_variant|MODIFIER|ACRE_021040|ACRE_021040|transcript|KFH47047|protein_coding||c.-150T>A|||||150|,T|upstream_gene_variant|MODIFIER|ACRE_021040|ACRE_021040|transcript|KFH47047|protein_coding||c.-150G>A|||||150|,T|upstream_gene_variant|MODIFIER|ACRE_021040|ACRE_021040|transcript|KFH47047|protein_coding||c.-150C>A|||||150|,T|intergenic_region|MODIFIER|ACRE_021040-ACRE_021050|ACRE_02104…	16	18	88.89	0	ACRE_021040	hypothetical protein
scaffold13	125833	N	G	G|upstream_gene_variant|MODIFIER|ACRE_021040|ACRE_021040|transcript|KFH47047|protein_coding||c.-160T>C|||||160|,G|upstream_gene_variant|MODIFIER|ACRE_021040|ACRE_021040|transcript|KFH47047|protein_coding||c.-160G>C|||||160|,G|upstream_gene_variant|MODIFIER|ACRE_021040|ACRE_021040|transcript|KFH47047|protein_coding||c.-160A>C|||||160|,G|intergenic_region|MODIFIER|ACRE_021040-ACRE_021050|ACRE_02104…	23	28	82.14	0	ACRE_021040	hypothetical protein
scaffold13	133509	A	C	C|missense_variant|MODERATE|ACRE_021060|ACRE_021060|transcript|KFH47079|protein_coding|6/7|c.3094A>C|p.Lys1032Gln|3094/3654|3094/3654|1032/1217||	259	260	99.62	0	ACRE_021060	DNA damage response protein kinase-like protein
scaffold13	140268	C	T	T|synonymous_variant|LOW|ACRE_021080|ACRE_021080|transcript|KFH47043|protein_coding|2/3|c.1185G>A|p.Val395Val|1185/1479|1185/1479|395/492||	241	241	98.37	0	ACRE_021080	GCR1-dependent translation factor-like protein
scaffold13	140648	T	C	C|missense_variant|MODERATE|ACRE_021080|ACRE_021080|transcript|KFH47043|protein_coding|2/3|c.805A>G|p.Ser269Gly|805/1479|805/1479|269/492||	305	311	95.91	4	ACRE_021080	GCR1-dependent translation factor-like protein
scaffold13	149534	T	C	C|missense_variant|MODERATE|ACRE_021120|ACRE_021120|transcript|KFH46998|protein_coding|2/2|c.674A>G|p.Asp225Gly|674/1149|674/1149|225/382||,C|downstream_gene_variant|MODIFIER|ACRE_021110|ACRE_021110|transcript|KFH47064|protein_coding||c.*897T>C|||||897|	364	372	97.85	7	ACRE_021120	Ribosomal N-lysine methyltransferase-like protein
scaffold13	154519	G	A	A|synonymous_variant|LOW|ACRE_021150|ACRE_021150|transcript|KFH47077|protein_coding|2/3|c.390G>A|p.Pro130Pro|390/1227|390/1227|130/408||	280	287	97.22	5	ACRE_021150	hypothetical protein
scaffold13	172191	G	A	A|downstream_gene_variant|MODIFIER|ACRE_021200|ACRE_021200|transcript|KFH47013|protein_coding||c.*390G>A|||||390|,A|downstream_gene_variant|MODIFIER|ACRE_021210|ACRE_021210|transcript|KFH47073|protein_coding||c.*107C>T|||||107|,A|intergenic_region|MODIFIER|ACRE_021200-ACRE_021210|ACRE_021200-ACRE_021210|intergenic_region|ACRE_021200-ACRE_021210|||n.172191G>A||||||	249	252	97.65	1	ACRE_021200	Dimethylglycine oxidase-like protein
scaffold13	176207	C	T	T|synonymous_variant|LOW|ACRE_021230|ACRE_021230|transcript|KFH47065|protein_coding|1/1|c.228C>T|p.Ile76Ile|228/1782|228/1782|76/593||	266	271	98.15	3	ACRE_021230	hypothetical protein
scaffold13	177860	T	C	C|upstream_gene_variant|MODIFIER|ACRE_021240|ACRE_021240|transcript|KFH47002|protein_coding||c.-263T>C|||||263|,C|downstream_gene_variant|MODIFIER|ACRE_021230|ACRE_021230|transcript|KFH47065|protein_coding||c.*99T>C|||||99|,C|intergenic_region|MODIFIER|ACRE_021230-ACRE_021240|ACRE_021230-ACRE_021240|intergenic_region|ACRE_021230-ACRE_021240|||n.177860T>C||||||	253	256	98.83	3	ACRE_021240	Ubiquinone biosynthesis protein-like protein
scaffold13	196082	G	A	A|downstream_gene_variant|MODIFIER|ACRE_021350|ACRE_021350|transcript|KFH47036|protein_coding||c.*220C>T|||||220|,A|intergenic_region|MODIFIER|ACRE_021340-ACRE_021350|ACRE_021340-ACRE_021350|intergenic_region|ACRE_021340-ACRE_021350|||n.196082G>A||||||	246	249	98.4	3	ACRE_021350	hypothetical protein
scaffold13	206977	G	T	T|upstream_gene_variant|MODIFIER|ACRE_021400|ACRE_021400|transcript|KFH47017|protein_coding||c.-883G>T|||||883|,T|intergenic_region|MODIFIER|ACRE_021390-ACRE_021400|ACRE_021390-ACRE_021400|intergenic_region|ACRE_021390-ACRE_021400|||n.206977G>T||||||	298	300	99	0	ACRE_021400	Rho1 guanine nucleotide exchange factor-like protein
scaffold13	213233	N	T	T|downstream_gene_variant|MODIFIER|ACRE_021400|ACRE_021400|transcript|KFH47017|protein_coding||c.*116A>T|||||116|,T|downstream_gene_variant|MODIFIER|ACRE_021400|ACRE_021400|transcript|KFH47017|protein_coding||c.*116C>T|||||116|,T|downstream_gene_variant|MODIFIER|ACRE_021400|ACRE_021400|transcript|KFH47017|protein_coding||c.*116G>T|||||116|,T|downstream_gene_variant|MODIFIER|ACRE_021410|ACRE_02141…	20	26	80	0	ACRE_021400	Rho1 guanine nucleotide exchange factor-like protein
scaffold13	217943	T	C	C|upstream_gene_variant|MODIFIER|ACRE_021440|ACRE_021440|transcript|KFH47092|protein_coding||c.-51T>C|||||51|,C|intergenic_region|MODIFIER|ACRE_021430-ACRE_021440|ACRE_021430-ACRE_021440|intergenic_region|ACRE_021430-ACRE_021440|||n.217943T>C||||||	272	274	99.27	2	ACRE_021440	hypothetical protein
scaffold13	219537	A	G	G|upstream_gene_variant|MODIFIER|ACRE_021450|ACRE_021450|transcript|KFH47024|protein_coding||c.-739A>G|||||739|,G|intergenic_region|MODIFIER|ACRE_021440-ACRE_021450|ACRE_021440-ACRE_021450|intergenic_region|ACRE_021440-ACRE_021450|||n.219537A>G||||||	253	253	100	0	ACRE_021450	60S ribosomal protein L14-A-like protein
scaffold13	235903	C	T	T|upstream_gene_variant|MODIFIER|ACRE_021530|ACRE_021530|transcript|KFH46987|protein_coding||c.-568G>A|||||568|,T|upstream_gene_variant|MODIFIER|ACRE_021540|ACRE_021540|transcript|KFH47040|protein_coding||c.-310G>A|||||310|,T|downstream_gene_variant|MODIFIER|ACRE_021550|ACRE_021550|transcript|KFH46983|protein_coding||c.*769G>A|||||769|,T|intergenic_region|MODIFIER|ACRE_021540-ACRE_021550|ACRE_021…	251	265	95.8	3	ACRE_021530	hypothetical protein
scaffold13	237571	G	A	A|intron_variant|MODIFIER|ACRE_021550|ACRE_021550|transcript|KFH46983|protein_coding|1/2|c.116+35C>T||||||	218	220	98.64	2	ACRE_021550	putative aminoacrylate hydrolase-like protein
scaffold13	253466	G	T	T|missense_variant|MODERATE|ACRE_021630|ACRE_021630|transcript|KFH47078|protein_coding|1/4|c.422C>A|p.Pro141His|422/2298|422/2298|141/765||	262	271	96.68	3	ACRE_021630	Heat shock 70 kDa protein 12B-like protein
scaffold13	264052	A	T	T|stop_gained|HIGH|ACRE_021680|ACRE_021680|transcript|KFH47037|protein_coding|2/2|c.373A>T|p.Lys125*|373/1200|373/1200|125/399||	233	234	99.57	0	ACRE_021680	hypothetical protein
scaffold13	275710	C	T	T|intergenic_region|MODIFIER|ACRE_021720-ACRE_021730|ACRE_021720-ACRE_021730|intergenic_region|ACRE_021720-ACRE_021730|||n.275710C>T||||||	244	250	97.99	5	ACRE_021720	putative AIM2 family protein-like protein
scaffold13	292228	N	A	A|upstream_gene_variant|MODIFIER|ACRE_021760|ACRE_021760|transcript|KFH47004|protein_coding||c.-88C>A|||||88|,A|upstream_gene_variant|MODIFIER|ACRE_021760|ACRE_021760|transcript|KFH47004|protein_coding||c.-88G>A|||||88|,A|upstream_gene_variant|MODIFIER|ACRE_021760|ACRE_021760|transcript|KFH47004|protein_coding||c.-88T>A|||||88|,A|intergenic_region|MODIFIER|ACRE_021750-ACRE_021760|ACRE_021750-ACRE…	36	41	100	0	ACRE_021760	hypothetical protein
scaffold130	2209	G	T	T|upstream_gene_variant|MODIFIER|ACRE_078700|ACRE_078700|transcript|KFH41405|protein_coding||c.-586C>A|||||586|,T|downstream_gene_variant|MODIFIER|ACRE_078710|ACRE_078710|transcript|KFH41415|protein_coding||c.*143C>A|||||143|,T|intergenic_region|MODIFIER|ACRE_078700-ACRE_078710|ACRE_078700-ACRE_078710|intergenic_region|ACRE_078700-ACRE_078710|||n.2209G>T||||||	253	256	97.68	3	ACRE_078700	hypothetical protein
scaffold130	12359	C	T	T|missense_variant|MODERATE|ACRE_078730|ACRE_078730|transcript|KFH41414|protein_coding|4/6|c.1984G>A|p.Val662Ile|1984/2988|1984/2988|662/995||	245	246	98.79	1	ACRE_078730	GPI ethanolamine phosphate transferase-like protein
scaffold130	25207	A	G	G|upstream_gene_variant|MODIFIER|ACRE_078770|ACRE_078770|transcript|KFH41418|protein_coding||c.-607T>C|||||607|,G|upstream_gene_variant|MODIFIER|ACRE_078780|ACRE_078780|transcript|KFH41407|protein_coding||c.-114A>G|||||114|,G|intergenic_region|MODIFIER|ACRE_078770-ACRE_078780|ACRE_078770-ACRE_078780|intergenic_region|ACRE_078770-ACRE_078780|||n.25207A>G||||||	347	350	98.86	3	ACRE_078770	Membrane protein-like protein
scaffold130	31872	C	T	T|upstream_gene_variant|MODIFIER|ACRE_078790|ACRE_078790|transcript|KFH41399|protein_coding||c.-418G>A|||||418|,T|intergenic_region|MODIFIER|ACRE_078790-ACRE_078800|ACRE_078790-ACRE_078800|intergenic_region|ACRE_078790-ACRE_078800|||n.31872C>T||||||	15	25	83.33	1	ACRE_078790	GPI inositol-deacylase-like protein
scaffold130	59264	G	T	T|missense_variant|MODERATE|ACRE_078890|ACRE_078890|transcript|KFH41413|protein_coding|2/2|c.1677G>T|p.Lys559Asn|1677/1908|1677/1908|559/635||	295	298	98.66	1	ACRE_078890	Exocyst complex protein-like protein
scaffold130	64747	C	T	T|missense_variant|MODERATE|ACRE_078900|ACRE_078900|transcript|KFH41412|protein_coding|1/3|c.130G>A|p.Gly44Arg|130/3516|130/3516|44/1171||	236	237	99.58	0	ACRE_078900	Leukocyte receptor cluster member-like protein
scaffold131	8315	T	C	C|missense_variant|MODERATE|ACRE_078930|ACRE_078930|transcript|KFH41387|protein_coding|3/3|c.1166T>C|p.Leu389Ser|1166/2811|1166/2811|389/936||	282	286	98.6	4	ACRE_078930	Autophagy-related protein-like protein
scaffold131	13512	A	G	G|downstream_gene_variant|MODIFIER|ACRE_078950|ACRE_078950|transcript|KFH41388|protein_coding||c.*132A>G|||||132|,G|downstream_gene_variant|MODIFIER|ACRE_078960|ACRE_078960|transcript|KFH41396|protein_coding||c.*597T>C|||||597|,G|intergenic_region|MODIFIER|ACRE_078950-ACRE_078960|ACRE_078950-ACRE_078960|intergenic_region|ACRE_078950-ACRE_078960|||n.13512A>G||||||	274	279	97.86	2	ACRE_078950	Class E vacuolar protein-sorting machinery protein-like protein
scaffold131	17891	A	C	C|upstream_gene_variant|MODIFIER|ACRE_078960|ACRE_078960|transcript|KFH41396|protein_coding||c.-327T>G|||||327|,C|upstream_gene_variant|MODIFIER|ACRE_078970|ACRE_078970|transcript|KFH41389|protein_coding||c.-585A>C|||||585|,C|intergenic_region|MODIFIER|ACRE_078960-ACRE_078970|ACRE_078960-ACRE_078970|intergenic_region|ACRE_078960-ACRE_078970|||n.17891A>C||||||	282	282	100	0	ACRE_078960	putative ATP-dependent helicase-like protein
scaffold131	27298	N	A	A|intergenic_region|MODIFIER|ACRE_078980-ACRE_078990|ACRE_078980-ACRE_078990|intergenic_region|ACRE_078980-ACRE_078990|||n.27298C>A||||||,A|intergenic_region|MODIFIER|ACRE_078980-ACRE_078990|ACRE_078980-ACRE_078990|intergenic_region|ACRE_078980-ACRE_078990|||n.27298G>A||||||,A|intergenic_region|MODIFIER|ACRE_078980-ACRE_078990|ACRE_078980-ACRE_078990|intergenic_region|ACRE_078980-ACRE_078990|||n.…	11	12	100	0	ACRE_078980	hypothetical protein
scaffold131	39267	N	C	C|intergenic_region|MODIFIER|ACRE_079020-ACRE_079030|ACRE_079020-ACRE_079030|intergenic_region|ACRE_079020-ACRE_079030|||n.39267A>C||||||,C|intergenic_region|MODIFIER|ACRE_079020-ACRE_079030|ACRE_079020-ACRE_079030|intergenic_region|ACRE_079020-ACRE_079030|||n.39267G>C||||||,C|intergenic_region|MODIFIER|ACRE_079020-ACRE_079030|ACRE_079020-ACRE_079030|intergenic_region|ACRE_079020-ACRE_079030|||n.…	8	10	80	0	ACRE_079020	hypothetical protein
scaffold131	41849	G	A	A|synonymous_variant|LOW|ACRE_079030|ACRE_079030|transcript|KFH41383|protein_coding|1/1|c.921G>A|p.Gly307Gly|921/960|921/960|307/319||,A|downstream_gene_variant|MODIFIER|ACRE_079040|ACRE_079040|transcript|KFH41393|protein_coding||c.*527C>T|||||527|	244	246	98.79	1	ACRE_079030	putative isomerase-like protein
scaffold131	48464	G	A	A|splice_region_variant&intron_variant|LOW|ACRE_079040|ACRE_079040|transcript|KFH41393|protein_coding|2/3|c.559+6C>T||||||	244	245	99.59	1	ACRE_079040	General negative regulator of transcription subunit-like protein
scaffold131	66196	C	T	T|missense_variant|MODERATE|ACRE_079080|ACRE_079080|transcript|KFH41386|protein_coding|3/3|c.1688C>T|p.Ser563Leu|1688/1806|1688/1806|563/601||	158	158	99.37	0	ACRE_079080	hypothetical protein
scaffold132	4763	C	T	T|missense_variant|MODERATE|ACRE_079110|ACRE_079110|transcript|KFH41364|protein_coding|3/3|c.1615G>A|p.Glu539Lys|1615/1638|1615/1638|539/545||,T|downstream_gene_variant|MODIFIER|ACRE_079100|ACRE_079100|transcript|KFH41376|protein_coding||c.*91C>T|||||91|	244	249	97.21	3	ACRE_079110	SET domain and MYND-type zinc finger protein-like protein
scaffold132	5668	C	T	T|downstream_gene_variant|MODIFIER|ACRE_079100|ACRE_079100|transcript|KFH41376|protein_coding||c.*996C>T|||||996|,T|intron_variant|MODIFIER|ACRE_079110|ACRE_079110|transcript|KFH41364|protein_coding|2/2|c.737-27G>A||||||	112	114	94.92	0	ACRE_079100	hypothetical protein
scaffold132	5672	T	C	C|downstream_gene_variant|MODIFIER|ACRE_079100|ACRE_079100|transcript|KFH41376|protein_coding||c.*1000T>C|||||1000|,C|intron_variant|MODIFIER|ACRE_079110|ACRE_079110|transcript|KFH41364|protein_coding|2/2|c.737-31A>G||||||	153	153	99.35	0	ACRE_079100	hypothetical protein
scaffold132	8868	A	G	G|upstream_gene_variant|MODIFIER|ACRE_079120|ACRE_079120|transcript|KFH41378|protein_coding||c.-640T>C|||||640|,G|upstream_gene_variant|MODIFIER|ACRE_079130|ACRE_079130|transcript|KFH41366|protein_coding||c.-494A>G|||||494|,G|intergenic_region|MODIFIER|ACRE_079120-ACRE_079130|ACRE_079120-ACRE_079130|intergenic_region|ACRE_079120-ACRE_079130|||n.8868A>G||||||	140	142	98.59	2	ACRE_079120	Nucleotide exchange factor-like protein
scaffold132	17360	A	G	G|missense_variant|MODERATE|ACRE_079170|ACRE_079170|transcript|KFH41362|protein_coding|1/3|c.500T>C|p.Leu167Ser|500/1401|500/1401|167/466||	267	267	99.26	0	ACRE_079170	hypothetical protein
scaffold132	20265	G	A	A|synonymous_variant|LOW|ACRE_079180|ACRE_079180|transcript|KFH41371|protein_coding|2/3|c.454C>T|p.Leu152Leu|454/1491|454/1491|152/496||	277	284	97.54	2	ACRE_079180	hypothetical protein
scaffold132	36513	A	G	G|upstream_gene_variant|MODIFIER|ACRE_079220|ACRE_079220|transcript|KFH41360|protein_coding||c.-757A>G|||||757|,G|intergenic_region|MODIFIER|ACRE_079210-ACRE_079220|ACRE_079210-ACRE_079220|intergenic_region|ACRE_079210-ACRE_079220|||n.36513A>G||||||	236	237	99.16	1	ACRE_079220	Cystathionine gamma-lyase-like protein
scaffold132	42966	C	T	T|upstream_gene_variant|MODIFIER|ACRE_079240|ACRE_079240|transcript|KFH41356|protein_coding||c.-470G>A|||||470|,T|intergenic_region|MODIFIER|ACRE_079240-ACRE_079250|ACRE_079240-ACRE_079250|intergenic_region|ACRE_079240-ACRE_079250|||n.42966C>T||||||	283	283	99.3	0	ACRE_079240	Linear gramicidin synthase subunit C-like protein
scaffold132	48955	C	T	T|synonymous_variant|LOW|ACRE_079260|ACRE_079260|transcript|KFH41357|protein_coding|1/1|c.1401C>T|p.Pro467Pro|1401/2088|1401/2088|467/695||	258	259	99.61	1	ACRE_079260	hypothetical protein
scaffold132	57170	N	T	T|downstream_gene_variant|MODIFIER|ACRE_079300|ACRE_079300|transcript|KFH41367|protein_coding||c.*509A>T|||||509|,T|downstream_gene_variant|MODIFIER|ACRE_079300|ACRE_079300|transcript|KFH41367|protein_coding||c.*509C>T|||||509|,T|downstream_gene_variant|MODIFIER|ACRE_079300|ACRE_079300|transcript|KFH41367|protein_coding||c.*509G>T|||||509|,T|intergenic_region|MODIFIER|ACRE_079300-ACRE_079310|ACRE…	18	19	90	0	ACRE_079300	Gluconate 5-dehydrogenase-like protein
scaffold132	58820	N	C	C|intergenic_region|MODIFIER|ACRE_079300-ACRE_079310|ACRE_079300-ACRE_079310|intergenic_region|ACRE_079300-ACRE_079310|||n.58820A>C||||||,C|intergenic_region|MODIFIER|ACRE_079300-ACRE_079310|ACRE_079300-ACRE_079310|intergenic_region|ACRE_079300-ACRE_079310|||n.58820G>C||||||,C|intergenic_region|MODIFIER|ACRE_079300-ACRE_079310|ACRE_079300-ACRE_079310|intergenic_region|ACRE_079300-ACRE_079310|||n.…	7	8	87.5	0	ACRE_079300	Gluconate 5-dehydrogenase-like protein
scaffold133	607	A	G	G|synonymous_variant|LOW|ACRE_079330|ACRE_079330|transcript|KFH41347|protein_coding|3/3|c.849T>C|p.Ile283Ile|849/948|849/948|283/315||	125	126	99.21	1	ACRE_079330	Glycerol 2-dehydrogenase-like protein
scaffold133	2066	N	T	T|upstream_gene_variant|MODIFIER|ACRE_079330|ACRE_079330|transcript|KFH41347|protein_coding||c.-361T>A|||||361|,T|upstream_gene_variant|MODIFIER|ACRE_079330|ACRE_079330|transcript|KFH41347|protein_coding||c.-361G>A|||||361|,T|upstream_gene_variant|MODIFIER|ACRE_079330|ACRE_079330|transcript|KFH41347|protein_coding||c.-361C>A|||||361|,T|upstream_gene_variant|MODIFIER|ACRE_079340|ACRE_079340|transc…	208	212	98.11	0	ACRE_079330	Glycerol 2-dehydrogenase-like protein
scaffold133	13055	A	G	G|missense_variant|MODERATE|ACRE_079360|ACRE_079360|transcript|KFH41335|protein_coding|2/3|c.1780T>C|p.Phe594Leu|1780/8016|1780/8016|594/2671||	243	245	99.18	2	ACRE_079360	Lovastatin nonaketide synthase-like protein
scaffold133	13506	G	A	A|synonymous_variant|LOW|ACRE_079360|ACRE_079360|transcript|KFH41335|protein_coding|2/3|c.1329C>T|p.Gly443Gly|1329/8016|1329/8016|443/2671||	237	237	100	0	ACRE_079360	Lovastatin nonaketide synthase-like protein
scaffold133	20296	A	G	G|upstream_gene_variant|MODIFIER|ACRE_079390|ACRE_079390|transcript|KFH41355|protein_coding||c.-282A>G|||||282|,G|intergenic_region|MODIFIER|ACRE_079380-ACRE_079390|ACRE_079380-ACRE_079390|intergenic_region|ACRE_079380-ACRE_079390|||n.20296A>G||||||	280	280	99.64	0	ACRE_079390	Mediator of RNA polymerase II transcription subunit-like protein
scaffold133	25913	C	A	A|intergenic_region|MODIFIER|ACRE_079390-ACRE_079400|ACRE_079390-ACRE_079400|intergenic_region|ACRE_079390-ACRE_079400|||n.25913C>A||||||	269	274	98.18	3	ACRE_079390	Mediator of RNA polymerase II transcription subunit-like protein
scaffold133	33387	TG	T	T|upstream_gene_variant|MODIFIER|ACRE_079430|ACRE_079430|transcript|KFH41342|protein_coding||c.-52delC|||||52|,T|upstream_gene_variant|MODIFIER|ACRE_079440|ACRE_079440|transcript|KFH41351|protein_coding||c.-355delG|||||355|,T|downstream_gene_variant|MODIFIER|ACRE_079420|ACRE_079420|transcript|KFH41353|protein_coding||c.*843delG|||||843|,T|intergenic_region|MODIFIER|ACRE_079430-ACRE_079440|ACRE_07…	264	275	92.31	14	ACRE_079430	Transcription elongation factor-like protein
scaffold133	37531	C	A	A|missense_variant|MODERATE|ACRE_079460|ACRE_079460|transcript|KFH41349|protein_coding|1/1|c.551C>A|p.Ser184Tyr|551/1353|551/1353|184/450||	268	268	99.63	0	ACRE_079460	hypothetical protein
scaffold133	37816	C	T	T|missense_variant|MODERATE|ACRE_079460|ACRE_079460|transcript|KFH41349|protein_coding|1/1|c.836C>T|p.Pro279Leu|836/1353|836/1353|279/450||	19	20	90.48	1	ACRE_079460	hypothetical protein
scaffold133	37817	C	T	T|synonymous_variant|LOW|ACRE_079460|ACRE_079460|transcript|KFH41349|protein_coding|1/1|c.837C>T|p.Pro279Pro|837/1353|837/1353|279/450||	19	20	95	1	ACRE_079460	hypothetical protein
scaffold133	40330	C	T	T|missense_variant|MODERATE|ACRE_079470|ACRE_079470|transcript|KFH41339|protein_coding|1/1|c.1375C>T|p.Leu459Phe|1375/2166|1375/2166|459/721||	132	136	97.06	2	ACRE_079470	hypothetical protein
scaffold133	40332	C	T	T|synonymous_variant|LOW|ACRE_079470|ACRE_079470|transcript|KFH41339|protein_coding|1/1|c.1377C>T|p.Leu459Leu|1377/2166|1377/2166|459/721||	212	214	97.25	2	ACRE_079470	hypothetical protein
scaffold133	43214	N	C	C|upstream_gene_variant|MODIFIER|ACRE_079480|ACRE_079480|transcript|KFH41348|protein_coding||c.-847T>G|||||847|,C|upstream_gene_variant|MODIFIER|ACRE_079480|ACRE_079480|transcript|KFH41348|protein_coding||c.-847C>G|||||847|,C|upstream_gene_variant|MODIFIER|ACRE_079480|ACRE_079480|transcript|KFH41348|protein_coding||c.-847A>G|||||847|,C|intron_variant|MODIFIER|ACRE_079490|ACRE_079490|transcript|KF…	19	19	100	0	ACRE_079480	rRNA biogenesis protein-like protein
scaffold133	49327	T	C	C|intergenic_region|MODIFIER|ACRE_079510-ACRE_079520|ACRE_079510-ACRE_079520|intergenic_region|ACRE_079510-ACRE_079520|||n.49327T>C||||||	270	272	99.26	0	ACRE_079510	37S ribosomal protein-like protein
scaffold133	51115	N	C	C|intergenic_region|MODIFIER|ACRE_079510-ACRE_079520|ACRE_079510-ACRE_079520|intergenic_region|ACRE_079510-ACRE_079520|||n.51115A>C||||||,C|intergenic_region|MODIFIER|ACRE_079510-ACRE_079520|ACRE_079510-ACRE_079520|intergenic_region|ACRE_079510-ACRE_079520|||n.51115G>C||||||,C|intergenic_region|MODIFIER|ACRE_079510-ACRE_079520|ACRE_079510-ACRE_079520|intergenic_region|ACRE_079510-ACRE_079520|||n.…	15	16	100	0	ACRE_079510	37S ribosomal protein-like protein
scaffold133	54527	T	C	C|intergenic_region|MODIFIER|ACRE_079510-ACRE_079520|ACRE_079510-ACRE_079520|intergenic_region|ACRE_079510-ACRE_079520|||n.54527T>C||||||	246	249	98.4	2	ACRE_079510	37S ribosomal protein-like protein
scaffold134	1735	A	T	T|intergenic_region|MODIFIER|ACRE_079540|ACRE_079540|intergenic_region|ACRE_079540|||n.1735A>T||||||	25	26	96.15	1	ACRE_079540	Exoglucanase-like protein
scaffold134	11528	A	G	G|downstream_gene_variant|MODIFIER|ACRE_079580|ACRE_079580|transcript|KFH41334|protein_coding||c.*65A>G|||||65|,G|intergenic_region|MODIFIER|ACRE_079580-ACRE_079590|ACRE_079580-ACRE_079590|intergenic_region|ACRE_079580-ACRE_079590|||n.11528A>G||||||	159	159	97.55	0	ACRE_079580	putative zinc-type alcohol dehydrogenase-like protein
scaffold134	18648	C	T	T|upstream_gene_variant|MODIFIER|ACRE_079600|ACRE_079600|transcript|KFH41329|protein_coding||c.-1000G>A|||||1000|,T|intergenic_region|MODIFIER|ACRE_079600-ACRE_079610|ACRE_079600-ACRE_079610|intergenic_region|ACRE_079600-ACRE_079610|||n.18648C>T||||||	231	232	98.72	0	ACRE_079600	hypothetical protein
scaffold134	31507	G	C	C|upstream_gene_variant|MODIFIER|ACRE_079640|ACRE_079640|transcript|KFH41318|protein_coding||c.-17C>G|||||17|,C|intergenic_region|MODIFIER|ACRE_079640-ACRE_079650|ACRE_079640-ACRE_079650|intergenic_region|ACRE_079640-ACRE_079650|||n.31507G>C||||||	255	259	96.59	2	ACRE_079640	hypothetical protein
scaffold134	43938	T	G	G|missense_variant|MODERATE|ACRE_079670|ACRE_079670|transcript|KFH41326|protein_coding|1/1|c.355A>C|p.Lys119Gln|355/951|355/951|119/316||	271	272	98.55	0	ACRE_079670	hypothetical protein
scaffold134	56570	G	C	C|upstream_gene_variant|MODIFIER|ACRE_079690|ACRE_079690|transcript|KFH41330|protein_coding||c.-471C>G|||||471|,C|intergenic_region|MODIFIER|ACRE_079690-ACRE_079700|ACRE_079690-ACRE_079700|intergenic_region|ACRE_079690-ACRE_079700|||n.56570G>C||||||	263	265	98.5	2	ACRE_079690	hypothetical protein
scaffold135	824	G	A	A|intergenic_region|MODIFIER|ACRE_079720|ACRE_079720|intergenic_region|ACRE_079720|||n.824G>A||||||	233	234	98.31	0	ACRE_079720	Short-chain dehydrogenase-like protein
scaffold135	2517	A	C	C|intergenic_region|MODIFIER|ACRE_079720|ACRE_079720|intergenic_region|ACRE_079720|||n.2517A>C||||||	219	220	98.21	1	ACRE_079720	Short-chain dehydrogenase-like protein
scaffold135	2813	T	C	C|intergenic_region|MODIFIER|ACRE_079720|ACRE_079720|intergenic_region|ACRE_079720|||n.2813T>C||||||	283	283	99.3	0	ACRE_079720	Short-chain dehydrogenase-like protein
scaffold135	12593	A	G	G|downstream_gene_variant|MODIFIER|ACRE_079720|ACRE_079720|transcript|KFH41304|protein_coding||c.*827A>G|||||827|,G|intergenic_region|MODIFIER|ACRE_079720-ACRE_079730|ACRE_079720-ACRE_079730|intergenic_region|ACRE_079720-ACRE_079730|||n.12593A>G||||||	263	265	98.5	2	ACRE_079720	Short-chain dehydrogenase-like protein
scaffold135	12981	G	A	A|intergenic_region|MODIFIER|ACRE_079720-ACRE_079730|ACRE_079720-ACRE_079730|intergenic_region|ACRE_079720-ACRE_079730|||n.12981G>A||||||	171	173	98.84	1	ACRE_079720	Short-chain dehydrogenase-like protein
scaffold135	26503	T	TTG	TTG|downstream_gene_variant|MODIFIER|ACRE_079770|ACRE_079770|transcript|KFH41305|protein_coding||c.*288_*289insTG|||||289|,TTG|downstream_gene_variant|MODIFIER|ACRE_079780|ACRE_079780|transcript|KFH41311|protein_coding||c.*325_*326insCA|||||325|,TTG|intergenic_region|MODIFIER|ACRE_079770-ACRE_079780|ACRE_079770-ACRE_079780|intergenic_region|ACRE_079770-ACRE_079780|||n.26503_26504insTG||||||	239	242	93.36	12	ACRE_079770	NADH-ubiquinone oxidoreductase-like protein
scaffold135	32787	A	AT	AT|intergenic_region|MODIFIER|ACRE_079790-ACRE_079800|ACRE_079790-ACRE_079800|intergenic_region|ACRE_079790-ACRE_079800|||n.32787_32788insT||||||	158	154	84.49	16	ACRE_079790	Beta-lactamase-like protein-like protein
scaffold135	36753	T	C	C|downstream_gene_variant|MODIFIER|ACRE_079800|ACRE_079800|transcript|KFH41301|protein_coding||c.*568T>C|||||568|,C|downstream_gene_variant|MODIFIER|ACRE_079810|ACRE_079810|transcript|KFH41303|protein_coding||c.*431A>G|||||431|,C|intergenic_region|MODIFIER|ACRE_079800-ACRE_079810|ACRE_079800-ACRE_079810|intergenic_region|ACRE_079800-ACRE_079810|||n.36753T>C||||||	32	33	88.89	0	ACRE_079800	putative membrane protein-like protein
scaffold135	43032	C	T	T|synonymous_variant|LOW|ACRE_079840|ACRE_079840|transcript|KFH41310|protein_coding|5/5|c.2382G>A|p.Pro794Pro|2382/2664|2382/2664|794/887||,T|downstream_gene_variant|MODIFIER|ACRE_079830|ACRE_079830|transcript|KFH41316|protein_coding||c.*993C>T|||||993|	245	248	97.61	2	ACRE_079840	Chromatin structure-remodeling complex subunit-like protein
scaffold135	44899	G	A	A|missense_variant|MODERATE|ACRE_079840|ACRE_079840|transcript|KFH41310|protein_coding|3/5|c.824C>T|p.Pro275Leu|824/2664|824/2664|275/887||	338	340	98.83	1	ACRE_079840	Chromatin structure-remodeling complex subunit-like protein
scaffold135	56002	C	T	T|intergenic_region|MODIFIER|ACRE_079880-END|ACRE_079880-END|intergenic_region|ACRE_079880-END|||n.56002C>T||||||	251	254	98.05	0	ACRE_079880	hypothetical protein
scaffold135	60139	G	A	A|intergenic_region|MODIFIER|ACRE_079880-END|ACRE_079880-END|intergenic_region|ACRE_079880-END|||n.60139G>A||||||	133	135	97.79	2	ACRE_079880	hypothetical protein
scaffold136	9657	A	G	G|upstream_gene_variant|MODIFIER|ACRE_079930|ACRE_079930|transcript|KFH41289|protein_coding||c.-407A>G|||||407|,G|intergenic_region|MODIFIER|ACRE_079920-ACRE_079930|ACRE_079920-ACRE_079930|intergenic_region|ACRE_079920-ACRE_079930|||n.9657A>G||||||	287	287	98.97	0	ACRE_079930	60 kDa lysophospholipase-like protein
scaffold136	41680	G	A	A|missense_variant|MODERATE|ACRE_080060|ACRE_080060|transcript|KFH41297|protein_coding|1/1|c.2005G>A|p.Glu669Lys|2005/2190|2005/2190|669/729||,A|upstream_gene_variant|MODIFIER|ACRE_080070|ACRE_080070|transcript|KFH41286|protein_coding||c.-877G>A|||||877|	286	291	97.61	5	ACRE_080060	hypothetical protein
scaffold136	54797	C	T	T|intergenic_region|MODIFIER|ACRE_080110-END|ACRE_080110-END|intergenic_region|ACRE_080110-END|||n.54797C>T||||||	314	315	99.05	1	ACRE_080110	putative transcriptional regulatory protein-like protein
scaffold136	58821	C	A	A|intergenic_region|MODIFIER|ACRE_080110-END|ACRE_080110-END|intergenic_region|ACRE_080110-END|||n.58821C>A||||||	237	237	100	0	ACRE_080110	putative transcriptional regulatory protein-like protein
scaffold137	2771	G	T	T|upstream_gene_variant|MODIFIER|ACRE_080120|ACRE_080120|transcript|KFH41262|protein_coding||c.-63C>A|||||63|,T|intergenic_region|MODIFIER|ACRE_080120-ACRE_080130|ACRE_080120-ACRE_080130|intergenic_region|ACRE_080120-ACRE_080130|||n.2771G>T||||||	274	276	97.51	0	ACRE_080120	hypothetical protein
scaffold137	3151	A	G	G|upstream_gene_variant|MODIFIER|ACRE_080120|ACRE_080120|transcript|KFH41262|protein_coding||c.-443T>C|||||443|,G|intergenic_region|MODIFIER|ACRE_080120-ACRE_080130|ACRE_080120-ACRE_080130|intergenic_region|ACRE_080120-ACRE_080130|||n.3151A>G||||||	36	39	87.8	3	ACRE_080120	hypothetical protein
scaffold137	19375	A	G	G|upstream_gene_variant|MODIFIER|ACRE_080140|ACRE_080140|transcript|KFH41276|protein_coding||c.-372T>C|||||372|,G|upstream_gene_variant|MODIFIER|ACRE_080150|ACRE_080150|transcript|KFH41268|protein_coding||c.-940A>G|||||940|,G|intergenic_region|MODIFIER|ACRE_080140-ACRE_080150|ACRE_080140-ACRE_080150|intergenic_region|ACRE_080140-ACRE_080150|||n.19375A>G||||||	254	254	99.22	0	ACRE_080140	Sedoheptulose 1,7-bisphosphatase-like protein
scaffold138	11246	G	A	A|intron_variant|MODIFIER|ACRE_080350|ACRE_080350|transcript|KFH41247|protein_coding|3/3|c.384+19C>T||||||	205	205	99.03	0	ACRE_080350	hypothetical protein
scaffold138	12573	C	T	T|upstream_gene_variant|MODIFIER|ACRE_080350|ACRE_080350|transcript|KFH41247|protein_coding||c.-781G>A|||||781|,T|intergenic_region|MODIFIER|ACRE_080350-ACRE_080360|ACRE_080350-ACRE_080360|intergenic_region|ACRE_080350-ACRE_080360|||n.12573C>T||||||	248	250	98.8	0	ACRE_080350	hypothetical protein
scaffold138	21961	G	A	A|intergenic_region|MODIFIER|ACRE_080360-ACRE_080370|ACRE_080360-ACRE_080370|intergenic_region|ACRE_080360-ACRE_080370|||n.21961G>A||||||	326	326	99.09	0	ACRE_080360	hypothetical protein
scaffold138	47127	T	G	G|intergenic_region|MODIFIER|ACRE_080430-END|ACRE_080430-END|intergenic_region|ACRE_080430-END|||n.47127T>G||||||	173	173	100	0	ACRE_080430	ATP-dependent DNA helicase-like protein
scaffold138	48228	G	A	A|intergenic_region|MODIFIER|ACRE_080430-END|ACRE_080430-END|intergenic_region|ACRE_080430-END|||n.48228G>A||||||	235	249	94	13	ACRE_080430	ATP-dependent DNA helicase-like protein
scaffold138	48249	T	C	C|intergenic_region|MODIFIER|ACRE_080430-END|ACRE_080430-END|intergenic_region|ACRE_080430-END|||n.48249T>C||||||	236	241	97.93	5	ACRE_080430	ATP-dependent DNA helicase-like protein
scaffold138	49783	G	A	A|intergenic_region|MODIFIER|ACRE_080430-END|ACRE_080430-END|intergenic_region|ACRE_080430-END|||n.49783G>A||||||	273	300	90.7	27	ACRE_080430	ATP-dependent DNA helicase-like protein
scaffold138	52202	A	G	G|intergenic_region|MODIFIER|ACRE_080430-END|ACRE_080430-END|intergenic_region|ACRE_080430-END|||n.52202A>G||||||	172	192	90.05	19	ACRE_080430	ATP-dependent DNA helicase-like protein
scaffold138	52211	A	G	G|intergenic_region|MODIFIER|ACRE_080430-END|ACRE_080430-END|intergenic_region|ACRE_080430-END|||n.52211A>G||||||	174	193	90.16	17	ACRE_080430	ATP-dependent DNA helicase-like protein
scaffold138	52343	C	T	T|intergenic_region|MODIFIER|ACRE_080430-END|ACRE_080430-END|intergenic_region|ACRE_080430-END|||n.52343C>T||||||	249	253	98.81	1	ACRE_080430	ATP-dependent DNA helicase-like protein
scaffold138	52391	C	T	T|intergenic_region|MODIFIER|ACRE_080430-END|ACRE_080430-END|intergenic_region|ACRE_080430-END|||n.52391C>T||||||	260	264	98.48	4	ACRE_080430	ATP-dependent DNA helicase-like protein
scaffold138	52687	T	C	C|intergenic_region|MODIFIER|ACRE_080430-END|ACRE_080430-END|intergenic_region|ACRE_080430-END|||n.52687T>C||||||	214	221	96.4	7	ACRE_080430	ATP-dependent DNA helicase-like protein
scaffold138	56093	G	A	A|intergenic_region|MODIFIER|ACRE_080430-END|ACRE_080430-END|intergenic_region|ACRE_080430-END|||n.56093G>A||||||	205	222	90.71	17	ACRE_080430	ATP-dependent DNA helicase-like protein
scaffold138	58060	T	C	C|intergenic_region|MODIFIER|ACRE_080430-END|ACRE_080430-END|intergenic_region|ACRE_080430-END|||n.58060T>C||||||	218	220	99.09	2	ACRE_080430	ATP-dependent DNA helicase-like protein
scaffold138	58079	A	G	G|intergenic_region|MODIFIER|ACRE_080430-END|ACRE_080430-END|intergenic_region|ACRE_080430-END|||n.58079A>G||||||	213	215	98.16	0	ACRE_080430	ATP-dependent DNA helicase-like protein
scaffold138	58084	T	C	C|intergenic_region|MODIFIER|ACRE_080430-END|ACRE_080430-END|intergenic_region|ACRE_080430-END|||n.58084T>C||||||	209	217	95.87	2	ACRE_080430	ATP-dependent DNA helicase-like protein
scaffold138	58824	C	T	T|intergenic_region|MODIFIER|ACRE_080430-END|ACRE_080430-END|intergenic_region|ACRE_080430-END|||n.58824C>T||||||	204	204	99.03	0	ACRE_080430	ATP-dependent DNA helicase-like protein
scaffold138	59118	G	A	A|intergenic_region|MODIFIER|ACRE_080430-END|ACRE_080430-END|intergenic_region|ACRE_080430-END|||n.59118G>A||||||	255	259	96.96	4	ACRE_080430	ATP-dependent DNA helicase-like protein
scaffold138	59362	A	G	G|intergenic_region|MODIFIER|ACRE_080430-END|ACRE_080430-END|intergenic_region|ACRE_080430-END|||n.59362A>G||||||	250	254	98.43	4	ACRE_080430	ATP-dependent DNA helicase-like protein
scaffold138	59666	A	G	G|intergenic_region|MODIFIER|ACRE_080430-END|ACRE_080430-END|intergenic_region|ACRE_080430-END|||n.59666A>G||||||	232	232	100	0	ACRE_080430	ATP-dependent DNA helicase-like protein
scaffold138	60101	T	C	C|intergenic_region|MODIFIER|ACRE_080430-END|ACRE_080430-END|intergenic_region|ACRE_080430-END|||n.60101T>C||||||	130	132	98.48	2	ACRE_080430	ATP-dependent DNA helicase-like protein
scaffold138	60160	T	C	C|intergenic_region|MODIFIER|ACRE_080430-END|ACRE_080430-END|intergenic_region|ACRE_080430-END|||n.60160T>C||||||	209	212	97.21	0	ACRE_080430	ATP-dependent DNA helicase-like protein
scaffold138	60167	C	T	T|intergenic_region|MODIFIER|ACRE_080430-END|ACRE_080430-END|intergenic_region|ACRE_080430-END|||n.60167C>T||||||	208	209	99.52	1	ACRE_080430	ATP-dependent DNA helicase-like protein
scaffold139	2267	N	G	G|intergenic_region|MODIFIER|ACRE_080440-ACRE_080450|ACRE_080440-ACRE_080450|intergenic_region|ACRE_080440-ACRE_080450|||n.2267A>G||||||,G|intergenic_region|MODIFIER|ACRE_080440-ACRE_080450|ACRE_080440-ACRE_080450|intergenic_region|ACRE_080440-ACRE_080450|||n.2267C>G||||||,G|intergenic_region|MODIFIER|ACRE_080440-ACRE_080450|ACRE_080440-ACRE_080450|intergenic_region|ACRE_080440-ACRE_080450|||n.22…	9	9	100	0	ACRE_080440	hypothetical protein
scaffold139	20502	G	A	A|synonymous_variant|LOW|ACRE_080490|ACRE_080490|transcript|KFH41245|protein_coding|1/2|c.570C>T|p.Ala190Ala|570/2583|570/2583|190/860||	300	310	96.77	1	ACRE_080490	hypothetical protein
scaffold139	31497	N	C	C|intron_variant|MODIFIER|ACRE_080510|ACRE_080510|transcript|KFH41244|protein_coding|1/1|c.13-25A>C||||||,C|intron_variant|MODIFIER|ACRE_080510|ACRE_080510|transcript|KFH41244|protein_coding|1/1|c.13-25G>C||||||,C|intron_variant|MODIFIER|ACRE_080510|ACRE_080510|transcript|KFH41244|protein_coding|1/1|c.13-25T>C||||||	13	14	86.67	0	ACRE_080510	hypothetical protein
scaffold139	33403	T	A	A|upstream_gene_variant|MODIFIER|ACRE_080520|ACRE_080520|transcript|KFH41233|protein_coding||c.-316T>A|||||316|,A|intergenic_region|MODIFIER|ACRE_080510-ACRE_080520|ACRE_080510-ACRE_080520|intergenic_region|ACRE_080510-ACRE_080520|||n.33403T>A||||||	293	300	97.02	0	ACRE_080520	hypothetical protein
scaffold139	42538	G	A	A|upstream_gene_variant|MODIFIER|ACRE_080530|ACRE_080530|transcript|KFH41246|protein_coding||c.-705C>T|||||705|,A|intergenic_region|MODIFIER|ACRE_080530-ACRE_080540|ACRE_080530-ACRE_080540|intergenic_region|ACRE_080530-ACRE_080540|||n.42538G>A||||||	252	255	98.44	3	ACRE_080530	Glycerol kinase-like protein
scaffold139	52666	C	T	T|synonymous_variant|LOW|ACRE_080570|ACRE_080570|transcript|KFH41243|protein_coding|1/2|c.2064C>T|p.Ser688Ser|2064/3132|2064/3132|688/1043||	17	19	85	2	ACRE_080570	Ubiquitin carboxyl-terminal hydrolase-like protein
scaffold139	52667	A	T	T|missense_variant|MODERATE|ACRE_080570|ACRE_080570|transcript|KFH41243|protein_coding|1/2|c.2065A>T|p.Ile689Phe|2065/3132|2065/3132|689/1043||	18	21	90	1	ACRE_080570	Ubiquitin carboxyl-terminal hydrolase-like protein
scaffold139	53920	N	C	C|downstream_gene_variant|MODIFIER|ACRE_080570|ACRE_080570|transcript|KFH41243|protein_coding||c.*111A>C|||||111|,C|downstream_gene_variant|MODIFIER|ACRE_080570|ACRE_080570|transcript|KFH41243|protein_coding||c.*111G>C|||||111|,C|downstream_gene_variant|MODIFIER|ACRE_080570|ACRE_080570|transcript|KFH41243|protein_coding||c.*111T>C|||||111|,C|downstream_gene_variant|MODIFIER|ACRE_080580|ACRE_08058…	7	8	87.5	0	ACRE_080570	Ubiquitin carboxyl-terminal hydrolase-like protein
scaffold139	56045	C	T	T|synonymous_variant|LOW|ACRE_080580|ACRE_080580|transcript|KFH41237|protein_coding|2/4|c.666G>A|p.Gly222Gly|666/2082|666/2082|222/693||	274	274	99.64	0	ACRE_080580	Long-chain-fatty-acid--CoA ligase-like protein
scaffold14	53	T	TA	TA|downstream_gene_variant|MODIFIER|ACRE_021850|ACRE_021850|transcript|KFH46896|protein_coding||c.*291_*292insT|||||291|,TA|intergenic_region|MODIFIER|ACRE_021850|ACRE_021850|intergenic_region|ACRE_021850|||n.53_54insA||||||	63	56	85.14	5	ACRE_021850	hypothetical protein
scaffold14	2949	G	A	A|synonymous_variant|LOW|ACRE_021850|ACRE_021850|transcript|KFH46896|protein_coding|1/1|c.1914C>T|p.Ile638Ile|1914/4518|1914/4518|638/1505||	319	319	99.38	0	ACRE_021850	hypothetical protein
scaffold14	16460	G	A	A|missense_variant|MODERATE|ACRE_021900|ACRE_021900|transcript|KFH46932|protein_coding|1/1|c.2219C>T|p.Ser740Phe|2219/2559|2219/2559|740/852||,A|downstream_gene_variant|MODIFIER|ACRE_021890|ACRE_021890|transcript|KFH46954|protein_coding||c.*471G>A|||||471|	297	301	98.02	3	ACRE_021900	hypothetical protein
scaffold14	23214	C	A	A|missense_variant|MODERATE|ACRE_021930|ACRE_021930|transcript|KFH46877|protein_coding|1/2|c.253C>A|p.Pro85Thr|253/1731|253/1731|85/576||,A|upstream_gene_variant|MODIFIER|ACRE_021920|ACRE_021920|transcript|KFH46926|protein_coding||c.-810G>T|||||810|	272	272	99.27	0	ACRE_021930	methylcrotonoyl-CoA carboxylase beta chain-like protein
scaffold14	26052	T	C	C|missense_variant|MODERATE|ACRE_021940|ACRE_021940|transcript|KFH46939|protein_coding|1/1|c.1186A>G|p.Asn396Asp|1186/1968|1186/1968|396/655||	253	256	97.68	1	ACRE_021940	hypothetical protein
scaffold14	47234	T	A	A|downstream_gene_variant|MODIFIER|ACRE_021970|ACRE_021970|transcript|KFH46885|protein_coding||c.*122T>A|||||122|,A|intergenic_region|MODIFIER|ACRE_021970-ACRE_021990|ACRE_021970-ACRE_021990|intergenic_region|ACRE_021970-ACRE_021990|||n.47234T>A||||||	237	238	98.75	0	ACRE_021970	Glucosidase 2 subunit alpha-like protein
scaffold14	61444	T	C	C|downstream_gene_variant|MODIFIER|ACRE_022020|ACRE_022020|transcript|KFH46933|protein_coding||c.*442T>C|||||442|,C|intergenic_region|MODIFIER|ACRE_022020-ACRE_022030|ACRE_022020-ACRE_022030|intergenic_region|ACRE_022020-ACRE_022030|||n.61444T>C||||||	263	266	98.13	0	ACRE_022020	DNA repair protein-like protein
scaffold14	98222	G	A	A|missense_variant|MODERATE|ACRE_022180|ACRE_022180|transcript|KFH46913|protein_coding|3/3|c.782G>A|p.Gly261Glu|782/1056|782/1056|261/351||,A|upstream_gene_variant|MODIFIER|ACRE_022190|ACRE_022190|transcript|KFH46961|protein_coding||c.-799G>A|||||799|	13	13	100	0	ACRE_022180	Elongator complex protein-like protein
scaffold14	98223	G	A	A|synonymous_variant|LOW|ACRE_022180|ACRE_022180|transcript|KFH46913|protein_coding|3/3|c.783G>A|p.Gly261Gly|783/1056|783/1056|261/351||,A|upstream_gene_variant|MODIFIER|ACRE_022190|ACRE_022190|transcript|KFH46961|protein_coding||c.-798G>A|||||798|	16	16	94.12	0	ACRE_022180	Elongator complex protein-like protein
scaffold14	116416	N	T	T|downstream_gene_variant|MODIFIER|ACRE_022260|ACRE_022260|transcript|KFH46900|protein_coding||c.*260A>T|||||260|,T|downstream_gene_variant|MODIFIER|ACRE_022260|ACRE_022260|transcript|KFH46900|protein_coding||c.*260C>T|||||260|,T|downstream_gene_variant|MODIFIER|ACRE_022260|ACRE_022260|transcript|KFH46900|protein_coding||c.*260G>T|||||260|,T|downstream_gene_variant|MODIFIER|ACRE_022270|ACRE_02227…	9	9	100	0	ACRE_022260	tRNA modification GTPase-like protein
scaffold14	116417	N	T	T|downstream_gene_variant|MODIFIER|ACRE_022260|ACRE_022260|transcript|KFH46900|protein_coding||c.*261A>T|||||261|,T|downstream_gene_variant|MODIFIER|ACRE_022260|ACRE_022260|transcript|KFH46900|protein_coding||c.*261C>T|||||261|,T|downstream_gene_variant|MODIFIER|ACRE_022260|ACRE_022260|transcript|KFH46900|protein_coding||c.*261G>T|||||261|,T|downstream_gene_variant|MODIFIER|ACRE_022270|ACRE_02227…	9	9	100	0	ACRE_022260	tRNA modification GTPase-like protein
scaffold14	116418	N	T	T|downstream_gene_variant|MODIFIER|ACRE_022260|ACRE_022260|transcript|KFH46900|protein_coding||c.*262A>T|||||262|,T|downstream_gene_variant|MODIFIER|ACRE_022260|ACRE_022260|transcript|KFH46900|protein_coding||c.*262C>T|||||262|,T|downstream_gene_variant|MODIFIER|ACRE_022260|ACRE_022260|transcript|KFH46900|protein_coding||c.*262G>T|||||262|,T|downstream_gene_variant|MODIFIER|ACRE_022270|ACRE_02227…	7	8	87.5	0	ACRE_022260	tRNA modification GTPase-like protein
scaffold14	130445	GAT	G	G|downstream_gene_variant|MODIFIER|ACRE_022330|ACRE_022330|transcript|KFH46973|protein_coding||c.*92_*93delAT|||||92|,G|downstream_gene_variant|MODIFIER|ACRE_022340|ACRE_022340|transcript|KFH46917|protein_coding||c.*295_*296delAT|||||296|,G|intergenic_region|MODIFIER|ACRE_022330-ACRE_022340|ACRE_022330-ACRE_022340|intergenic_region|ACRE_022330-ACRE_022340|||n.130446_130447delAT||||||	248	239	98.8	3	ACRE_022330	U4/U6.U5 tri-snRNP-associated protein-like protein
scaffold14	193800	A	C	C|missense_variant|MODERATE|ACRE_022570|ACRE_022570|transcript|KFH46940|protein_coding|1/3|c.149A>C|p.Lys50Thr|149/1239|149/1239|50/412||,C|upstream_gene_variant|MODIFIER|ACRE_022560|ACRE_022560|transcript|KFH46892|protein_coding||c.-496T>G|||||496|	250	251	99.21	1	ACRE_022570	Pre-mRNA-splicing factor-like protein
scaffold14	193815	T	A	A|missense_variant|MODERATE|ACRE_022570|ACRE_022570|transcript|KFH46940|protein_coding|1/3|c.164T>A|p.Ile55Asn|164/1239|164/1239|55/412||,A|upstream_gene_variant|MODIFIER|ACRE_022560|ACRE_022560|transcript|KFH46892|protein_coding||c.-511A>T|||||511|	259	262	98.11	3	ACRE_022570	Pre-mRNA-splicing factor-like protein
scaffold14	196571	C	CA	CA|frameshift_variant|HIGH|ACRE_022590|ACRE_022590|transcript|KFH46929|protein_coding|2/2|c.1779dupT|p.Ala594fs|1779/2037|1779/2037|593/678||,CA|upstream_gene_variant|MODIFIER|ACRE_022580|ACRE_022580|transcript|KFH46879|protein_coding||c.-501dupT|||||501|	263	266	94.95	9	ACRE_022590	hypothetical protein
scaffold14	211252	TG	T	T|upstream_gene_variant|MODIFIER|ACRE_022630|ACRE_022630|transcript|KFH46880|protein_coding||c.-391delG|||||391|,T|downstream_gene_variant|MODIFIER|ACRE_022620|ACRE_022620|transcript|KFH46930|protein_coding||c.*641delG|||||641|,T|intergenic_region|MODIFIER|ACRE_022620-ACRE_022630|ACRE_022620-ACRE_022630|intergenic_region|ACRE_022620-ACRE_022630|||n.211253delG||||||	239	240	97.95	4	ACRE_022630	hypothetical protein
scaffold14	211766	N	C	C|intron_variant|MODIFIER|ACRE_022630|ACRE_022630|transcript|KFH46880|protein_coding|1/2|c.80+43A>C||||||,C|intron_variant|MODIFIER|ACRE_022630|ACRE_022630|transcript|KFH46880|protein_coding|1/2|c.80+43G>C||||||,C|intron_variant|MODIFIER|ACRE_022630|ACRE_022630|transcript|KFH46880|protein_coding|1/2|c.80+43T>C||||||	13	14	100	0	ACRE_022630	hypothetical protein
scaffold14	227811	G	A	A|intron_variant|MODIFIER|ACRE_022690|ACRE_022690|transcript|KFH46893|protein_coding|1/3|c.191-98G>A||||||	244	247	98.39	3	ACRE_022690	hypothetical protein
scaffold14	229126	A	T	T|downstream_gene_variant|MODIFIER|ACRE_022690|ACRE_022690|transcript|KFH46893|protein_coding||c.*200A>T|||||200|,T|downstream_gene_variant|MODIFIER|ACRE_022700|ACRE_022700|transcript|KFH46947|protein_coding||c.*804T>A|||||804|,T|intergenic_region|MODIFIER|ACRE_022690-ACRE_022700|ACRE_022690-ACRE_022700|intergenic_region|ACRE_022690-ACRE_022700|||n.229126A>T||||||	236	240	98.33	4	ACRE_022690	hypothetical protein
scaffold14	231896	T	C	C|upstream_gene_variant|MODIFIER|ACRE_022700|ACRE_022700|transcript|KFH46947|protein_coding||c.-932A>G|||||932|,C|intergenic_region|MODIFIER|ACRE_022700-ACRE_022710|ACRE_022700-ACRE_022710|intergenic_region|ACRE_022700-ACRE_022710|||n.231896T>C||||||	249	255	97.65	4	ACRE_022700	Endochitinase-like protein
scaffold14	232456	T	A	A|intergenic_region|MODIFIER|ACRE_022700-ACRE_022710|ACRE_022700-ACRE_022710|intergenic_region|ACRE_022700-ACRE_022710|||n.232456T>A||||||	13	13	100	0	ACRE_022700	Endochitinase-like protein
scaffold14	232457	G	A	A|intergenic_region|MODIFIER|ACRE_022700-ACRE_022710|ACRE_022700-ACRE_022710|intergenic_region|ACRE_022700-ACRE_022710|||n.232457G>A||||||	11	11	100	0	ACRE_022700	Endochitinase-like protein
scaffold14	240220	A	G	G|missense_variant|MODERATE|ACRE_022750|ACRE_022750|transcript|KFH46890|protein_coding|2/3|c.55T>C|p.Cys19Arg|55/1272|55/1272|19/423||	287	298	95.99	9	ACRE_022750	putative oxidoreductase-like protein
scaffold14	266896	G	A	A|downstream_gene_variant|MODIFIER|ACRE_022790|ACRE_022790|transcript|KFH46909|protein_coding||c.*99G>A|||||99|,A|downstream_gene_variant|MODIFIER|ACRE_022800|ACRE_022800|transcript|KFH46881|protein_coding||c.*363C>T|||||363|,A|intergenic_region|MODIFIER|ACRE_022790-ACRE_022800|ACRE_022790-ACRE_022800|intergenic_region|ACRE_022790-ACRE_022800|||n.266896G>A||||||	312	312	100	0	ACRE_022790	Cell division cycle protein-like protein
scaffold14	272526	A	G	G|upstream_gene_variant|MODIFIER|ACRE_022820|ACRE_022820|transcript|KFH46874|protein_coding||c.-21T>C|||||21|,G|upstream_gene_variant|MODIFIER|ACRE_022830|ACRE_022830|transcript|ACRE_022830-1|protein_coding||c.-187A>G|||||187|WARNING_TRANSCRIPT_INCOMPLETE,G|upstream_gene_variant|MODIFIER|ACRE_022840|ACRE_022840|transcript|KFH46868|protein_coding||c.-512A>G|||||512|,G|intergenic_region|MODIFIER|AC…	269	272	98.53	1	ACRE_022820	hypothetical protein
scaffold14	293406	A	C	C|downstream_gene_variant|MODIFIER|ACRE_022890|ACRE_022890|transcript|KFH46911|protein_coding||c.*434T>G|||||434|,C|intergenic_region|MODIFIER|ACRE_022880-ACRE_022890|ACRE_022880-ACRE_022890|intergenic_region|ACRE_022880-ACRE_022890|||n.293406A>C||||||	227	227	100	0	ACRE_022890	hypothetical protein
scaffold14	303207	C	T	T|missense_variant|MODERATE|ACRE_022940|ACRE_022940|transcript|KFH46970|protein_coding|3/4|c.260G>A|p.Gly87Glu|260/1332|260/1332|87/443||	260	264	97.38	4	ACRE_022940	Mannan endo-1,6-alpha-mannosidase-like protein
scaffold14	303508	T	A	A|missense_variant|MODERATE|ACRE_022940|ACRE_022940|transcript|KFH46970|protein_coding|2/4|c.11A>T|p.Tyr4Phe|11/1332|11/1332|4/443||	277	280	98.58	2	ACRE_022940	Mannan endo-1,6-alpha-mannosidase-like protein
scaffold14	310189	C	T	T|intergenic_region|MODIFIER|ACRE_022960-END|ACRE_022960-END|intergenic_region|ACRE_022960-END|||n.310189C>T||||||	369	377	97.36	8	ACRE_022960	hypothetical protein
scaffold140	17069	T	G	G|upstream_gene_variant|MODIFIER|ACRE_080640|ACRE_080640|transcript|KFH41211|protein_coding||c.-519A>C|||||519|,G|upstream_gene_variant|MODIFIER|ACRE_080650|ACRE_080650|transcript|KFH41222|protein_coding||c.-942T>G|||||942|,G|intergenic_region|MODIFIER|ACRE_080640-ACRE_080650|ACRE_080640-ACRE_080650|intergenic_region|ACRE_080640-ACRE_080650|||n.17069T>G||||||	203	203	98.54	0	ACRE_080640	hypothetical protein
scaffold140	33414	C	A	A|missense_variant|MODERATE|ACRE_080720|ACRE_080720|transcript|KFH41213|protein_coding|1/1|c.1071C>A|p.Asp357Glu|1071/1272|1071/1272|357/423||,A|upstream_gene_variant|MODIFIER|ACRE_080730|ACRE_080730|transcript|KFH41212|protein_coding||c.-676C>A|||||676|	221	221	100	0	ACRE_080720	hypothetical protein
scaffold140	49060	C	T	T|upstream_gene_variant|MODIFIER|ACRE_080790|ACRE_080790|transcript|KFH41220|protein_coding||c.-40G>A|||||40|,T|intergenic_region|MODIFIER|ACRE_080790-ACRE_080800|ACRE_080790-ACRE_080800|intergenic_region|ACRE_080790-ACRE_080800|||n.49060C>T||||||	285	286	98.28	1	ACRE_080790	GDP-mannose-dependent alpha-mannosyltransferase-like protein
scaffold140	50547	A	G	G|intergenic_region|MODIFIER|ACRE_080790-ACRE_080800|ACRE_080790-ACRE_080800|intergenic_region|ACRE_080790-ACRE_080800|||n.50547A>G||||||	280	280	99.64	0	ACRE_080790	GDP-mannose-dependent alpha-mannosyltransferase-like protein
scaffold140	51776	G	A	A|upstream_gene_variant|MODIFIER|ACRE_080800|ACRE_080800|transcript|KFH41215|protein_coding||c.-133G>A|||||133|,A|intergenic_region|MODIFIER|ACRE_080790-ACRE_080800|ACRE_080790-ACRE_080800|intergenic_region|ACRE_080790-ACRE_080800|||n.51776G>A||||||	137	139	98.56	2	ACRE_080800	UDP-glucose 6-dehydrogenase-like protein
scaffold141	4479	C	T	T|missense_variant|MODERATE|ACRE_080850|ACRE_080850|transcript|KFH41206|protein_coding|2/2|c.266C>T|p.Pro89Leu|266/420|266/420|89/139||,T|downstream_gene_variant|MODIFIER|ACRE_080860|ACRE_080860|transcript|KFH41200|protein_coding||c.*827G>A|||||827|	233	235	98.31	2	ACRE_080850	Ubiquitin-conjugating enzyme-like protein
scaffold141	24626	N	A	A|downstream_gene_variant|MODIFIER|ACRE_080910|ACRE_080910|transcript|KFH41197|protein_coding||c.*464C>A|||||464|,A|downstream_gene_variant|MODIFIER|ACRE_080910|ACRE_080910|transcript|KFH41197|protein_coding||c.*464G>A|||||464|,A|downstream_gene_variant|MODIFIER|ACRE_080910|ACRE_080910|transcript|KFH41197|protein_coding||c.*464T>A|||||464|,A|downstream_gene_variant|MODIFIER|ACRE_080920|ACRE_08092…	10	12	83.33	0	ACRE_080910	hypothetical protein
scaffold141	36089	G	T	T|upstream_gene_variant|MODIFIER|ACRE_080960|ACRE_080960|transcript|KFH41194|protein_coding||c.-860C>A|||||860|,T|upstream_gene_variant|MODIFIER|ACRE_080970|ACRE_080970|transcript|KFH41192|protein_coding||c.-54G>T|||||54|,T|intergenic_region|MODIFIER|ACRE_080960-ACRE_080970|ACRE_080960-ACRE_080970|intergenic_region|ACRE_080960-ACRE_080970|||n.36089G>T||||||	242	243	99.59	1	ACRE_080960	Hsk1-interacting molecule-like protein
scaffold141	51576	A	G	G|upstream_gene_variant|MODIFIER|ACRE_081050|ACRE_081050|transcript|KFH41190|protein_coding||c.-991T>C|||||991|,G|intergenic_region|MODIFIER|ACRE_081050-END|ACRE_081050-END|intergenic_region|ACRE_081050-END|||n.51576A>G||||||	699	700	98.73	1	ACRE_081050	hypothetical protein
scaffold141	51777	T	C	C|intergenic_region|MODIFIER|ACRE_081050-END|ACRE_081050-END|intergenic_region|ACRE_081050-END|||n.51777T>C||||||	294	346	84.97	52	ACRE_081050	hypothetical protein
scaffold141	53119	G	A	A|intergenic_region|MODIFIER|ACRE_081050-END|ACRE_081050-END|intergenic_region|ACRE_081050-END|||n.53119G>A||||||	257	260	99.23	2	ACRE_081050	hypothetical protein
scaffold141	56628	C	T	T|intergenic_region|MODIFIER|ACRE_081050-END|ACRE_081050-END|intergenic_region|ACRE_081050-END|||n.56628C>T||||||	238	270	88.15	32	ACRE_081050	hypothetical protein
scaffold141	57465	A	G	G|intergenic_region|MODIFIER|ACRE_081050-END|ACRE_081050-END|intergenic_region|ACRE_081050-END|||n.57465A>G||||||	174	176	98.86	2	ACRE_081050	hypothetical protein
scaffold142	12813	A	C	C|upstream_gene_variant|MODIFIER|ACRE_081100|ACRE_081100|transcript|KFH41177|protein_coding||c.-689T>G|||||689|,C|upstream_gene_variant|MODIFIER|ACRE_081110|ACRE_081110|transcript|KFH41184|protein_coding||c.-747A>C|||||747|,C|intergenic_region|MODIFIER|ACRE_081100-ACRE_081110|ACRE_081100-ACRE_081110|intergenic_region|ACRE_081100-ACRE_081110|||n.12813A>C||||||	221	223	99.1	2	ACRE_081100	V-type proton ATPase subunit H-like protein
scaffold142	21721	T	A	A|missense_variant|MODERATE|ACRE_081140|ACRE_081140|transcript|KFH41174|protein_coding|1/2|c.583A>T|p.Asn195Tyr|583/3543|583/3543|195/1180||	250	259	95.79	3	ACRE_081140	Nucleoporin-like protein
scaffold142	26396	A	C	C|downstream_gene_variant|MODIFIER|ACRE_081170|ACRE_081170|transcript|KFH41167|protein_coding||c.*542T>G|||||542|,C|intergenic_region|MODIFIER|ACRE_081160-ACRE_081170|ACRE_081160-ACRE_081170|intergenic_region|ACRE_081160-ACRE_081170|||n.26396A>C||||||	218	226	96.04	6	ACRE_081170	Zinc finger CCCH domain-containing protein-like protein
scaffold142	31306	C	T	T|intergenic_region|MODIFIER|ACRE_081170-ACRE_081180|ACRE_081170-ACRE_081180|intergenic_region|ACRE_081170-ACRE_081180|||n.31306C>T||||||	264	267	97.78	3	ACRE_081170	Zinc finger CCCH domain-containing protein-like protein
scaffold142	42329	C	CA	CA|downstream_gene_variant|MODIFIER|ACRE_081190|ACRE_081190|transcript|KFH41176|protein_coding||c.*267_*268insA|||||268|,CA|downstream_gene_variant|MODIFIER|ACRE_081200|ACRE_081200|transcript|KFH41168|protein_coding||c.*52_*53insT|||||52|,CA|intergenic_region|MODIFIER|ACRE_081190-ACRE_081200|ACRE_081190-ACRE_081200|intergenic_region|ACRE_081190-ACRE_081200|||n.42329_42330insA||||||	234	221	92.86	10	ACRE_081190	Phosphatidylinositol 4-kinase-like protein
scaffold142	45159	G	A	A|upstream_gene_variant|MODIFIER|ACRE_081200|ACRE_081200|transcript|KFH41168|protein_coding||c.-787C>T|||||787|,A|upstream_gene_variant|MODIFIER|ACRE_081210|ACRE_081210|transcript|KFH41178|protein_coding||c.-278C>T|||||278|,A|intergenic_region|MODIFIER|ACRE_081210-ACRE_081220|ACRE_081210-ACRE_081220|intergenic_region|ACRE_081210-ACRE_081220|||n.45159G>A||||||	309	309	100	0	ACRE_081200	Metal tolerance protein-like protein
scaffold143	10110	T	C	C|intron_variant|MODIFIER|ACRE_081300|ACRE_081300|transcript|KFH41162|protein_coding|2/3|c.666+40T>C||||||	229	231	97.86	2	ACRE_081300	Pisatin demethylase-like protein
scaffold143	20999	C	T	T|downstream_gene_variant|MODIFIER|ACRE_081350|ACRE_081350|transcript|KFH41150|protein_coding||c.*55C>T|||||55|,T|intergenic_region|MODIFIER|ACRE_081350-ACRE_081360|ACRE_081350-ACRE_081360|intergenic_region|ACRE_081350-ACRE_081360|||n.20999C>T||||||	245	247	99.19	2	ACRE_081350	hypothetical protein
scaffold143	33094	A	G	G|intron_variant|MODIFIER|ACRE_081410|ACRE_081410|transcript|KFH41146|protein_coding|1/5|c.26+67A>G||||||	234	236	99.15	2	ACRE_081410	hypothetical protein
scaffold143	40667	N	G	G|upstream_gene_variant|MODIFIER|ACRE_081450|ACRE_081450|transcript|KFH41164|protein_coding||c.-337A>G|||||337|,G|upstream_gene_variant|MODIFIER|ACRE_081450|ACRE_081450|transcript|KFH41164|protein_coding||c.-337C>G|||||337|,G|upstream_gene_variant|MODIFIER|ACRE_081450|ACRE_081450|transcript|KFH41164|protein_coding||c.-337T>G|||||337|,G|downstream_gene_variant|MODIFIER|ACRE_081440|ACRE_081440|tran…	9	9	100	0	ACRE_081450	Alpha-ketoglutarate-dependent 2,4-dichlorophenoxyacetate dioxygenase-like protein
scaffold144	5065	G	A	A|upstream_gene_variant|MODIFIER|ACRE_081530|ACRE_081530|transcript|KFH41142|protein_coding||c.-487C>T|||||487|,A|upstream_gene_variant|MODIFIER|ACRE_081540|ACRE_081540|transcript|KFH41137|protein_coding||c.-684G>A|||||684|,A|intergenic_region|MODIFIER|ACRE_081530-ACRE_081540|ACRE_081530-ACRE_081540|intergenic_region|ACRE_081530-ACRE_081540|||n.5065G>A||||||	240	242	99.17	2	ACRE_081530	White collar 1 protein-like protein
scaffold144	10734	A	G	G|intergenic_region|MODIFIER|ACRE_081550-ACRE_081560|ACRE_081550-ACRE_081560|intergenic_region|ACRE_081550-ACRE_081560|||n.10734A>G||||||	265	266	98.88	1	ACRE_081550	Hexaprenyldihydroxybenzoate methyltransferase-like protein
scaffold144	14988	G	A	A|intergenic_region|MODIFIER|ACRE_081550-ACRE_081560|ACRE_081550-ACRE_081560|intergenic_region|ACRE_081550-ACRE_081560|||n.14988G>A||||||	208	214	97.2	6	ACRE_081550	Hexaprenyldihydroxybenzoate methyltransferase-like protein
scaffold144	17279	G	A	A|intergenic_region|MODIFIER|ACRE_081550-ACRE_081560|ACRE_081550-ACRE_081560|intergenic_region|ACRE_081550-ACRE_081560|||n.17279G>A||||||	230	240	95.44	10	ACRE_081550	Hexaprenyldihydroxybenzoate methyltransferase-like protein
scaffold144	19463	G	A	A|intergenic_region|MODIFIER|ACRE_081550-ACRE_081560|ACRE_081550-ACRE_081560|intergenic_region|ACRE_081550-ACRE_081560|||n.19463G>A||||||	192	203	94.58	9	ACRE_081550	Hexaprenyldihydroxybenzoate methyltransferase-like protein
scaffold144	19466	T	C	C|intergenic_region|MODIFIER|ACRE_081550-ACRE_081560|ACRE_081550-ACRE_081560|intergenic_region|ACRE_081550-ACRE_081560|||n.19466T>C||||||	184	190	96.84	5	ACRE_081550	Hexaprenyldihydroxybenzoate methyltransferase-like protein
scaffold144	19571	A	G	G|intergenic_region|MODIFIER|ACRE_081550-ACRE_081560|ACRE_081550-ACRE_081560|intergenic_region|ACRE_081550-ACRE_081560|||n.19571A>G||||||	154	159	96.86	5	ACRE_081550	Hexaprenyldihydroxybenzoate methyltransferase-like protein
scaffold144	19573	T	C	C|intergenic_region|MODIFIER|ACRE_081550-ACRE_081560|ACRE_081550-ACRE_081560|intergenic_region|ACRE_081550-ACRE_081560|||n.19573T>C||||||	169	171	97.13	2	ACRE_081550	Hexaprenyldihydroxybenzoate methyltransferase-like protein
scaffold144	19613	A	G	G|intergenic_region|MODIFIER|ACRE_081550-ACRE_081560|ACRE_081550-ACRE_081560|intergenic_region|ACRE_081550-ACRE_081560|||n.19613A>G||||||	170	181	92.39	9	ACRE_081550	Hexaprenyldihydroxybenzoate methyltransferase-like protein
scaffold144	19632	T	C	C|intergenic_region|MODIFIER|ACRE_081550-ACRE_081560|ACRE_081550-ACRE_081560|intergenic_region|ACRE_081550-ACRE_081560|||n.19632T>C||||||	171	176	97.16	4	ACRE_081550	Hexaprenyldihydroxybenzoate methyltransferase-like protein
scaffold144	21748	C	T	T|intergenic_region|MODIFIER|ACRE_081550-ACRE_081560|ACRE_081550-ACRE_081560|intergenic_region|ACRE_081550-ACRE_081560|||n.21748C>T||||||	237	241	98.34	4	ACRE_081550	Hexaprenyldihydroxybenzoate methyltransferase-like protein
scaffold144	21771	T	C	C|intergenic_region|MODIFIER|ACRE_081550-ACRE_081560|ACRE_081550-ACRE_081560|intergenic_region|ACRE_081550-ACRE_081560|||n.21771T>C||||||	247	249	99.2	2	ACRE_081550	Hexaprenyldihydroxybenzoate methyltransferase-like protein
scaffold144	21788	C	T	T|intergenic_region|MODIFIER|ACRE_081550-ACRE_081560|ACRE_081550-ACRE_081560|intergenic_region|ACRE_081550-ACRE_081560|||n.21788C>T||||||	230	236	97.05	6	ACRE_081550	Hexaprenyldihydroxybenzoate methyltransferase-like protein
scaffold144	34712	G	C	C|intergenic_region|MODIFIER|ACRE_081580-ACRE_081590|ACRE_081580-ACRE_081590|intergenic_region|ACRE_081580-ACRE_081590|||n.34712G>C||||||	330	330	99.1	0	ACRE_081580	S-methyl-5'-thioadenosine phosphorylase-like protein
scaffold144	36307	G	A	A|intergenic_region|MODIFIER|ACRE_081580-ACRE_081590|ACRE_081580-ACRE_081590|intergenic_region|ACRE_081580-ACRE_081590|||n.36307G>A||||||	113	117	96.58	4	ACRE_081580	S-methyl-5'-thioadenosine phosphorylase-like protein
scaffold144	36315	A	G	G|intergenic_region|MODIFIER|ACRE_081580-ACRE_081590|ACRE_081580-ACRE_081590|intergenic_region|ACRE_081580-ACRE_081590|||n.36315A>G||||||	176	176	100	0	ACRE_081580	S-methyl-5'-thioadenosine phosphorylase-like protein
scaffold144	37023	A	T	T|intergenic_region|MODIFIER|ACRE_081580-ACRE_081590|ACRE_081580-ACRE_081590|intergenic_region|ACRE_081580-ACRE_081590|||n.37023A>T||||||	141	142	99.3	1	ACRE_081580	S-methyl-5'-thioadenosine phosphorylase-like protein
scaffold144	41600	C	T	T|stop_gained|HIGH|ACRE_081590|ACRE_081590|transcript|KFH41138|protein_coding|2/3|c.805C>T|p.Arg269*|805/1068|805/1068|269/355||,T|downstream_gene_variant|MODIFIER|ACRE_081600|ACRE_081600|transcript|KFH41135|protein_coding||c.*457G>A|||||457|	261	271	95.96	5	ACRE_081590	4-dimethylallyltryptophan N-methyltransferase-like protein
scaffold144	54829	T	A	A|missense_variant|MODERATE|ACRE_081620|ACRE_081620|transcript|KFH41136|protein_coding|1/3|c.219T>A|p.Asp73Glu|219/1341|219/1341|73/446||	285	291	97.94	4	ACRE_081620	L-pipecolate oxidase-like protein
scaffold144	55438	A	T	T|synonymous_variant|LOW|ACRE_081620|ACRE_081620|transcript|KFH41136|protein_coding|1/3|c.828A>T|p.Val276Val|828/1341|828/1341|276/446||	84	84	98.82	0	ACRE_081620	L-pipecolate oxidase-like protein
scaffold144	55466	N	C	C|intron_variant|MODIFIER|ACRE_081620|ACRE_081620|transcript|KFH41136|protein_coding|1/2|c.832+24A>C||||||,C|intron_variant|MODIFIER|ACRE_081620|ACRE_081620|transcript|KFH41136|protein_coding|1/2|c.832+24G>C||||||,C|intron_variant|MODIFIER|ACRE_081620|ACRE_081620|transcript|KFH41136|protein_coding|1/2|c.832+24T>C||||||	12	13	92.31	0	ACRE_081620	L-pipecolate oxidase-like protein
scaffold145	6624	A	T	T|upstream_gene_variant|MODIFIER|ACRE_081640|ACRE_081640|transcript|KFH41123|protein_coding||c.-555T>A|||||555|,T|intergenic_region|MODIFIER|ACRE_081640-ACRE_081650|ACRE_081640-ACRE_081650|intergenic_region|ACRE_081640-ACRE_081650|||n.6624A>T||||||	340	348	97.42	5	ACRE_081640	Phosphoenolpyruvate carboxykinase [ATP]-like protein
scaffold145	8473	C	A	A|intergenic_region|MODIFIER|ACRE_081640-ACRE_081650|ACRE_081640-ACRE_081650|intergenic_region|ACRE_081640-ACRE_081650|||n.8473C>A||||||	293	296	97.99	3	ACRE_081640	Phosphoenolpyruvate carboxykinase [ATP]-like protein
scaffold145	16579	N	C	C|upstream_gene_variant|MODIFIER|ACRE_081670|ACRE_081670|transcript|KFH41126|protein_coding||c.-492T>G|||||492|,C|upstream_gene_variant|MODIFIER|ACRE_081670|ACRE_081670|transcript|KFH41126|protein_coding||c.-492C>G|||||492|,C|upstream_gene_variant|MODIFIER|ACRE_081670|ACRE_081670|transcript|KFH41126|protein_coding||c.-492A>G|||||492|,C|upstream_gene_variant|MODIFIER|ACRE_081680|ACRE_081680|transc…	8	8	100	0	ACRE_081670	JmjC domain-containing protein F-like protein
scaffold145	17095	C	T	T|synonymous_variant|LOW|ACRE_081680|ACRE_081680|transcript|KFH41127|protein_coding|2/2|c.168C>T|p.Leu56Leu|168/1020|168/1020|56/339||	280	285	96.89	4	ACRE_081680	Casein kinase II subunit beta-like protein
scaffold145	39626	G	T	T|intergenic_region|MODIFIER|ACRE_081730-ACRE_081740|ACRE_081730-ACRE_081740|intergenic_region|ACRE_081730-ACRE_081740|||n.39626G>T||||||	212	217	96.36	5	ACRE_081730	Copper resistance protein-like protein
scaffold145	44317	T	C	C|intergenic_region|MODIFIER|ACRE_081730-ACRE_081740|ACRE_081730-ACRE_081740|intergenic_region|ACRE_081730-ACRE_081740|||n.44317T>C||||||	217	221	98.19	3	ACRE_081730	Copper resistance protein-like protein
scaffold145	44760	T	A	A|intergenic_region|MODIFIER|ACRE_081730-ACRE_081740|ACRE_081730-ACRE_081740|intergenic_region|ACRE_081730-ACRE_081740|||n.44760T>A||||||	195	196	98.98	0	ACRE_081730	Copper resistance protein-like protein
scaffold145	45784	G	T	T|upstream_gene_variant|MODIFIER|ACRE_081740|ACRE_081740|transcript|KFH41125|protein_coding||c.-819G>T|||||819|,T|intergenic_region|MODIFIER|ACRE_081730-ACRE_081740|ACRE_081730-ACRE_081740|intergenic_region|ACRE_081730-ACRE_081740|||n.45784G>T||||||	214	219	97.27	5	ACRE_081740	Cyanobacterial phytochrome B-like protein
scaffold146	1892	A	T	T|missense_variant|MODERATE|ACRE_081760|ACRE_081760|transcript|KFH41099|protein_coding|4/6|c.653T>A|p.Ile218Asn|653/1440|653/1440|218/479||	271	275	97.83	0	ACRE_081760	Protein phosphatase PP2A regulatory subunit B-like protein
scaffold146	4757	T	C	C|upstream_gene_variant|MODIFIER|ACRE_081770|ACRE_081770|transcript|KFH41113|protein_coding||c.-163T>C|||||163|,C|intergenic_region|MODIFIER|ACRE_081760-ACRE_081770|ACRE_081760-ACRE_081770|intergenic_region|ACRE_081760-ACRE_081770|||n.4757T>C||||||	271	274	98.55	3	ACRE_081770	hypothetical protein
scaffold146	9891	G	A	A|intron_variant|MODIFIER|ACRE_081790|ACRE_081790|transcript|KFH41106|protein_coding|1/2|c.255+40C>T||||||	258	259	99.61	1	ACRE_081790	hypothetical protein
scaffold146	14992	C	A	A|upstream_gene_variant|MODIFIER|ACRE_081810|ACRE_081810|transcript|KFH41105|protein_coding||c.-7G>T|||||7|,A|intergenic_region|MODIFIER|ACRE_081810-ACRE_081820|ACRE_081810-ACRE_081820|intergenic_region|ACRE_081810-ACRE_081820|||n.14992C>A||||||	322	331	96.7	9	ACRE_081810	hypothetical protein
scaffold146	30908	T	C	C|upstream_gene_variant|MODIFIER|ACRE_081870|ACRE_081870|transcript|KFH41107|protein_coding||c.-74A>G|||||74|,C|downstream_gene_variant|MODIFIER|ACRE_081880|ACRE_081880|transcript|KFH41112|protein_coding||c.*914A>G|||||914|,C|intergenic_region|MODIFIER|ACRE_081870-ACRE_081880|ACRE_081870-ACRE_081880|intergenic_region|ACRE_081870-ACRE_081880|||n.30908T>C||||||	325	327	97.89	1	ACRE_081870	ATP phosphoribosyltransferase-like protein
scaffold146	39047	N	C	C|downstream_gene_variant|MODIFIER|ACRE_081930|ACRE_081930|transcript|KFH41098|protein_coding||c.*630T>G|||||630|,C|downstream_gene_variant|MODIFIER|ACRE_081930|ACRE_081930|transcript|KFH41098|protein_coding||c.*630C>G|||||630|,C|downstream_gene_variant|MODIFIER|ACRE_081930|ACRE_081930|transcript|KFH41098|protein_coding||c.*630A>G|||||630|,C|intron_variant|MODIFIER|ACRE_081920|ACRE_081920|transcr…	18	18	100	0	ACRE_081930	GTP-binding protein-like protein
scaffold146	41669	T	G	G|synonymous_variant|LOW|ACRE_081930|ACRE_081930|transcript|KFH41098|protein_coding|1/1|c.666A>C|p.Val222Val|666/2658|666/2658|222/885||	269	272	98.9	3	ACRE_081930	GTP-binding protein-like protein
scaffold146	54620	C	T	T|synonymous_variant|LOW|ACRE_081990|ACRE_081990|transcript|KFH41096|protein_coding|1/1|c.897C>T|p.Thr299Thr|897/1494|897/1494|299/497||	286	286	100	0	ACRE_081990	Histone deacetylase-like protein
scaffold147	13706	C	T	T|missense_variant|MODERATE|ACRE_082050|ACRE_082050|transcript|KFH41092|protein_coding|3/3|c.1111G>A|p.Glu371Lys|1111/1911|1111/1911|371/636||	253	259	95.47	6	ACRE_082050	putative acyl-CoA dehydrogenase-like protein
scaffold147	20832	G	T	T|downstream_gene_variant|MODIFIER|ACRE_082070|ACRE_082070|transcript|KFH41093|protein_coding||c.*341C>A|||||341|,T|intergenic_region|MODIFIER|ACRE_082060-ACRE_082070|ACRE_082060-ACRE_082070|intergenic_region|ACRE_082060-ACRE_082070|||n.20832G>T||||||	154	158	97.47	4	ACRE_082070	Adenosine deaminase-like protein
scaffold147	41440	C	T	T|synonymous_variant|LOW|ACRE_082130|ACRE_082130|transcript|KFH41078|protein_coding|2/2|c.171C>T|p.Leu57Leu|171/2445|171/2445|57/814||,T|downstream_gene_variant|MODIFIER|ACRE_082120|ACRE_082120|transcript|KFH41084|protein_coding||c.*840C>T|||||840|	251	254	98.43	3	ACRE_082130	putative aconitate hydratase-like protein
scaffold147	44146	N	C	C|downstream_gene_variant|MODIFIER|ACRE_082130|ACRE_082130|transcript|KFH41078|protein_coding||c.*432A>C|||||432|,C|downstream_gene_variant|MODIFIER|ACRE_082130|ACRE_082130|transcript|KFH41078|protein_coding||c.*432G>C|||||432|,C|downstream_gene_variant|MODIFIER|ACRE_082130|ACRE_082130|transcript|KFH41078|protein_coding||c.*432T>C|||||432|,C|downstream_gene_variant|MODIFIER|ACRE_082140|ACRE_08214…	11	11	100	0	ACRE_082130	putative aconitate hydratase-like protein
scaffold147	50627	A	G	G|synonymous_variant|LOW|ACRE_082150|ACRE_082150|transcript|KFH41094|protein_coding|7/7|c.1749A>G|p.Ser583Ser|1749/2319|1749/2319|583/772||	284	284	99.65	0	ACRE_082150	inactive serine/threonine-protein kinase-like protein
scaffold147	52806	A	T	T|downstream_gene_variant|MODIFIER|ACRE_082160|ACRE_082160|transcript|KFH41089|protein_coding||c.*790A>T|||||790|,T|intron_variant|MODIFIER|ACRE_082170|ACRE_082170|transcript|KFH41079|protein_coding|2/2|c.976-33T>A||||||	313	320	97.81	7	ACRE_082160	hypothetical protein
scaffold148	525	C	T	T|intergenic_region|MODIFIER|ACRE_082180|ACRE_082180|intergenic_region|ACRE_082180|||n.525C>T||||||	239	254	93.73	11	ACRE_082180	hypothetical protein
scaffold148	2637	C	T	T|intergenic_region|MODIFIER|ACRE_082180|ACRE_082180|intergenic_region|ACRE_082180|||n.2637C>T||||||	210	213	98.59	3	ACRE_082180	hypothetical protein
scaffold148	6831	G	A	A|intergenic_region|MODIFIER|ACRE_082180|ACRE_082180|intergenic_region|ACRE_082180|||n.6831G>A||||||	383	389	97.95	6	ACRE_082180	hypothetical protein
scaffold148	6838	T	C	C|intergenic_region|MODIFIER|ACRE_082180|ACRE_082180|intergenic_region|ACRE_082180|||n.6838T>C||||||	386	386	99.74	0	ACRE_082180	hypothetical protein
scaffold148	27026	C	T	T|missense_variant|MODERATE|ACRE_082250|ACRE_082250|transcript|KFH41071|protein_coding|2/3|c.836G>A|p.Arg279Gln|836/2598|836/2598|279/865||	276	278	98.92	2	ACRE_082250	hypothetical protein
scaffold148	47822	T	A	A|upstream_gene_variant|MODIFIER|ACRE_082310|ACRE_082310|transcript|KFH41074|protein_coding||c.-490A>T|||||490|,A|intergenic_region|MODIFIER|ACRE_082310-ACRE_082320|ACRE_082310-ACRE_082320|intergenic_region|ACRE_082310-ACRE_082320|||n.47822T>A||||||	133	139	93.66	2	ACRE_082310	hypothetical protein
scaffold148	52056	G	A	A|missense_variant|MODERATE|ACRE_082330|ACRE_082330|transcript|KFH41075|protein_coding|3/3|c.247G>A|p.Asp83Asn|247/315|247/315|83/104||	237	244	96.73	7	ACRE_082330	UTP--glucose-1-phosphate uridylyltransferase-like protein
scaffold149	76	A	G	G|intergenic_region|MODIFIER|ACRE_082340|ACRE_082340|intergenic_region|ACRE_082340|||n.76A>G||||||	101	103	97.12	2	ACRE_082340	Vacuolar amino acid transporter-like protein
scaffold149	630	T	C	C|intergenic_region|MODIFIER|ACRE_082340|ACRE_082340|intergenic_region|ACRE_082340|||n.630T>C||||||	243	249	97.2	6	ACRE_082340	Vacuolar amino acid transporter-like protein
scaffold149	1453	C	T	T|intergenic_region|MODIFIER|ACRE_082340|ACRE_082340|intergenic_region|ACRE_082340|||n.1453C>T||||||	11	12	84.62	1	ACRE_082340	Vacuolar amino acid transporter-like protein
scaffold149	3810	G	A	A|intergenic_region|MODIFIER|ACRE_082340|ACRE_082340|intergenic_region|ACRE_082340|||n.3810G>A||||||	293	303	96.38	7	ACRE_082340	Vacuolar amino acid transporter-like protein
scaffold149	5825	N	C	C|intergenic_region|MODIFIER|ACRE_082340|ACRE_082340|intergenic_region|ACRE_082340|||n.5825A>C||||||,C|intergenic_region|MODIFIER|ACRE_082340|ACRE_082340|intergenic_region|ACRE_082340|||n.5825G>C||||||,C|intergenic_region|MODIFIER|ACRE_082340|ACRE_082340|intergenic_region|ACRE_082340|||n.5825T>C||||||	34	36	94.44	0	ACRE_082340	Vacuolar amino acid transporter-like protein
scaffold149	6032	C	T	T|intergenic_region|MODIFIER|ACRE_082340|ACRE_082340|intergenic_region|ACRE_082340|||n.6032C>T||||||	196	202	96.55	5	ACRE_082340	Vacuolar amino acid transporter-like protein
scaffold149	6068	A	G	G|intergenic_region|MODIFIER|ACRE_082340|ACRE_082340|intergenic_region|ACRE_082340|||n.6068A>G||||||	181	182	99.45	1	ACRE_082340	Vacuolar amino acid transporter-like protein
scaffold149	6069	GTA	G	G|intergenic_region|MODIFIER|ACRE_082340|ACRE_082340|intergenic_region|ACRE_082340|||n.6070_6071delTA||||||	160	187	80	39	ACRE_082340	Vacuolar amino acid transporter-like protein
scaffold149	6094	T	C	C|intergenic_region|MODIFIER|ACRE_082340|ACRE_082340|intergenic_region|ACRE_082340|||n.6094T>C||||||	189	194	96.92	4	ACRE_082340	Vacuolar amino acid transporter-like protein
scaffold149	10515	T	C	C|intergenic_region|MODIFIER|ACRE_082340|ACRE_082340|intergenic_region|ACRE_082340|||n.10515T>C||||||	229	256	89.11	27	ACRE_082340	Vacuolar amino acid transporter-like protein
scaffold149	11046	G	A	A|intergenic_region|MODIFIER|ACRE_082340|ACRE_082340|intergenic_region|ACRE_082340|||n.11046G>A||||||	266	270	97.44	4	ACRE_082340	Vacuolar amino acid transporter-like protein
scaffold149	11049	G	A	A|intergenic_region|MODIFIER|ACRE_082340|ACRE_082340|intergenic_region|ACRE_082340|||n.11049G>A||||||	242	268	90.3	26	ACRE_082340	Vacuolar amino acid transporter-like protein
scaffold149	11058	G	A	A|intergenic_region|MODIFIER|ACRE_082340|ACRE_082340|intergenic_region|ACRE_082340|||n.11058G>A||||||	276	276	99.64	0	ACRE_082340	Vacuolar amino acid transporter-like protein
scaffold149	11317	A	G	G|intergenic_region|MODIFIER|ACRE_082340|ACRE_082340|intergenic_region|ACRE_082340|||n.11317A>G||||||	196	197	98.99	0	ACRE_082340	Vacuolar amino acid transporter-like protein
scaffold149	13131	G	A	A|intergenic_region|MODIFIER|ACRE_082340|ACRE_082340|intergenic_region|ACRE_082340|||n.13131G>A||||||	156	157	99.36	1	ACRE_082340	Vacuolar amino acid transporter-like protein
scaffold149	24746	G	A	A|missense_variant|MODERATE|ACRE_082380|ACRE_082380|transcript|KFH41053|protein_coding|3/3|c.1063C>T|p.Pro355Ser|1063/1875|1063/1875|355/624||	199	208	95.67	9	ACRE_082380	Nucleolar GTP-binding protein-like protein
scaffold149	25197	C	T	T|intron_variant|MODIFIER|ACRE_082380|ACRE_082380|transcript|KFH41053|protein_coding|2/2|c.834+120G>A||||||	234	239	97.91	3	ACRE_082380	Nucleolar GTP-binding protein-like protein
scaffold149	30955	G	A	A|intron_variant|MODIFIER|ACRE_082400|ACRE_082400|transcript|KFH41050|protein_coding|2/3|c.285+18C>T||||||	233	240	97.08	3	ACRE_082400	ATP-dependent permease-like protein
scaffold15	637	G	A	A|intergenic_region|MODIFIER|ACRE_022980|ACRE_022980|intergenic_region|ACRE_022980|||n.637G>A||||||	8	10	80	2	ACRE_022980	Isotrichodermin C-15 hydroxylase-like protein
scaffold15	648	T	C	C|intergenic_region|MODIFIER|ACRE_022980|ACRE_022980|intergenic_region|ACRE_022980|||n.648T>C||||||	13	16	81.25	3	ACRE_022980	Isotrichodermin C-15 hydroxylase-like protein
scaffold15	651	T	C	C|intergenic_region|MODIFIER|ACRE_022980|ACRE_022980|intergenic_region|ACRE_022980|||n.651T>C||||||	14	16	87.5	2	ACRE_022980	Isotrichodermin C-15 hydroxylase-like protein
scaffold15	783	G	A	A|intergenic_region|MODIFIER|ACRE_022980|ACRE_022980|intergenic_region|ACRE_022980|||n.783G>A||||||	14	14	100	0	ACRE_022980	Isotrichodermin C-15 hydroxylase-like protein
scaffold15	800	T	C	C|intergenic_region|MODIFIER|ACRE_022980|ACRE_022980|intergenic_region|ACRE_022980|||n.800T>C||||||	15	15	100	0	ACRE_022980	Isotrichodermin C-15 hydroxylase-like protein
scaffold15	805	T	C	C|intergenic_region|MODIFIER|ACRE_022980|ACRE_022980|intergenic_region|ACRE_022980|||n.805T>C||||||	14	14	100	0	ACRE_022980	Isotrichodermin C-15 hydroxylase-like protein
scaffold15	814	C	T	T|intergenic_region|MODIFIER|ACRE_022980|ACRE_022980|intergenic_region|ACRE_022980|||n.814C>T||||||	15	18	83.33	3	ACRE_022980	Isotrichodermin C-15 hydroxylase-like protein
scaffold15	864	C	T	T|intergenic_region|MODIFIER|ACRE_022980|ACRE_022980|intergenic_region|ACRE_022980|||n.864C>T||||||	26	26	100	0	ACRE_022980	Isotrichodermin C-15 hydroxylase-like protein
scaffold15	868	C	T	T|intergenic_region|MODIFIER|ACRE_022980|ACRE_022980|intergenic_region|ACRE_022980|||n.868C>T||||||	30	31	93.75	1	ACRE_022980	Isotrichodermin C-15 hydroxylase-like protein
scaffold15	888	C	T	T|intergenic_region|MODIFIER|ACRE_022980|ACRE_022980|intergenic_region|ACRE_022980|||n.888C>T||||||	23	24	95.83	1	ACRE_022980	Isotrichodermin C-15 hydroxylase-like protein
scaffold15	1027	G	A	A|intergenic_region|MODIFIER|ACRE_022980|ACRE_022980|intergenic_region|ACRE_022980|||n.1027G>A||||||	101	107	94.39	6	ACRE_022980	Isotrichodermin C-15 hydroxylase-like protein
scaffold15	1075	G	A	A|intergenic_region|MODIFIER|ACRE_022980|ACRE_022980|intergenic_region|ACRE_022980|||n.1075G>A||||||	90	99	90.91	9	ACRE_022980	Isotrichodermin C-15 hydroxylase-like protein
scaffold15	1223	T	C	C|intergenic_region|MODIFIER|ACRE_022980|ACRE_022980|intergenic_region|ACRE_022980|||n.1223T>C||||||	8	8	100	0	ACRE_022980	Isotrichodermin C-15 hydroxylase-like protein
scaffold15	9734	C	T	T|intergenic_region|MODIFIER|ACRE_023010-ACRE_023020|ACRE_023010-ACRE_023020|intergenic_region|ACRE_023010-ACRE_023020|||n.9734C>T||||||	217	218	98.19	1	ACRE_023010	Enniatin synthase-like protein
scaffold15	14724	G	A	A|intergenic_region|MODIFIER|ACRE_023010-ACRE_023020|ACRE_023010-ACRE_023020|intergenic_region|ACRE_023010-ACRE_023020|||n.14724G>A||||||	252	258	97.3	6	ACRE_023010	Enniatin synthase-like protein
scaffold15	39119	G	A	A|downstream_gene_variant|MODIFIER|ACRE_023080|ACRE_023080|transcript|KFH46813|protein_coding||c.*775G>A|||||775|,A|intergenic_region|MODIFIER|ACRE_023080-ACRE_023090|ACRE_023080-ACRE_023090|intergenic_region|ACRE_023080-ACRE_023090|||n.39119G>A||||||	224	226	98.68	2	ACRE_023080	Transcriptional regulator-like protein
scaffold15	46252	G	A	A|intergenic_region|MODIFIER|ACRE_023090-ACRE_023100|ACRE_023090-ACRE_023100|intergenic_region|ACRE_023090-ACRE_023100|||n.46252G>A||||||	99	103	97.06	1	ACRE_023090	Pentafunctional AROM polypeptide-like protein
scaffold15	49552	T	C	C|intergenic_region|MODIFIER|ACRE_023090-ACRE_023100|ACRE_023090-ACRE_023100|intergenic_region|ACRE_023090-ACRE_023100|||n.49552T>C||||||	163	166	98.19	3	ACRE_023090	Pentafunctional AROM polypeptide-like protein
scaffold15	53712	C	T	T|intergenic_region|MODIFIER|ACRE_023090-ACRE_023100|ACRE_023090-ACRE_023100|intergenic_region|ACRE_023090-ACRE_023100|||n.53712C>T||||||	160	162	97.56	2	ACRE_023090	Pentafunctional AROM polypeptide-like protein
scaffold15	55358	C	T	T|intergenic_region|MODIFIER|ACRE_023090-ACRE_023100|ACRE_023090-ACRE_023100|intergenic_region|ACRE_023090-ACRE_023100|||n.55358C>T||||||	160	164	95.81	2	ACRE_023090	Pentafunctional AROM polypeptide-like protein
scaffold15	57271	T	C	C|intergenic_region|MODIFIER|ACRE_023090-ACRE_023100|ACRE_023090-ACRE_023100|intergenic_region|ACRE_023090-ACRE_023100|||n.57271T>C||||||	202	208	96.65	6	ACRE_023090	Pentafunctional AROM polypeptide-like protein
scaffold15	62155	AT	A	A|intergenic_region|MODIFIER|ACRE_023090-ACRE_023100|ACRE_023090-ACRE_023100|intergenic_region|ACRE_023090-ACRE_023100|||n.62156delT||||||	173	173	99.43	1	ACRE_023090	Pentafunctional AROM polypeptide-like protein
scaffold15	62537	AG	A	A|intergenic_region|MODIFIER|ACRE_023090-ACRE_023100|ACRE_023090-ACRE_023100|intergenic_region|ACRE_023090-ACRE_023100|||n.62538delG||||||	23	25	92	2	ACRE_023090	Pentafunctional AROM polypeptide-like protein
scaffold15	63933	A	G	G|intergenic_region|MODIFIER|ACRE_023090-ACRE_023100|ACRE_023090-ACRE_023100|intergenic_region|ACRE_023090-ACRE_023100|||n.63933A>G||||||	108	109	99.08	1	ACRE_023090	Pentafunctional AROM polypeptide-like protein
scaffold15	64300	A	G	G|intergenic_region|MODIFIER|ACRE_023090-ACRE_023100|ACRE_023090-ACRE_023100|intergenic_region|ACRE_023090-ACRE_023100|||n.64300A>G||||||	117	117	100	0	ACRE_023090	Pentafunctional AROM polypeptide-like protein
scaffold15	69073	T	C	C|intergenic_region|MODIFIER|ACRE_023090-ACRE_023100|ACRE_023090-ACRE_023100|intergenic_region|ACRE_023090-ACRE_023100|||n.69073T>C||||||	118	118	100	0	ACRE_023090	Pentafunctional AROM polypeptide-like protein
scaffold15	69361	T	A	A|intergenic_region|MODIFIER|ACRE_023090-ACRE_023100|ACRE_023090-ACRE_023100|intergenic_region|ACRE_023090-ACRE_023100|||n.69361T>A||||||	66	68	95.65	0	ACRE_023090	Pentafunctional AROM polypeptide-like protein
scaffold15	71631	A	C	C|intergenic_region|MODIFIER|ACRE_023090-ACRE_023100|ACRE_023090-ACRE_023100|intergenic_region|ACRE_023090-ACRE_023100|||n.71631A>C||||||	110	112	98.21	1	ACRE_023090	Pentafunctional AROM polypeptide-like protein
scaffold15	71908	A	G	G|intergenic_region|MODIFIER|ACRE_023090-ACRE_023100|ACRE_023090-ACRE_023100|intergenic_region|ACRE_023090-ACRE_023100|||n.71908A>G||||||	98	100	98	2	ACRE_023090	Pentafunctional AROM polypeptide-like protein
scaffold15	73899	G	A	A|downstream_gene_variant|MODIFIER|ACRE_023100|ACRE_023100|transcript|KFH46860|protein_coding||c.*565C>T|||||565|,A|intergenic_region|MODIFIER|ACRE_023090-ACRE_023100|ACRE_023090-ACRE_023100|intergenic_region|ACRE_023090-ACRE_023100|||n.73899G>A||||||	191	192	99.48	1	ACRE_023100	putative peptidase-like protein
scaffold15	79419	T	C	C|missense_variant|MODERATE|ACRE_023110|ACRE_023110|transcript|KFH46839|protein_coding|4/4|c.1007A>G|p.Tyr336Cys|1007/4359|1007/4359|336/1452||	249	253	97.65	3	ACRE_023110	DNA-directed RNA polymerase III subunit-like protein
scaffold15	119362	C	T	T|upstream_gene_variant|MODIFIER|ACRE_023250|ACRE_023250|transcript|KFH46791|protein_coding||c.-756G>A|||||756|,T|downstream_gene_variant|MODIFIER|ACRE_023260|ACRE_023260|transcript|KFH46834|protein_coding||c.*407G>A|||||407|,T|intergenic_region|MODIFIER|ACRE_023250-ACRE_023260|ACRE_023250-ACRE_023260|intergenic_region|ACRE_023250-ACRE_023260|||n.119362C>T||||||	237	246	95.95	4	ACRE_023250	putative serine hydroxymethyltransferase-like protein
scaffold15	119753	C	T	T|downstream_gene_variant|MODIFIER|ACRE_023260|ACRE_023260|transcript|KFH46834|protein_coding||c.*16G>A|||||16|,T|intergenic_region|MODIFIER|ACRE_023250-ACRE_023260|ACRE_023250-ACRE_023260|intergenic_region|ACRE_023250-ACRE_023260|||n.119753C>T||||||	265	266	99.62	0	ACRE_023260	60S ribosomal protein L19-like protein
scaffold15	120963	C	T	T|upstream_gene_variant|MODIFIER|ACRE_023260|ACRE_023260|transcript|KFH46834|protein_coding||c.-451G>A|||||451|,T|downstream_gene_variant|MODIFIER|ACRE_023270|ACRE_023270|transcript|KFH46793|protein_coding||c.*300G>A|||||300|,T|intergenic_region|MODIFIER|ACRE_023260-ACRE_023270|ACRE_023260-ACRE_023270|intergenic_region|ACRE_023260-ACRE_023270|||n.120963C>T||||||	244	249	97.6	4	ACRE_023260	60S ribosomal protein L19-like protein
scaffold15	127652	T	G	G|missense_variant|MODERATE|ACRE_023270|ACRE_023270|transcript|KFH46793|protein_coding|2/4|c.1744A>C|p.Thr582Pro|1744/8010|1744/8010|582/2669||	235	239	98.74	2	ACRE_023270	Translational activator-like protein
scaffold15	141631	T	C	C|intergenic_region|MODIFIER|ACRE_023290-ACRE_023300|ACRE_023290-ACRE_023300|intergenic_region|ACRE_023290-ACRE_023300|||n.141631T>C||||||	243	245	99.59	1	ACRE_023290	putative RNA-binding protein -like protein
scaffold15	151878	N	C	C|upstream_gene_variant|MODIFIER|ACRE_023340|ACRE_023340|transcript|KFH46826|protein_coding||c.-330T>G|||||330|,C|upstream_gene_variant|MODIFIER|ACRE_023340|ACRE_023340|transcript|KFH46826|protein_coding||c.-330C>G|||||330|,C|upstream_gene_variant|MODIFIER|ACRE_023340|ACRE_023340|transcript|KFH46826|protein_coding||c.-330A>G|||||330|,C|intergenic_region|MODIFIER|ACRE_023340-ACRE_023350|ACRE_02334…	25	26	100	0	ACRE_023340	putative CDP-alcohol phosphatidyltransferase class-I family protein C22A12.08c-like protein
scaffold15	172818	C	T	T|missense_variant|MODERATE|ACRE_023380|ACRE_023380|transcript|KFH46810|protein_coding|2/4|c.241G>A|p.Glu81Lys|241/8139|241/8139|81/2712||	286	288	99.31	2	ACRE_023380	hypothetical protein
scaffold15	173731	A	T	T|intron_variant|MODIFIER|ACRE_023380|ACRE_023380|transcript|KFH46810|protein_coding|1/3|c.178+142T>A||||||	271	273	98.55	1	ACRE_023380	hypothetical protein
scaffold15	175481	T	G	G|downstream_gene_variant|MODIFIER|ACRE_023390|ACRE_023390|transcript|KFH46848|protein_coding||c.*516A>C|||||516|,G|intergenic_region|MODIFIER|ACRE_023380-ACRE_023390|ACRE_023380-ACRE_023390|intergenic_region|ACRE_023380-ACRE_023390|||n.175481T>G||||||	214	216	99.07	0	ACRE_023390	hypothetical protein
scaffold15	179348	AC	A	A|frameshift_variant|HIGH|ACRE_023410|ACRE_023410|transcript|KFH46844|protein_coding|1/1|c.41delC|p.Pro14fs|41/768|41/768|14/255||INFO_REALIGN_3_PRIME,A|downstream_gene_variant|MODIFIER|ACRE_023420|ACRE_023420|transcript|KFH46847|protein_coding||c.*839delG|||||839|	226	221	96.58	6	ACRE_023410	Spherulin-like protein
scaffold15	182302	T	C	C|upstream_gene_variant|MODIFIER|ACRE_023420|ACRE_023420|transcript|KFH46847|protein_coding||c.-991A>G|||||991|,C|upstream_gene_variant|MODIFIER|ACRE_023430|ACRE_023430|transcript|KFH46825|protein_coding||c.-922T>C|||||922|,C|intergenic_region|MODIFIER|ACRE_023420-ACRE_023430|ACRE_023420-ACRE_023430|intergenic_region|ACRE_023420-ACRE_023430|||n.182302T>C||||||	294	299	98	3	ACRE_023420	hypothetical protein
scaffold15	194002	T	C	C|upstream_gene_variant|MODIFIER|ACRE_023470|ACRE_023470|transcript|KFH46814|protein_coding||c.-728T>C|||||728|,C|downstream_gene_variant|MODIFIER|ACRE_023460|ACRE_023460|transcript|KFH46852|protein_coding||c.*66T>C|||||66|,C|intergenic_region|MODIFIER|ACRE_023460-ACRE_023470|ACRE_023460-ACRE_023470|intergenic_region|ACRE_023460-ACRE_023470|||n.194002T>C||||||	33	37	84.62	4	ACRE_023470	Vacuolar membrane amino acid uptake transporter-like protein
scaffold15	202820	T	A	A|intron_variant|MODIFIER|ACRE_023490|ACRE_023490|transcript|KFH46803|protein_coding|1/2|c.21+11T>A||||||	248	248	97.64	0	ACRE_023490	hypothetical protein
scaffold15	217375	GAAAATAAAATAAAAT	G	G|upstream_gene_variant|MODIFIER|ACRE_023520|ACRE_023520|transcript|KFH46836|protein_coding||c.-621_-607delAAAATAAAATAAAAT|||||621|,G|intergenic_region|MODIFIER|ACRE_023510-ACRE_023520|ACRE_023510-ACRE_023520|intergenic_region|ACRE_023510-ACRE_023520|||n.217376_217390delAAAATAAAATAAAAT||||||	167	140	93.82	11	ACRE_023520	L-fucose-proton symporter-like protein
scaffold15	217390	T	TTGAG	TTGAG|upstream_gene_variant|MODIFIER|ACRE_023520|ACRE_023520|transcript|KFH46836|protein_coding||c.-607_-606insTGAG|||||606|,TTGAG|intergenic_region|MODIFIER|ACRE_023510-ACRE_023520|ACRE_023510-ACRE_023520|intergenic_region|ACRE_023510-ACRE_023520|||n.217390_217391insTGAG||||||	14	13	82.35	1	ACRE_023520	L-fucose-proton symporter-like protein
scaffold15	217395	T	C	C|upstream_gene_variant|MODIFIER|ACRE_023520|ACRE_023520|transcript|KFH46836|protein_coding||c.-602T>C|||||602|,C|intergenic_region|MODIFIER|ACRE_023510-ACRE_023520|ACRE_023510-ACRE_023520|intergenic_region|ACRE_023510-ACRE_023520|||n.217395T>C||||||	32	32	88.89	0	ACRE_023520	L-fucose-proton symporter-like protein
scaffold15	224144	N	G	G|upstream_gene_variant|MODIFIER|ACRE_023530|ACRE_023530|transcript|KFH46799|protein_coding||c.-75T>C|||||75|,G|upstream_gene_variant|MODIFIER|ACRE_023530|ACRE_023530|transcript|KFH46799|protein_coding||c.-75G>C|||||75|,G|upstream_gene_variant|MODIFIER|ACRE_023530|ACRE_023530|transcript|KFH46799|protein_coding||c.-75A>C|||||75|,G|downstream_gene_variant|MODIFIER|ACRE_023540|ACRE_023540|transcript…	17	22	94.44	0	ACRE_023530	Catalase-like protein
scaffold15	259835	T	C	C|upstream_gene_variant|MODIFIER|ACRE_023650|ACRE_023650|transcript|KFH46811|protein_coding||c.-555T>C|||||555|,C|intergenic_region|MODIFIER|ACRE_023630-ACRE_023650|ACRE_023630-ACRE_023650|intergenic_region|ACRE_023630-ACRE_023650|||n.259835T>C||||||	237	239	99.16	0	ACRE_023650	hypothetical protein
scaffold15	261908	C	A	A|upstream_gene_variant|MODIFIER|ACRE_023660|ACRE_023660|transcript|KFH46851|protein_coding||c.-927C>A|||||927|,A|intron_variant|MODIFIER|ACRE_023650|ACRE_023650|transcript|KFH46811|protein_coding|2/3|c.1394-45C>A||||||	320	322	99.07	2	ACRE_023660	Zinc finger MIZ domain-containing protein-like protein
scaffold15	270794	A	T	T|stop_lost&splice_region_variant|HIGH|ACRE_023690|ACRE_023690|transcript|KFH46815|protein_coding|3/3|c.911A>T|p.Ter304Leuext*?|911/912|911/912|304/303||	304	306	98.38	2	ACRE_023690	60S ribosomal protein L5-like protein
scaffold15	280647	T	C	C|upstream_gene_variant|MODIFIER|ACRE_023720|ACRE_023720|transcript|KFH46867|protein_coding||c.-126T>C|||||126|,C|intergenic_region|MODIFIER|ACRE_023710-ACRE_023720|ACRE_023710-ACRE_023720|intergenic_region|ACRE_023710-ACRE_023720|||n.280647T>C||||||	262	262	98.87	0	ACRE_023720	Choline-phosphate cytidylyltransferase-like protein
scaffold150	13638	A	T	T|intergenic_region|MODIFIER|ACRE_082510-ACRE_082520|ACRE_082510-ACRE_082520|intergenic_region|ACRE_082510-ACRE_082520|||n.13638A>T||||||	145	145	100	0	ACRE_082510	High-affinity methionine permease-like protein
scaffold150	30599	N	C	C|upstream_gene_variant|MODIFIER|ACRE_082590|ACRE_082590|transcript|KFH41035|protein_coding||c.-769T>G|||||769|,C|upstream_gene_variant|MODIFIER|ACRE_082590|ACRE_082590|transcript|KFH41035|protein_coding||c.-769C>G|||||769|,C|upstream_gene_variant|MODIFIER|ACRE_082590|ACRE_082590|transcript|KFH41035|protein_coding||c.-769A>G|||||769|,C|upstream_gene_variant|MODIFIER|ACRE_082600|ACRE_082600|transc…	11	12	91.67	0	ACRE_082590	Fumarylacetoacetase-like protein
scaffold150	39120	C	T	T|downstream_gene_variant|MODIFIER|ACRE_082630|ACRE_082630|transcript|KFH41036|protein_coding||c.*208C>T|||||208|,T|downstream_gene_variant|MODIFIER|ACRE_082640|ACRE_082640|transcript|KFH41029|protein_coding||c.*153G>A|||||153|,T|intergenic_region|MODIFIER|ACRE_082630-ACRE_082640|ACRE_082630-ACRE_082640|intergenic_region|ACRE_082630-ACRE_082640|||n.39120C>T||||||	238	238	100	0	ACRE_082630	Coiled-coil domain-containing protein-like protein
scaffold151	3171	A	G	G|intergenic_region|MODIFIER|ACRE_082670|ACRE_082670|intergenic_region|ACRE_082670|||n.3171A>G||||||	211	223	94.2	12	ACRE_082670	putative MFS-type transporter-like protein
scaffold151	5341	G	A	A|intergenic_region|MODIFIER|ACRE_082670|ACRE_082670|intergenic_region|ACRE_082670|||n.5341G>A||||||	210	221	95.02	11	ACRE_082670	putative MFS-type transporter-like protein
scaffold151	6713	A	T	T|intergenic_region|MODIFIER|ACRE_082670|ACRE_082670|intergenic_region|ACRE_082670|||n.6713A>T||||||	221	223	98.66	1	ACRE_082670	putative MFS-type transporter-like protein
scaffold151	40353	C	T	T|missense_variant|MODERATE|ACRE_082790|ACRE_082790|transcript|KFH41022|protein_coding|2/3|c.400G>A|p.Gly134Ser|400/1029|400/1029|134/342||,T|upstream_gene_variant|MODIFIER|ACRE_082800|ACRE_082800|transcript|KFH41020|protein_coding||c.-895C>T|||||895|	243	250	97.2	7	ACRE_082790	Quinone oxidoreductase-like protein
scaffold152	8518	T	C	C|upstream_gene_variant|MODIFIER|ACRE_082870|ACRE_082870|transcript|KFH40995|protein_coding||c.-151A>G|||||151|,C|upstream_gene_variant|MODIFIER|ACRE_082880|ACRE_082880|transcript|KFH40998|protein_coding||c.-257T>C|||||257|,C|intergenic_region|MODIFIER|ACRE_082870-ACRE_082880|ACRE_082870-ACRE_082880|intergenic_region|ACRE_082870-ACRE_082880|||n.8518T>C||||||	271	272	98.91	1	ACRE_082870	Signal peptidase complex subunit-like protein
scaffold152	24614	C	A	A|upstream_gene_variant|MODIFIER|ACRE_082960|ACRE_082960|transcript|KFH40990|protein_coding||c.-52C>A|||||52|,A|intergenic_region|MODIFIER|ACRE_082950-ACRE_082960|ACRE_082950-ACRE_082960|intergenic_region|ACRE_082950-ACRE_082960|||n.24614C>A||||||	373	376	98.42	2	ACRE_082960	hypothetical protein
scaffold152	40168	C	T	T|synonymous_variant|LOW|ACRE_083010|ACRE_083010|transcript|KFH40993|protein_coding|3/3|c.2280C>T|p.Leu760Leu|2280/2550|2280/2550|760/849||	270	270	99.26	0	ACRE_083010	ATP-dependent 6-phosphofructokinase-like protein
scaffold152	51713	A	T	T|missense_variant|MODERATE|ACRE_083050|ACRE_083050|transcript|KFH40997|protein_coding|4/6|c.2314A>T|p.Met772Leu|2314/2625|2314/2625|772/874||	253	254	99.22	1	ACRE_083050	Importin subunit beta-like protein
scaffold153	10558	T	A	A|intergenic_region|MODIFIER|ACRE_083070-ACRE_083080|ACRE_083070-ACRE_083080|intergenic_region|ACRE_083070-ACRE_083080|||n.10558T>A||||||	133	134	99.25	0	ACRE_083070	DNA primase large subunit-like protein
scaffold153	12907	A	T	T|missense_variant|MODERATE|ACRE_083080|ACRE_083080|transcript|KFH40986|protein_coding|1/1|c.7T>A|p.Ser3Thr|7/291|7/291|3/96||	322	329	98.17	2	ACRE_083080	hypothetical protein
scaffold153	14619	G	A	A|intergenic_region|MODIFIER|ACRE_083080-ACRE_083090|ACRE_083080-ACRE_083090|intergenic_region|ACRE_083080-ACRE_083090|||n.14619G>A||||||	208	210	98.11	2	ACRE_083080	hypothetical protein
scaffold153	22185	G	A	A|synonymous_variant|LOW|ACRE_083090|ACRE_083090|transcript|KFH40979|protein_coding|2/2|c.156C>T|p.Ala52Ala|156/885|156/885|52/294||,A|upstream_gene_variant|MODIFIER|ACRE_083100|ACRE_083100|transcript|KFH40980|protein_coding||c.-1000G>A|||||1000|	271	273	98.91	1	ACRE_083090	putative oxidoreductase-like protein
scaffold153	23923	A	G	G|missense_variant|MODERATE|ACRE_083100|ACRE_083100|transcript|KFH40980|protein_coding|2/2|c.665A>G|p.Lys222Arg|665/1062|665/1062|222/353||	236	236	98.74	0	ACRE_083100	hypothetical protein
scaffold153	29944	C	T	T|missense_variant|MODERATE|ACRE_083120|ACRE_083120|transcript|KFH40984|protein_coding|7/8|c.1376C>T|p.Ser459Leu|1376/1581|1376/1581|459/526||,T|downstream_gene_variant|MODIFIER|ACRE_083130|ACRE_083130|transcript|KFH40976|protein_coding||c.*471G>A|||||471|	279	282	98.94	2	ACRE_083120	Succinyl-CoA:3-ketoacid coenzyme A transferase-like protein
scaffold153	29998	C	T	T|missense_variant|MODERATE|ACRE_083120|ACRE_083120|transcript|KFH40984|protein_coding|7/8|c.1430C>T|p.Thr477Ile|1430/1581|1430/1581|477/526||,T|downstream_gene_variant|MODIFIER|ACRE_083130|ACRE_083130|transcript|KFH40976|protein_coding||c.*417G>A|||||417|	281	286	97.57	4	ACRE_083120	Succinyl-CoA:3-ketoacid coenzyme A transferase-like protein
scaffold153	32228	C	T	T|upstream_gene_variant|MODIFIER|ACRE_083130|ACRE_083130|transcript|KFH40976|protein_coding||c.-887G>A|||||887|,T|intron_variant|MODIFIER|ACRE_083140|ACRE_083140|transcript|KFH40973|protein_coding|1/1|c.95-29C>T||||||	201	205	97.1	4	ACRE_083130	Dol-P-Man:Man(5)GlcNAc(2)-PP-Dol alpha-1,3-mannosyltransferase-like protein
scaffold154	10664	T	C	C|downstream_gene_variant|MODIFIER|ACRE_083240|ACRE_083240|transcript|KFH40966|protein_coding||c.*63T>C|||||63|,C|downstream_gene_variant|MODIFIER|ACRE_083250|ACRE_083250|transcript|KFH40965|protein_coding||c.*623A>G|||||623|,C|intergenic_region|MODIFIER|ACRE_083240-ACRE_083250|ACRE_083240-ACRE_083250|intergenic_region|ACRE_083240-ACRE_083250|||n.10664T>C||||||	303	306	99.02	3	ACRE_083240	Centrin-like protein
scaffold154	51335	A	G	G|downstream_gene_variant|MODIFIER|ACRE_083390|ACRE_083390|transcript|KFH40972|protein_coding||c.*348A>G|||||348|,G|intergenic_region|MODIFIER|ACRE_083390-END|ACRE_083390-END|intergenic_region|ACRE_083390-END|||n.51335A>G||||||	255	259	98.08	1	ACRE_083390	hypothetical protein
scaffold155	800	A	G	G|downstream_gene_variant|MODIFIER|ACRE_083400|ACRE_083400|transcript|KFH40952|protein_coding||c.*319A>G|||||319|,G|downstream_gene_variant|MODIFIER|ACRE_083410|ACRE_083410|transcript|KFH40943|protein_coding||c.*498T>C|||||498|,G|intergenic_region|MODIFIER|ACRE_083400-ACRE_083410|ACRE_083400-ACRE_083410|intergenic_region|ACRE_083400-ACRE_083410|||n.800A>G||||||	239	242	98.35	2	ACRE_083400	hypothetical protein
scaffold155	3808	A	T	T|upstream_gene_variant|MODIFIER|ACRE_083420|ACRE_083420|transcript|ACRE_083420-1|protein_coding||c.-246T>A|||||246|WARNING_TRANSCRIPT_NO_START_CODON,T|downstream_gene_variant|MODIFIER|ACRE_083430|ACRE_083430|transcript|KFH40944|protein_coding||c.*784T>A|||||784|,T|intergenic_region|MODIFIER|ACRE_083420-ACRE_083430|ACRE_083420-ACRE_083430|intergenic_region|ACRE_083420-ACRE_083430|||n.3808A>T||||||	237	240	98.75	0	ACRE_083420	tRNA-Met
scaffold155	33242	G	A	A|missense_variant&splice_region_variant|MODERATE|ACRE_083520|ACRE_083520|transcript|KFH40945|protein_coding|6/7|c.1429G>A|p.Asp477Asn|1429/1869|1429/1869|477/622||	235	236	99.58	1	ACRE_083520	Beta-galactosidase-like protein
scaffold155	36741	A	G	G|missense_variant|MODERATE|ACRE_083530|ACRE_083530|transcript|KFH40953|protein_coding|1/1|c.989A>G|p.Lys330Arg|989/1425|989/1425|330/474||,G|downstream_gene_variant|MODIFIER|ACRE_083540|ACRE_083540|transcript|KFH40947|protein_coding||c.*927T>C|||||927|	120	124	96.77	4	ACRE_083530	hypothetical protein
scaffold156	2075	G	T	T|upstream_gene_variant|MODIFIER|ACRE_083570|ACRE_083570|transcript|KFH40938|protein_coding||c.-164C>A|||||164|,T|intergenic_region|MODIFIER|ACRE_083570-ACRE_083580|ACRE_083570-ACRE_083580|intergenic_region|ACRE_083570-ACRE_083580|||n.2075G>T||||||	190	194	97.94	4	ACRE_083570	Cerebellar degeneration-related antigen-like protein
scaffold156	45174	C	A	A|downstream_gene_variant|MODIFIER|ACRE_083650|ACRE_083650|transcript|KFH40934|protein_coding||c.*860C>A|||||860|,A|intergenic_region|MODIFIER|ACRE_083650-ACRE_083660|ACRE_083650-ACRE_083660|intergenic_region|ACRE_083650-ACRE_083660|||n.45174C>A||||||	224	228	98.25	4	ACRE_083650	hypothetical protein
scaffold157	13705	G	A	A|upstream_gene_variant|MODIFIER|ACRE_083710|ACRE_083710|transcript|KFH40921|protein_coding||c.-877G>A|||||877|,A|intron_variant|MODIFIER|ACRE_083700|ACRE_083700|transcript|KFH40928|protein_coding|1/3|c.218-12C>T||||||	20	22	83.33	1	ACRE_083710	hypothetical protein
scaffold157	27373	C	T	T|synonymous_variant|LOW|ACRE_083740|ACRE_083740|transcript|KFH40926|protein_coding|3/4|c.448C>T|p.Leu150Leu|448/2082|448/2082|150/693||	257	259	98.09	1	ACRE_083740	translation initiation factor subunit epsilon-like protein
scaffold158	2062	C	T	T|missense_variant|MODERATE|ACRE_083830|ACRE_083830|transcript|KFH40913|protein_coding|1/3|c.1372C>T|p.Arg458Cys|1372/8046|1372/8046|458/2681||	255	256	98.84	1	ACRE_083830	Lovastatin nonaketide synthase-like protein
scaffold158	17811	G	A	A|intergenic_region|MODIFIER|ACRE_083860-ACRE_083870|ACRE_083860-ACRE_083870|intergenic_region|ACRE_083860-ACRE_083870|||n.17811G>A||||||	197	197	99.49	0	ACRE_083860	hypothetical protein
scaffold159	1082	N	G	G|intron_variant|MODIFIER|ACRE_083960|ACRE_083960|transcript|KFH40887|protein_coding|1/1|c.40-73A>G||||||,G|intron_variant|MODIFIER|ACRE_083960|ACRE_083960|transcript|KFH40887|protein_coding|1/1|c.40-73C>G||||||,G|intron_variant|MODIFIER|ACRE_083960|ACRE_083960|transcript|KFH40887|protein_coding|1/1|c.40-73T>G||||||	21	26	80.77	0	ACRE_083960	Eukaryotic translation initiation factor-like protein
scaffold159	1083	N	C	C|intron_variant|MODIFIER|ACRE_083960|ACRE_083960|transcript|KFH40887|protein_coding|1/1|c.40-72A>C||||||,C|intron_variant|MODIFIER|ACRE_083960|ACRE_083960|transcript|KFH40887|protein_coding|1/1|c.40-72G>C||||||,C|intron_variant|MODIFIER|ACRE_083960|ACRE_083960|transcript|KFH40887|protein_coding|1/1|c.40-72T>C||||||	24	24	100	0	ACRE_083960	Eukaryotic translation initiation factor-like protein
scaffold159	1084	N	T	T|intron_variant|MODIFIER|ACRE_083960|ACRE_083960|transcript|KFH40887|protein_coding|1/1|c.40-71A>T||||||,T|intron_variant|MODIFIER|ACRE_083960|ACRE_083960|transcript|KFH40887|protein_coding|1/1|c.40-71C>T||||||,T|intron_variant|MODIFIER|ACRE_083960|ACRE_083960|transcript|KFH40887|protein_coding|1/1|c.40-71G>T||||||	21	25	84	0	ACRE_083960	Eukaryotic translation initiation factor-like protein
scaffold159	1085	N	G	G|intron_variant|MODIFIER|ACRE_083960|ACRE_083960|transcript|KFH40887|protein_coding|1/1|c.40-70A>G||||||,G|intron_variant|MODIFIER|ACRE_083960|ACRE_083960|transcript|KFH40887|protein_coding|1/1|c.40-70C>G||||||,G|intron_variant|MODIFIER|ACRE_083960|ACRE_083960|transcript|KFH40887|protein_coding|1/1|c.40-70T>G||||||	16	20	80	0	ACRE_083960	Eukaryotic translation initiation factor-like protein
scaffold159	1087	N	G	G|intron_variant|MODIFIER|ACRE_083960|ACRE_083960|transcript|KFH40887|protein_coding|1/1|c.40-68A>G||||||,G|intron_variant|MODIFIER|ACRE_083960|ACRE_083960|transcript|KFH40887|protein_coding|1/1|c.40-68C>G||||||,G|intron_variant|MODIFIER|ACRE_083960|ACRE_083960|transcript|KFH40887|protein_coding|1/1|c.40-68T>G||||||	17	21	80.95	0	ACRE_083960	Eukaryotic translation initiation factor-like protein
scaffold159	1088	N	C	C|intron_variant|MODIFIER|ACRE_083960|ACRE_083960|transcript|KFH40887|protein_coding|1/1|c.40-67A>C||||||,C|intron_variant|MODIFIER|ACRE_083960|ACRE_083960|transcript|KFH40887|protein_coding|1/1|c.40-67G>C||||||,C|intron_variant|MODIFIER|ACRE_083960|ACRE_083960|transcript|KFH40887|protein_coding|1/1|c.40-67T>C||||||	14	17	82.35	0	ACRE_083960	Eukaryotic translation initiation factor-like protein
scaffold159	1091	N	G	G|intron_variant|MODIFIER|ACRE_083960|ACRE_083960|transcript|KFH40887|protein_coding|1/1|c.40-64A>G||||||,G|intron_variant|MODIFIER|ACRE_083960|ACRE_083960|transcript|KFH40887|protein_coding|1/1|c.40-64C>G||||||,G|intron_variant|MODIFIER|ACRE_083960|ACRE_083960|transcript|KFH40887|protein_coding|1/1|c.40-64T>G||||||	11	13	84.62	0	ACRE_083960	Eukaryotic translation initiation factor-like protein
scaffold159	2103	C	T	T|downstream_gene_variant|MODIFIER|ACRE_083960|ACRE_083960|transcript|KFH40887|protein_coding||c.*208C>T|||||208|,T|intergenic_region|MODIFIER|ACRE_083960-ACRE_083970|ACRE_083960-ACRE_083970|intergenic_region|ACRE_083960-ACRE_083970|||n.2103C>T||||||	320	323	98.77	3	ACRE_083960	Eukaryotic translation initiation factor-like protein
scaffold159	4188	G	A	A|downstream_gene_variant|MODIFIER|ACRE_083970|ACRE_083970|transcript|KFH40888|protein_coding||c.*110G>A|||||110|,A|downstream_gene_variant|MODIFIER|ACRE_083980|ACRE_083980|transcript|KFH40895|protein_coding||c.*317C>T|||||317|,A|intergenic_region|MODIFIER|ACRE_083970-ACRE_083980|ACRE_083970-ACRE_083980|intergenic_region|ACRE_083970-ACRE_083980|||n.4188G>A||||||	272	276	97.84	4	ACRE_083970	N-lysine methyltransferase-like protein
scaffold159	19404	C	T	T|downstream_gene_variant|MODIFIER|ACRE_084040|ACRE_084040|transcript|KFH40891|protein_coding||c.*604G>A|||||604|,T|intergenic_region|MODIFIER|ACRE_084030-ACRE_084040|ACRE_084030-ACRE_084040|intergenic_region|ACRE_084030-ACRE_084040|||n.19404C>T||||||	310	316	98.1	6	ACRE_084040	hypothetical protein
scaffold16	5567	A	G	G|synonymous_variant|LOW|ACRE_023790|ACRE_023790|transcript|KFH46724|protein_coding|3/4|c.798A>G|p.Glu266Glu|798/1788|798/1788|266/595||	196	199	98.49	1	ACRE_023790	Centromere protein-like protein
scaffold16	5568	C	T	T|missense_variant|MODERATE|ACRE_023790|ACRE_023790|transcript|KFH46724|protein_coding|3/4|c.799C>T|p.Pro267Ser|799/1788|799/1788|267/595||	174	174	98.86	0	ACRE_023790	Centromere protein-like protein
scaffold16	40057	N	G	G|upstream_gene_variant|MODIFIER|ACRE_023900|ACRE_023900|transcript|KFH46756|protein_coding||c.-559A>G|||||559|,G|upstream_gene_variant|MODIFIER|ACRE_023900|ACRE_023900|transcript|KFH46756|protein_coding||c.-559C>G|||||559|,G|upstream_gene_variant|MODIFIER|ACRE_023900|ACRE_023900|transcript|KFH46756|protein_coding||c.-559T>G|||||559|,G|intergenic_region|MODIFIER|ACRE_023890-ACRE_023900|ACRE_02389…	10	10	100	0	ACRE_023900	Pumilio domain-containing protein-like protein
scaffold16	49831	C	T	T|upstream_gene_variant|MODIFIER|ACRE_023920|ACRE_023920|transcript|KFH46787|protein_coding||c.-624G>A|||||624|,T|downstream_gene_variant|MODIFIER|ACRE_023930|ACRE_023930|transcript|KFH46788|protein_coding||c.*1000G>A|||||1000|,T|intergenic_region|MODIFIER|ACRE_023920-ACRE_023930|ACRE_023920-ACRE_023930|intergenic_region|ACRE_023920-ACRE_023930|||n.49831C>T||||||	256	263	96.24	3	ACRE_023920	hypothetical protein
scaffold16	63972	C	T	T|intergenic_region|MODIFIER|ACRE_023960-ACRE_023970|ACRE_023960-ACRE_023970|intergenic_region|ACRE_023960-ACRE_023970|||n.63972C>T||||||	259	259	99.62	0	ACRE_023960	hypothetical protein
scaffold16	82007	G	A	A|synonymous_variant|LOW|ACRE_024040|ACRE_024040|transcript|KFH46765|protein_coding|1/1|c.714C>T|p.Ile238Ile|714/891|714/891|238/296||	225	229	98.25	4	ACRE_024040	hypothetical protein
scaffold16	111097	G	A	A|downstream_gene_variant|MODIFIER|ACRE_024110|ACRE_024110|transcript|KFH46736|protein_coding||c.*438C>T|||||438|,A|intergenic_region|MODIFIER|ACRE_024100-ACRE_024110|ACRE_024100-ACRE_024110|intergenic_region|ACRE_024100-ACRE_024110|||n.111097G>A||||||	214	214	100	0	ACRE_024110	tRNA-splicing endonuclease subunit tsp-like protein
scaffold16	150838	A	G	G|missense_variant|MODERATE|ACRE_024250|ACRE_024250|transcript|KFH46749|protein_coding|1/1|c.1471A>G|p.Met491Val|1471/2643|1471/2643|491/880||	286	286	98.62	0	ACRE_024250	ATP-dependent RNA helicase-like protein
scaffold16	169303	A	G	G|missense_variant|MODERATE|ACRE_024320|ACRE_024320|transcript|KFH46696|protein_coding|1/1|c.904T>C|p.Tyr302His|904/1227|904/1227|302/408||	304	307	99.35	1	ACRE_024320	Bloom syndrome protein-like protein
scaffold16	184117	T	G	G|missense_variant|MODERATE|ACRE_024390|ACRE_024390|transcript|KFH46761|protein_coding|4/5|c.2575A>C|p.Lys859Gln|2575/2655|2575/2655|859/884||,G|downstream_gene_variant|MODIFIER|ACRE_024380|ACRE_024380|transcript|KFH46707|protein_coding||c.*987T>G|||||987|	279	280	98.94	1	ACRE_024390	GTPase-activating protein-like protein
scaffold16	201528	A	G	G|missense_variant|MODERATE|ACRE_024400|ACRE_024400|transcript|KFH46747|protein_coding|6/8|c.11468A>G|p.Glu3823Gly|11468/12105|11468/12105|3823/4034||	173	176	96.65	3	ACRE_024400	E3 ubiquitin-protein ligase-like protein
scaffold16	215784	T	A	A|upstream_gene_variant|MODIFIER|ACRE_024470|ACRE_024470|transcript|KFH46771|protein_coding||c.-377A>T|||||377|,A|downstream_gene_variant|MODIFIER|ACRE_024480|ACRE_024480|transcript|KFH46731|protein_coding||c.*89A>T|||||89|,A|intergenic_region|MODIFIER|ACRE_024470-ACRE_024480|ACRE_024470-ACRE_024480|intergenic_region|ACRE_024470-ACRE_024480|||n.215784T>A||||||	243	244	99.18	0	ACRE_024470	Hydroxymethylglutaryl-CoA lyase-like protein
scaffold16	217972	G	T	T|upstream_gene_variant|MODIFIER|ACRE_024480|ACRE_024480|transcript|KFH46731|protein_coding||c.-346C>A|||||346|,T|upstream_gene_variant|MODIFIER|ACRE_024490|ACRE_024490|transcript|KFH46786|protein_coding||c.-625G>T|||||625|,T|intergenic_region|MODIFIER|ACRE_024480-ACRE_024490|ACRE_024480-ACRE_024490|intergenic_region|ACRE_024480-ACRE_024490|||n.217972G>T||||||	302	304	99.34	2	ACRE_024480	Tubulin alpha chain-like protein
scaffold16	232369	C	T	T|upstream_gene_variant|MODIFIER|ACRE_024530|ACRE_024530|transcript|KFH46789|protein_coding||c.-620G>A|||||620|,T|intergenic_region|MODIFIER|ACRE_024530-ACRE_024540|ACRE_024530-ACRE_024540|intergenic_region|ACRE_024530-ACRE_024540|||n.232369C>T||||||	296	302	97.37	6	ACRE_024530	hypothetical protein
scaffold16	237771	G	A	A|synonymous_variant|LOW|ACRE_024550|ACRE_024550|transcript|KFH46782|protein_coding|4/4|c.1776G>A|p.Gln592Gln|1776/1971|1776/1971|592/656||	302	311	96.49	9	ACRE_024550	DNA-directed RNA polymerase III subunit-like protein
scaffold16	244022	N	G	G|upstream_gene_variant|MODIFIER|ACRE_024580|ACRE_024580|transcript|KFH46759|protein_coding||c.-209A>G|||||209|,G|upstream_gene_variant|MODIFIER|ACRE_024580|ACRE_024580|transcript|KFH46759|protein_coding||c.-209C>G|||||209|,G|upstream_gene_variant|MODIFIER|ACRE_024580|ACRE_024580|transcript|KFH46759|protein_coding||c.-209T>G|||||209|,G|downstream_gene_variant|MODIFIER|ACRE_024570|ACRE_024570|tran…	19	21	95	0	ACRE_024580	putative NADPH-dependent methylglyoxal reductase-like protein
scaffold16	251609	C	T	T|missense_variant|MODERATE|ACRE_024610|ACRE_024610|transcript|KFH46714|protein_coding|2/2|c.530G>A|p.Arg177Lys|530/1149|530/1149|177/382||,T|downstream_gene_variant|MODIFIER|ACRE_024600|ACRE_024600|transcript|KFH46766|protein_coding||c.*696C>T|||||696|	252	252	100	0	ACRE_024610	Origin recognition complex subunit-like protein
scaffold16	261276	A	G	G|upstream_gene_variant|MODIFIER|ACRE_024660|ACRE_024660|transcript|KFH46770|protein_coding||c.-511T>C|||||511|,G|downstream_gene_variant|MODIFIER|ACRE_024670|ACRE_024670|transcript|KFH46717|protein_coding||c.*159A>G|||||159|,G|downstream_gene_variant|MODIFIER|ACRE_024680|ACRE_024680|transcript|KFH46752|protein_coding||c.*44T>C|||||44|,G|intergenic_region|MODIFIER|ACRE_024670-ACRE_024680|ACRE_024…	287	291	98.29	4	ACRE_024660	hypothetical protein
scaffold16	286057	C	T	T|upstream_gene_variant|MODIFIER|ACRE_024780|ACRE_024780|transcript|KFH46774|protein_coding||c.-118G>A|||||118|,T|downstream_gene_variant|MODIFIER|ACRE_024790|ACRE_024790|transcript|KFH46720|protein_coding||c.*581G>A|||||581|,T|intergenic_region|MODIFIER|ACRE_024780-ACRE_024790|ACRE_024780-ACRE_024790|intergenic_region|ACRE_024780-ACRE_024790|||n.286057C>T||||||	39	41	88.64	1	ACRE_024780	putative oxidoreductase-like protein
scaffold16	289099	TA	T	T|upstream_gene_variant|MODIFIER|ACRE_024800|ACRE_024800|transcript|KFH46725|protein_coding||c.-269delA|||||269|,T|intergenic_region|MODIFIER|ACRE_024790-ACRE_024800|ACRE_024790-ACRE_024800|intergenic_region|ACRE_024790-ACRE_024800|||n.289100delA||||||	243	242	97.2	3	ACRE_024800	hypothetical protein
scaffold160	3185	C	T	T|stop_gained|HIGH|ACRE_084130|ACRE_084130|transcript|KFH40881|protein_coding|1/1|c.777G>A|p.Trp259*|777/1002|777/1002|259/333||	296	296	99.66	0	ACRE_084130	Meiotically up-regulated gene 80 protein-like protein
scaffold160	6706	GTCGAT	G	G|intergenic_region|MODIFIER|ACRE_084140-ACRE_084150|ACRE_084140-ACRE_084150|intergenic_region|ACRE_084140-ACRE_084150|||n.6707_6711delTCGAT||||||	259	237	95.22	5	ACRE_084140	hypothetical protein
scaffold161	895	G	A	A|upstream_gene_variant|MODIFIER|ACRE_084260|ACRE_084260|transcript|KFH40857|protein_coding||c.-985G>A|||||985|,A|intergenic_region|MODIFIER|ACRE_084260|ACRE_084260|intergenic_region|ACRE_084260|||n.895G>A||||||	165	165	99.4	0	ACRE_084260	hypothetical protein
scaffold161	4906	TGTCGAAC	T	T|upstream_gene_variant|MODIFIER|ACRE_084280|ACRE_084280|transcript|KFH40871|protein_coding||c.-882_-876delGTCGAAC|||||882|,T|downstream_gene_variant|MODIFIER|ACRE_084270|ACRE_084270|transcript|KFH40865|protein_coding||c.*335_*341delGTCGAAC|||||335|,T|intergenic_region|MODIFIER|ACRE_084270-ACRE_084280|ACRE_084270-ACRE_084280|intergenic_region|ACRE_084270-ACRE_084280|||n.4907_4913delGTCGAAC||||||	242	241	92.72	13	ACRE_084280	Glutathione S-transferase-like protein
scaffold161	5440	A	T	T|upstream_gene_variant|MODIFIER|ACRE_084280|ACRE_084280|transcript|KFH40871|protein_coding||c.-349A>T|||||349|,T|downstream_gene_variant|MODIFIER|ACRE_084270|ACRE_084270|transcript|KFH40865|protein_coding||c.*868A>T|||||868|,T|intergenic_region|MODIFIER|ACRE_084270-ACRE_084280|ACRE_084270-ACRE_084280|intergenic_region|ACRE_084270-ACRE_084280|||n.5440A>T||||||	233	236	97.49	2	ACRE_084280	Glutathione S-transferase-like protein
scaffold161	12948	G	T	T|stop_gained|HIGH|ACRE_084300|ACRE_084300|transcript|KFH40859|protein_coding|1/1|c.1093G>T|p.Glu365*|1093/1683|1093/1683|365/560||	189	193	97.93	3	ACRE_084300	hypothetical protein
scaffold161	20433	T	C	C|upstream_gene_variant|MODIFIER|ACRE_084320|ACRE_084320|transcript|KFH40858|protein_coding||c.-875A>G|||||875|,C|upstream_gene_variant|MODIFIER|ACRE_084330|ACRE_084330|transcript|KFH40866|protein_coding||c.-567T>C|||||567|,C|intergenic_region|MODIFIER|ACRE_084320-ACRE_084330|ACRE_084320-ACRE_084330|intergenic_region|ACRE_084320-ACRE_084330|||n.20433T>C||||||	246	247	99.6	1	ACRE_084320	Flotillin-like protein-like protein
scaffold161	21359	G	A	A|missense_variant|MODERATE|ACRE_084330|ACRE_084330|transcript|KFH40866|protein_coding|1/1|c.360G>A|p.Met120Ile|360/768|360/768|120/255||,A|upstream_gene_variant|MODIFIER|ACRE_084340|ACRE_084340|transcript|KFH40862|protein_coding||c.-852G>A|||||852|	248	251	98.8	2	ACRE_084330	hypothetical protein
scaffold161	35441	G	A	A|missense_variant|MODERATE|ACRE_084390|ACRE_084390|transcript|ACRE_084390-1|protein_coding|1/1|c.5C>T|p.Ser2Phe|5/72|5/72|2/23||WARNING_TRANSCRIPT_NO_START_CODON,A|downstream_gene_variant|MODIFIER|ACRE_084400|ACRE_084400|transcript|KFH40870|protein_coding||c.*977C>T|||||977|	254	256	98.83	2	ACRE_084390	tRNA-Asp
scaffold161	37193	T	G	G|upstream_gene_variant|MODIFIER|ACRE_084400|ACRE_084400|transcript|KFH40870|protein_coding||c.-191A>C|||||191|,G|downstream_gene_variant|MODIFIER|ACRE_084410|ACRE_084410|transcript|KFH40863|protein_coding||c.*115A>C|||||115|,G|intergenic_region|MODIFIER|ACRE_084400-ACRE_084410|ACRE_084400-ACRE_084410|intergenic_region|ACRE_084400-ACRE_084410|||n.37193T>G||||||	223	224	99.11	0	ACRE_084400	hypothetical protein
scaffold161	41171	C	T	T|missense_variant|MODERATE|ACRE_084430|ACRE_084430|transcript|KFH40861|protein_coding|2/3|c.1292C>T|p.Ala431Val|1292/2013|1292/2013|431/670||	243	244	98.78	0	ACRE_084430	hypothetical protein
scaffold161	43436	G	A	A|intergenic_region|MODIFIER|ACRE_084430-END|ACRE_084430-END|intergenic_region|ACRE_084430-END|||n.43436G>A||||||	235	257	89.69	17	ACRE_084430	hypothetical protein
scaffold161	43457	A	G	G|intergenic_region|MODIFIER|ACRE_084430-END|ACRE_084430-END|intergenic_region|ACRE_084430-END|||n.43457A>G||||||	257	262	98.09	5	ACRE_084430	hypothetical protein
scaffold161	43703	A	G	G|intergenic_region|MODIFIER|ACRE_084430-END|ACRE_084430-END|intergenic_region|ACRE_084430-END|||n.43703A>G||||||	278	304	91.45	26	ACRE_084430	hypothetical protein
scaffold161	45935	A	G	G|intergenic_region|MODIFIER|ACRE_084430-END|ACRE_084430-END|intergenic_region|ACRE_084430-END|||n.45935A>G||||||	251	258	96.54	3	ACRE_084430	hypothetical protein
scaffold161	45970	A	G	G|intergenic_region|MODIFIER|ACRE_084430-END|ACRE_084430-END|intergenic_region|ACRE_084430-END|||n.45970A>G||||||	248	256	96.88	7	ACRE_084430	hypothetical protein
scaffold162	13067	T	A	A|intergenic_region|MODIFIER|ACRE_084470-ACRE_084480|ACRE_084470-ACRE_084480|intergenic_region|ACRE_084470-ACRE_084480|||n.13067T>A||||||	15	15	100	0	ACRE_084470	hypothetical protein
scaffold162	13864	G	A	A|downstream_gene_variant|MODIFIER|ACRE_084480|ACRE_084480|transcript|KFH40850|protein_coding||c.*604C>T|||||604|,A|intergenic_region|MODIFIER|ACRE_084470-ACRE_084480|ACRE_084470-ACRE_084480|intergenic_region|ACRE_084470-ACRE_084480|||n.13864G>A||||||	219	225	97.33	5	ACRE_084480	Sterol uptake control protein-like protein
scaffold162	18274	T	C	C|intergenic_region|MODIFIER|ACRE_084480-ACRE_084490|ACRE_084480-ACRE_084490|intergenic_region|ACRE_084480-ACRE_084490|||n.18274T>C||||||	255	261	96.23	6	ACRE_084480	Sterol uptake control protein-like protein
scaffold162	43868	N	T	T|downstream_gene_variant|MODIFIER|ACRE_084550|ACRE_084550|transcript|KFH40849|protein_coding||c.*616T>A|||||616|,T|downstream_gene_variant|MODIFIER|ACRE_084550|ACRE_084550|transcript|KFH40849|protein_coding||c.*616G>A|||||616|,T|downstream_gene_variant|MODIFIER|ACRE_084550|ACRE_084550|transcript|KFH40849|protein_coding||c.*616C>A|||||616|,T|intergenic_region|MODIFIER|ACRE_084540-ACRE_084550|ACRE…	47	48	95.92	0	ACRE_084550	Ubiquitin carboxyl-terminal hydrolase-like protein
scaffold163	29333	C	T	T|synonymous_variant|LOW|ACRE_084640|ACRE_084640|transcript|KFH40833|protein_coding|1/2|c.99C>T|p.Leu33Leu|99/1566|99/1566|33/521||	311	317	97.19	5	ACRE_084640	putative GTP-binding protein-like protein
scaffold163	35677	C	T	T|synonymous_variant|LOW|ACRE_084660|ACRE_084660|transcript|KFH40832|protein_coding|3/3|c.2859G>A|p.Ser953Ser|2859/3132|2859/3132|953/1043||	181	184	98.37	3	ACRE_084660	U3 small nucleolar RNA-associated protein-like protein
scaffold163	39718	A	G	G|upstream_gene_variant|MODIFIER|ACRE_084670|ACRE_084670|transcript|KFH40839|protein_coding||c.-149A>G|||||149|,G|intergenic_region|MODIFIER|ACRE_084660-ACRE_084670|ACRE_084660-ACRE_084670|intergenic_region|ACRE_084660-ACRE_084670|||n.39718A>G||||||	300	303	99.01	3	ACRE_084670	Inositol hexakisphosphate and diphosphoinositol-pentakisphosphate kinase-like protein
scaffold163	41084	C	T	T|intron_variant|MODIFIER|ACRE_084670|ACRE_084670|transcript|KFH40839|protein_coding|2/4|c.1103-18C>T||||||	256	259	98.84	2	ACRE_084670	Inositol hexakisphosphate and diphosphoinositol-pentakisphosphate kinase-like protein
scaffold163	44652	C	A	A|intron_variant|MODIFIER|ACRE_084670|ACRE_084670|transcript|KFH40839|protein_coding|4/4|c.4491-16C>A||||||	224	225	99.12	0	ACRE_084670	Inositol hexakisphosphate and diphosphoinositol-pentakisphosphate kinase-like protein
scaffold164	13106	A	C	C|splice_region_variant&intron_variant|LOW|ACRE_084710|ACRE_084710|transcript|KFH40816|protein_coding|2/2|c.1029+3A>C||||||	238	240	98.76	1	ACRE_084710	RNA polymerase-associated protein-like protein
scaffold164	20998	G	A	A|intergenic_region|MODIFIER|ACRE_084730-ACRE_084740|ACRE_084730-ACRE_084740|intergenic_region|ACRE_084730-ACRE_084740|||n.20998G>A||||||	254	258	97.69	2	ACRE_084730	Transcriptional activator protein-like protein
scaffold164	35348	G	A	A|upstream_gene_variant|MODIFIER|ACRE_084790|ACRE_084790|transcript|KFH40818|protein_coding||c.-462C>T|||||462|,A|intergenic_region|MODIFIER|ACRE_084790-ACRE_084800|ACRE_084790-ACRE_084800|intergenic_region|ACRE_084790-ACRE_084800|||n.35348G>A||||||	283	283	100	0	ACRE_084790	Syntaxin-like protein-like protein
scaffold164	39609	A	T	T|synonymous_variant|LOW|ACRE_084810|ACRE_084810|transcript|KFH40826|protein_coding|2/2|c.1143A>T|p.Val381Val|1143/3258|1143/3258|381/1085||	257	259	98.47	2	ACRE_084810	Regulator of nonsense transcripts-like protein
scaffold165	2478	C	T	T|upstream_gene_variant|MODIFIER|ACRE_084840|ACRE_084840|transcript|KFH40807|protein_coding||c.-431C>T|||||431|,T|intergenic_region|MODIFIER|ACRE_084840|ACRE_084840|intergenic_region|ACRE_084840|||n.2478C>T||||||	152	157	95.6	0	ACRE_084840	hypothetical protein
scaffold165	8434	C	T	T|missense_variant|MODERATE|ACRE_084860|ACRE_084860|transcript|KFH40806|protein_coding|1/2|c.13G>A|p.Asp5Asn|13/789|13/789|5/262||	209	211	97.66	1	ACRE_084860	hypothetical protein
scaffold165	31143	G	A	A|intergenic_region|MODIFIER|ACRE_084940-END|ACRE_084940-END|intergenic_region|ACRE_084940-END|||n.31143G>A||||||	140	140	98.59	0	ACRE_084940	hypothetical protein
scaffold165	37065	T	C	C|intergenic_region|MODIFIER|ACRE_084940-END|ACRE_084940-END|intergenic_region|ACRE_084940-END|||n.37065T>C||||||	206	206	100	0	ACRE_084940	hypothetical protein
scaffold166	4538	N	G	G|upstream_gene_variant|MODIFIER|ACRE_084960|ACRE_084960|transcript|KFH40798|protein_coding||c.-654T>C|||||654|,G|upstream_gene_variant|MODIFIER|ACRE_084960|ACRE_084960|transcript|KFH40798|protein_coding||c.-654G>C|||||654|,G|upstream_gene_variant|MODIFIER|ACRE_084960|ACRE_084960|transcript|KFH40798|protein_coding||c.-654A>C|||||654|,G|upstream_gene_variant|MODIFIER|ACRE_084970|ACRE_084970|transc…	11	11	100	0	ACRE_084960	Dihydrolipoyllysine-residue acetyltransferase component of pyruvate dehydrogenase complex-like protein
scaffold166	20373	C	T	T|missense_variant|MODERATE|ACRE_085030|ACRE_085030|transcript|KFH40797|protein_coding|3/3|c.733G>A|p.Glu245Lys|733/852|733/852|245/283||,T|downstream_gene_variant|MODIFIER|ACRE_085020|ACRE_085020|transcript|KFH40802|protein_coding||c.*492C>T|||||492|	250	251	98.81	0	ACRE_085030	hypothetical protein
scaffold166	24121	T	C	C|downstream_gene_variant|MODIFIER|ACRE_085040|ACRE_085040|transcript|KFH40801|protein_coding||c.*636T>C|||||636|,C|intergenic_region|MODIFIER|ACRE_085040-END|ACRE_085040-END|intergenic_region|ACRE_085040-END|||n.24121T>C||||||	225	226	99.56	0	ACRE_085040	hypothetical protein
scaffold166	27003	G	A	A|intergenic_region|MODIFIER|ACRE_085040-END|ACRE_085040-END|intergenic_region|ACRE_085040-END|||n.27003G>A||||||	185	187	98.4	2	ACRE_085040	hypothetical protein
scaffold166	27366	N	C	C|intergenic_region|MODIFIER|ACRE_085040-END|ACRE_085040-END|intergenic_region|ACRE_085040-END|||n.27366A>C||||||,C|intergenic_region|MODIFIER|ACRE_085040-END|ACRE_085040-END|intergenic_region|ACRE_085040-END|||n.27366G>C||||||,C|intergenic_region|MODIFIER|ACRE_085040-END|ACRE_085040-END|intergenic_region|ACRE_085040-END|||n.27366T>C||||||	56	63	84.85	0	ACRE_085040	hypothetical protein
scaffold166	31644	G	T	T|intergenic_region|MODIFIER|ACRE_085040-END|ACRE_085040-END|intergenic_region|ACRE_085040-END|||n.31644G>T||||||	198	202	97.54	4	ACRE_085040	hypothetical protein
scaffold166	31791	G	A	A|intergenic_region|MODIFIER|ACRE_085040-END|ACRE_085040-END|intergenic_region|ACRE_085040-END|||n.31791G>A||||||	195	201	97.01	6	ACRE_085040	hypothetical protein
scaffold166	32029	G	A	A|intergenic_region|MODIFIER|ACRE_085040-END|ACRE_085040-END|intergenic_region|ACRE_085040-END|||n.32029G>A||||||	186	214	86.92	27	ACRE_085040	hypothetical protein
scaffold166	32574	A	T	T|intergenic_region|MODIFIER|ACRE_085040-END|ACRE_085040-END|intergenic_region|ACRE_085040-END|||n.32574A>T||||||	206	207	99.04	1	ACRE_085040	hypothetical protein
scaffold166	33255	G	A	A|intergenic_region|MODIFIER|ACRE_085040-END|ACRE_085040-END|intergenic_region|ACRE_085040-END|||n.33255G>A||||||	208	219	94.98	11	ACRE_085040	hypothetical protein
scaffold166	33554	A	G	G|intergenic_region|MODIFIER|ACRE_085040-END|ACRE_085040-END|intergenic_region|ACRE_085040-END|||n.33554A>G||||||	218	238	91.21	20	ACRE_085040	hypothetical protein
scaffold166	33585	A	G	G|intergenic_region|MODIFIER|ACRE_085040-END|ACRE_085040-END|intergenic_region|ACRE_085040-END|||n.33585A>G||||||	248	250	99.2	2	ACRE_085040	hypothetical protein
scaffold166	33605	A	G	G|intergenic_region|MODIFIER|ACRE_085040-END|ACRE_085040-END|intergenic_region|ACRE_085040-END|||n.33605A>G||||||	250	254	98.04	3	ACRE_085040	hypothetical protein
scaffold166	34537	G	A	A|intergenic_region|MODIFIER|ACRE_085040-END|ACRE_085040-END|intergenic_region|ACRE_085040-END|||n.34537G>A||||||	215	215	99.54	0	ACRE_085040	hypothetical protein
scaffold166	35010	T	C	C|intergenic_region|MODIFIER|ACRE_085040-END|ACRE_085040-END|intergenic_region|ACRE_085040-END|||n.35010T>C||||||	253	257	96.93	4	ACRE_085040	hypothetical protein
scaffold166	35496	A	G	G|intergenic_region|MODIFIER|ACRE_085040-END|ACRE_085040-END|intergenic_region|ACRE_085040-END|||n.35496A>G||||||	237	239	99.16	2	ACRE_085040	hypothetical protein
scaffold166	35892	G	A	A|intergenic_region|MODIFIER|ACRE_085040-END|ACRE_085040-END|intergenic_region|ACRE_085040-END|||n.35892G>A||||||	300	310	96.46	9	ACRE_085040	hypothetical protein
scaffold166	35916	T	C	C|intergenic_region|MODIFIER|ACRE_085040-END|ACRE_085040-END|intergenic_region|ACRE_085040-END|||n.35916T>C||||||	289	306	94.44	13	ACRE_085040	hypothetical protein
scaffold166	42285	T	C	C|intergenic_region|MODIFIER|ACRE_085040-END|ACRE_085040-END|intergenic_region|ACRE_085040-END|||n.42285T>C||||||	224	229	97.39	5	ACRE_085040	hypothetical protein
scaffold166	42565	T	C	C|intergenic_region|MODIFIER|ACRE_085040-END|ACRE_085040-END|intergenic_region|ACRE_085040-END|||n.42565T>C||||||	281	282	99.65	1	ACRE_085040	hypothetical protein
scaffold166	44145	C	T	T|intergenic_region|MODIFIER|ACRE_085040-END|ACRE_085040-END|intergenic_region|ACRE_085040-END|||n.44145C>T||||||	259	261	93.84	2	ACRE_085040	hypothetical protein
scaffold167	231	C	T	T|intergenic_region|MODIFIER|ACRE_085050|ACRE_085050|intergenic_region|ACRE_085050|||n.231C>T||||||	215	217	99.08	1	ACRE_085050	hypothetical protein
scaffold167	243	T	C	C|intergenic_region|MODIFIER|ACRE_085050|ACRE_085050|intergenic_region|ACRE_085050|||n.243T>C||||||	195	208	93.75	12	ACRE_085050	hypothetical protein
scaffold167	304	G	A	A|intergenic_region|MODIFIER|ACRE_085050|ACRE_085050|intergenic_region|ACRE_085050|||n.304G>A||||||	147	147	99.32	0	ACRE_085050	hypothetical protein
scaffold167	1455	T	C	C|intergenic_region|MODIFIER|ACRE_085050|ACRE_085050|intergenic_region|ACRE_085050|||n.1455T>C||||||	236	244	95.55	3	ACRE_085050	hypothetical protein
scaffold167	1468	C	T	T|intergenic_region|MODIFIER|ACRE_085050|ACRE_085050|intergenic_region|ACRE_085050|||n.1468C>T||||||	230	233	98.71	3	ACRE_085050	hypothetical protein
scaffold167	1471	G	A	A|intergenic_region|MODIFIER|ACRE_085050|ACRE_085050|intergenic_region|ACRE_085050|||n.1471G>A||||||	235	240	98.33	4	ACRE_085050	hypothetical protein
scaffold167	1473	AT	A	A|intergenic_region|MODIFIER|ACRE_085050|ACRE_085050|intergenic_region|ACRE_085050|||n.1474delT||||||	242	235	99.59	1	ACRE_085050	hypothetical protein
scaffold167	5315	G	A	A|intergenic_region|MODIFIER|ACRE_085050|ACRE_085050|intergenic_region|ACRE_085050|||n.5315G>A||||||	215	217	99.08	2	ACRE_085050	hypothetical protein
scaffold167	5318	A	G	G|intergenic_region|MODIFIER|ACRE_085050|ACRE_085050|intergenic_region|ACRE_085050|||n.5318A>G||||||	218	219	99.09	1	ACRE_085050	hypothetical protein
scaffold167	5337	G	A	A|intergenic_region|MODIFIER|ACRE_085050|ACRE_085050|intergenic_region|ACRE_085050|||n.5337G>A||||||	222	228	97.37	5	ACRE_085050	hypothetical protein
scaffold167	6399	T	G	G|intergenic_region|MODIFIER|ACRE_085050|ACRE_085050|intergenic_region|ACRE_085050|||n.6399T>G||||||	266	268	98.88	2	ACRE_085050	hypothetical protein
scaffold167	6880	T	C	C|intergenic_region|MODIFIER|ACRE_085050|ACRE_085050|intergenic_region|ACRE_085050|||n.6880T>C||||||	223	232	95.71	6	ACRE_085050	hypothetical protein
scaffold167	6898	G	A	A|intergenic_region|MODIFIER|ACRE_085050|ACRE_085050|intergenic_region|ACRE_085050|||n.6898G>A||||||	230	231	99.14	1	ACRE_085050	hypothetical protein
scaffold167	7808	G	A	A|intergenic_region|MODIFIER|ACRE_085050|ACRE_085050|intergenic_region|ACRE_085050|||n.7808G>A||||||	242	296	81.76	54	ACRE_085050	hypothetical protein
scaffold167	7842	A	G	G|intergenic_region|MODIFIER|ACRE_085050|ACRE_085050|intergenic_region|ACRE_085050|||n.7842A>G||||||	267	307	86.97	34	ACRE_085050	hypothetical protein
scaffold167	28133	C	A	A|downstream_gene_variant|MODIFIER|ACRE_085090|ACRE_085090|transcript|KFH40792|protein_coding||c.*368G>T|||||368|,A|intergenic_region|MODIFIER|ACRE_085080-ACRE_085090|ACRE_085080-ACRE_085090|intergenic_region|ACRE_085080-ACRE_085090|||n.28133C>A||||||	222	222	99.11	0	ACRE_085090	hypothetical protein
scaffold167	36050	G	A	A|synonymous_variant|LOW|ACRE_085110|ACRE_085110|transcript|KFH40788|protein_coding|1/1|c.720C>T|p.Leu240Leu|720/3402|720/3402|240/1133||	258	261	98.85	1	ACRE_085110	Pentatricopeptide repeat-containing protein-like protein
scaffold168	5780	A	G	G|upstream_gene_variant|MODIFIER|ACRE_085140|ACRE_085140|transcript|KFH40784|protein_coding||c.-652T>C|||||652|,G|downstream_gene_variant|MODIFIER|ACRE_085150|ACRE_085150|transcript|KFH40780|protein_coding||c.*642T>C|||||642|,G|intergenic_region|MODIFIER|ACRE_085140-ACRE_085150|ACRE_085140-ACRE_085150|intergenic_region|ACRE_085140-ACRE_085150|||n.5780A>G||||||	219	221	98.65	2	ACRE_085140	hypothetical protein
scaffold168	17096	T	A	A|upstream_gene_variant|MODIFIER|ACRE_085180|ACRE_085180|transcript|KFH40785|protein_coding||c.-402T>A|||||402|,A|intergenic_region|MODIFIER|ACRE_085170-ACRE_085180|ACRE_085170-ACRE_085180|intergenic_region|ACRE_085170-ACRE_085180|||n.17096T>A||||||	234	235	99.57	0	ACRE_085180	hypothetical protein
scaffold168	29699	G	C	C|missense_variant|MODERATE|ACRE_085210|ACRE_085210|transcript|KFH40786|protein_coding|1/1|c.723C>G|p.Phe241Leu|723/1302|723/1302|241/433||	228	232	98.28	4	ACRE_085210	hypothetical protein
scaffold168	33311	C	T	T|intergenic_region|MODIFIER|ACRE_085210-END|ACRE_085210-END|intergenic_region|ACRE_085210-END|||n.33311C>T||||||	218	230	94.78	9	ACRE_085210	hypothetical protein
scaffold168	33696	C	T	T|intergenic_region|MODIFIER|ACRE_085210-END|ACRE_085210-END|intergenic_region|ACRE_085210-END|||n.33696C>T||||||	294	299	97.03	2	ACRE_085210	hypothetical protein
scaffold168	35577	CCG	C	C|intergenic_region|MODIFIER|ACRE_085210-END|ACRE_085210-END|intergenic_region|ACRE_085210-END|||n.35578_35579delCG||||||	279	267	97.21	8	ACRE_085210	hypothetical protein
scaffold168	35916	C	T	T|intergenic_region|MODIFIER|ACRE_085210-END|ACRE_085210-END|intergenic_region|ACRE_085210-END|||n.35916C>T||||||	198	206	96.12	8	ACRE_085210	hypothetical protein
scaffold168	35938	A	G	G|intergenic_region|MODIFIER|ACRE_085210-END|ACRE_085210-END|intergenic_region|ACRE_085210-END|||n.35938A>G||||||	187	196	95.41	9	ACRE_085210	hypothetical protein
scaffold168	35961	G	A	A|intergenic_region|MODIFIER|ACRE_085210-END|ACRE_085210-END|intergenic_region|ACRE_085210-END|||n.35961G>A||||||	188	196	95.43	7	ACRE_085210	hypothetical protein
scaffold168	35965	G	A	A|intergenic_region|MODIFIER|ACRE_085210-END|ACRE_085210-END|intergenic_region|ACRE_085210-END|||n.35965G>A||||||	185	190	96.86	4	ACRE_085210	hypothetical protein
scaffold168	35974	G	A	A|intergenic_region|MODIFIER|ACRE_085210-END|ACRE_085210-END|intergenic_region|ACRE_085210-END|||n.35974G>A||||||	183	186	98.39	3	ACRE_085210	hypothetical protein
scaffold168	35983	C	T	T|intergenic_region|MODIFIER|ACRE_085210-END|ACRE_085210-END|intergenic_region|ACRE_085210-END|||n.35983C>T||||||	185	186	99.46	0	ACRE_085210	hypothetical protein
scaffold168	36208	C	T	T|intergenic_region|MODIFIER|ACRE_085210-END|ACRE_085210-END|intergenic_region|ACRE_085210-END|||n.36208C>T||||||	187	193	96.39	5	ACRE_085210	hypothetical protein
scaffold168	42265	C	T	T|intergenic_region|MODIFIER|ACRE_085210-END|ACRE_085210-END|intergenic_region|ACRE_085210-END|||n.42265C>T||||||	224	228	96.97	4	ACRE_085210	hypothetical protein
scaffold168	42981	A	G	G|intergenic_region|MODIFIER|ACRE_085210-END|ACRE_085210-END|intergenic_region|ACRE_085210-END|||n.42981A>G||||||	295	318	92.77	21	ACRE_085210	hypothetical protein
scaffold168	42988	C	T	T|intergenic_region|MODIFIER|ACRE_085210-END|ACRE_085210-END|intergenic_region|ACRE_085210-END|||n.42988C>T||||||	311	317	97.49	6	ACRE_085210	hypothetical protein
scaffold168	43468	C	T	T|intergenic_region|MODIFIER|ACRE_085210-END|ACRE_085210-END|intergenic_region|ACRE_085210-END|||n.43468C>T||||||	38	45	84.44	7	ACRE_085210	hypothetical protein
scaffold168	43470	C	T	T|intergenic_region|MODIFIER|ACRE_085210-END|ACRE_085210-END|intergenic_region|ACRE_085210-END|||n.43470C>T||||||	38	45	80.85	7	ACRE_085210	hypothetical protein
scaffold168	43485	G	A	A|intergenic_region|MODIFIER|ACRE_085210-END|ACRE_085210-END|intergenic_region|ACRE_085210-END|||n.43485G>A||||||	33	40	82.5	7	ACRE_085210	hypothetical protein
scaffold169	4834	G	A	A|downstream_gene_variant|MODIFIER|ACRE_085230|ACRE_085230|transcript|KFH40779|protein_coding||c.*823C>T|||||823|,A|intergenic_region|MODIFIER|ACRE_085220-ACRE_085230|ACRE_085220-ACRE_085230|intergenic_region|ACRE_085220-ACRE_085230|||n.4834G>A||||||	317	320	98.75	3	ACRE_085230	hypothetical protein
scaffold169	15438	G	A	A|upstream_gene_variant|MODIFIER|ACRE_085250|ACRE_085250|transcript|KFH40777|protein_coding||c.-993C>T|||||993|,A|upstream_gene_variant|MODIFIER|ACRE_085260|ACRE_085260|transcript|KFH40772|protein_coding||c.-370G>A|||||370|,A|intergenic_region|MODIFIER|ACRE_085250-ACRE_085260|ACRE_085250-ACRE_085260|intergenic_region|ACRE_085250-ACRE_085260|||n.15438G>A||||||	233	237	98.31	3	ACRE_085250	F-box/WD repeat-containing protein 1A-like protein
scaffold169	23482	G	A	A|synonymous_variant|LOW|ACRE_085290|ACRE_085290|transcript|KFH40776|protein_coding|1/2|c.1383G>A|p.Val461Val|1383/2769|1383/2769|461/922||	259	263	98.48	4	ACRE_085290	hypothetical protein
scaffold169	33211	G	T	T|missense_variant|MODERATE|ACRE_085320|ACRE_085320|transcript|KFH40767|protein_coding|2/2|c.72C>A|p.Asp24Glu|72/1263|72/1263|24/420||,T|downstream_gene_variant|MODIFIER|ACRE_085330|ACRE_085330|transcript|KFH40774|protein_coding||c.*972C>A|||||972|	197	204	96.1	2	ACRE_085320	Tyrosine-protein phosphatase-like protein
scaffold169	33213	C	T	T|missense_variant|MODERATE|ACRE_085320|ACRE_085320|transcript|KFH40767|protein_coding|2/2|c.70G>A|p.Asp24Asn|70/1263|70/1263|24/420||,T|downstream_gene_variant|MODIFIER|ACRE_085330|ACRE_085330|transcript|KFH40774|protein_coding||c.*970G>A|||||970|	203	209	97.13	6	ACRE_085320	Tyrosine-protein phosphatase-like protein
scaffold169	40971	A	C	C|intergenic_region|MODIFIER|ACRE_085340-END|ACRE_085340-END|intergenic_region|ACRE_085340-END|||n.40971A>C||||||	244	246	98.39	2	ACRE_085340	hypothetical protein
scaffold169	41358	T	C	C|intergenic_region|MODIFIER|ACRE_085340-END|ACRE_085340-END|intergenic_region|ACRE_085340-END|||n.41358T>C||||||	247	247	99.6	0	ACRE_085340	hypothetical protein
scaffold17	17679	A	G	G|missense_variant|MODERATE|ACRE_024880|ACRE_024880|transcript|KFH46640|protein_coding|2/3|c.265T>C|p.Tyr89His|265/1068|265/1068|89/355||	257	264	97.35	6	ACRE_024880	hypothetical protein
scaffold17	36166	A	G	G|downstream_gene_variant|MODIFIER|ACRE_024940|ACRE_024940|transcript|KFH46656|protein_coding||c.*211T>C|||||211|,G|intergenic_region|MODIFIER|ACRE_024930-ACRE_024940|ACRE_024930-ACRE_024940|intergenic_region|ACRE_024930-ACRE_024940|||n.36166A>G||||||	139	147	93.92	7	ACRE_024940	hypothetical protein
scaffold17	42061	C	T	T|upstream_gene_variant|MODIFIER|ACRE_024970|ACRE_024970|transcript|KFH46604|protein_coding||c.-16C>T|||||16|,T|downstream_gene_variant|MODIFIER|ACRE_024960|ACRE_024960|transcript|KFH46654|protein_coding||c.*759C>T|||||759|,T|intergenic_region|MODIFIER|ACRE_024960-ACRE_024970|ACRE_024960-ACRE_024970|intergenic_region|ACRE_024960-ACRE_024970|||n.42061C>T||||||	201	202	98.53	0	ACRE_024970	hypothetical protein
scaffold17	46490	N	G	G|downstream_gene_variant|MODIFIER|ACRE_024980|ACRE_024980|transcript|KFH46667|protein_coding||c.*260A>G|||||260|,G|downstream_gene_variant|MODIFIER|ACRE_024980|ACRE_024980|transcript|KFH46667|protein_coding||c.*260C>G|||||260|,G|downstream_gene_variant|MODIFIER|ACRE_024980|ACRE_024980|transcript|KFH46667|protein_coding||c.*260T>G|||||260|,G|intergenic_region|MODIFIER|ACRE_024980-ACRE_024990|ACRE…	10	10	100	0	ACRE_024980	Endo-1,4-beta-xylanase A-like protein
scaffold17	51375	G	A	A|synonymous_variant|LOW|ACRE_024990|ACRE_024990|transcript|KFH46614|protein_coding|7/10|c.6201C>T|p.Ile2067Ile|6201/9681|6201/9681|2067/3226||	236	238	99.16	1	ACRE_024990	Nonribosomal peptide synthetase-like protein
scaffold17	58193	T	A	A|upstream_gene_variant|MODIFIER|ACRE_024990|ACRE_024990|transcript|KFH46614|protein_coding||c.-178A>T|||||178|,A|intergenic_region|MODIFIER|ACRE_024990-ACRE_025000|ACRE_024990-ACRE_025000|intergenic_region|ACRE_024990-ACRE_025000|||n.58193T>A||||||	205	206	99.51	1	ACRE_024990	Nonribosomal peptide synthetase-like protein
scaffold17	61628	T	C	C|downstream_gene_variant|MODIFIER|ACRE_025010|ACRE_025010|transcript|KFH46684|protein_coding||c.*247T>C|||||247|,C|intergenic_region|MODIFIER|ACRE_025010-ACRE_025020|ACRE_025010-ACRE_025020|intergenic_region|ACRE_025010-ACRE_025020|||n.61628T>C||||||	201	203	98.53	0	ACRE_025010	putative HC-toxin efflux carrier-like protein
scaffold17	69066	G	A	A|synonymous_variant|LOW|ACRE_025030|ACRE_025030|transcript|KFH46590|protein_coding|5/6|c.1362G>A|p.Ser454Ser|1362/1623|1362/1623|454/540||	264	269	98.14	4	ACRE_025030	Hexose transporter-like protein
scaffold17	70534	C	T	T|missense_variant|MODERATE|ACRE_025040|ACRE_025040|transcript|KFH46642|protein_coding|5/5|c.469G>A|p.Val157Ile|469/831|469/831|157/276||	247	251	99.6	0	ACRE_025040	NADP-dependent mannitol dehydrogenase-like protein
scaffold17	71757	N	C	C|upstream_gene_variant|MODIFIER|ACRE_025040|ACRE_025040|transcript|KFH46642|protein_coding||c.-463T>G|||||463|,C|upstream_gene_variant|MODIFIER|ACRE_025040|ACRE_025040|transcript|KFH46642|protein_coding||c.-463C>G|||||463|,C|upstream_gene_variant|MODIFIER|ACRE_025040|ACRE_025040|transcript|KFH46642|protein_coding||c.-463A>G|||||463|,C|intron_variant|MODIFIER|ACRE_025050|ACRE_025050|transcript|KF…	12	12	100	0	ACRE_025040	NADP-dependent mannitol dehydrogenase-like protein
scaffold17	74920	A	G	G|synonymous_variant|LOW|ACRE_025060|ACRE_025060|transcript|KFH46645|protein_coding|2/2|c.426T>C|p.Leu142Leu|426/1554|426/1554|142/517||	246	250	97.62	4	ACRE_025060	hypothetical protein
scaffold17	82164	G	T	T|synonymous_variant|LOW|ACRE_025070|ACRE_025070|transcript|KFH46598|protein_coding|1/1|c.235C>A|p.Arg79Arg|235/1002|235/1002|79/333||	294	295	98.99	1	ACRE_025070	hypothetical protein
scaffold17	89296	A	G	G|upstream_gene_variant|MODIFIER|ACRE_025080|ACRE_025080|transcript|KFH46648|protein_coding||c.-66T>C|||||66|,G|intergenic_region|MODIFIER|ACRE_025080-ACRE_025090|ACRE_025080-ACRE_025090|intergenic_region|ACRE_025080-ACRE_025090|||n.89296A>G||||||	258	258	100	0	ACRE_025080	Sulfide:quinone oxidoreductase-like protein
scaffold17	90497	G	A	A|intergenic_region|MODIFIER|ACRE_025080-ACRE_025090|ACRE_025080-ACRE_025090|intergenic_region|ACRE_025080-ACRE_025090|||n.90497G>A||||||	221	221	99.55	0	ACRE_025080	Sulfide:quinone oxidoreductase-like protein
scaffold17	95980	C	T	T|synonymous_variant|LOW|ACRE_025100|ACRE_025100|transcript|KFH46643|protein_coding|1/4|c.204C>T|p.Leu68Leu|204/1143|204/1143|68/380||	247	252	96.11	2	ACRE_025100	Actin-like protein
scaffold17	108688	N	C	C|intron_variant|MODIFIER|ACRE_025140|ACRE_025140|transcript|KFH46635|protein_coding|4/8|c.607-19A>C||||||,C|intron_variant|MODIFIER|ACRE_025140|ACRE_025140|transcript|KFH46635|protein_coding|4/8|c.607-19G>C||||||,C|intron_variant|MODIFIER|ACRE_025140|ACRE_025140|transcript|KFH46635|protein_coding|4/8|c.607-19T>C||||||	15	15	93.75	0	ACRE_025140	quinate permease-like protein
scaffold17	121102	T	C	C|intron_variant|MODIFIER|ACRE_025200|ACRE_025200|transcript|KFH46618|protein_coding|1/4|c.3+31T>C||||||	307	308	98.4	1	ACRE_025200	formate dehydrogenase-like protein
scaffold17	123014	C	T	T|downstream_gene_variant|MODIFIER|ACRE_025200|ACRE_025200|transcript|KFH46618|protein_coding||c.*141C>T|||||141|,T|downstream_gene_variant|MODIFIER|ACRE_025210|ACRE_025210|transcript|KFH46676|protein_coding||c.*505G>A|||||505|,T|intergenic_region|MODIFIER|ACRE_025200-ACRE_025210|ACRE_025200-ACRE_025210|intergenic_region|ACRE_025200-ACRE_025210|||n.123014C>T||||||	212	216	97.25	3	ACRE_025200	formate dehydrogenase-like protein
scaffold17	136549	G	A	A|missense_variant|MODERATE|ACRE_025260|ACRE_025260|transcript|KFH46621|protein_coding|2/2|c.1945G>A|p.Val649Ile|1945/2679|1945/2679|649/892||,A|downstream_gene_variant|MODIFIER|ACRE_025270|ACRE_025270|transcript|KFH46666|protein_coding||c.*960C>T|||||960|	245	251	96.84	2	ACRE_025260	Dolichol kinase-like protein
scaffold17	142149	A	T	T|downstream_gene_variant|MODIFIER|ACRE_025290|ACRE_025290|transcript|KFH46653|protein_coding||c.*363A>T|||||363|,T|intergenic_region|MODIFIER|ACRE_025290-ACRE_025310|ACRE_025290-ACRE_025310|intergenic_region|ACRE_025290-ACRE_025310|||n.142149A>T||||||	270	271	99.63	1	ACRE_025290	hypothetical protein
scaffold17	145116	T	C	C|upstream_gene_variant|MODIFIER|ACRE_025310|ACRE_025310|transcript|KFH46665|protein_coding||c.-480A>G|||||480|,C|downstream_gene_variant|MODIFIER|ACRE_025320|ACRE_025320|transcript|KFH46674|protein_coding||c.*876A>G|||||876|,C|intergenic_region|MODIFIER|ACRE_025310-ACRE_025320|ACRE_025310-ACRE_025320|intergenic_region|ACRE_025310-ACRE_025320|||n.145116T>C||||||	319	324	97.85	3	ACRE_025310	hypothetical protein
scaffold17	159306	G	A	A|missense_variant|MODERATE|ACRE_025380|ACRE_025380|transcript|KFH46681|protein_coding|1/1|c.187G>A|p.Asp63Asn|187/924|187/924|63/307||,A|downstream_gene_variant|MODIFIER|ACRE_025370|ACRE_025370|transcript|KFH46660|protein_coding||c.*540G>A|||||540|,A|downstream_gene_variant|MODIFIER|ACRE_025390|ACRE_025390|transcript|KFH46632|protein_coding||c.*948C>T|||||948|	354	360	98.33	5	ACRE_025380	Ribosomal RNA-processing protein-like protein
scaffold17	165948	G	A	A|missense_variant|MODERATE|ACRE_025410|ACRE_025410|transcript|KFH46625|protein_coding|2/2|c.2198G>A|p.Arg733Lys|2198/2442|2198/2442|733/813||,A|downstream_gene_variant|MODIFIER|ACRE_025420|ACRE_025420|transcript|KFH46659|protein_coding||c.*745C>T|||||745|	10	10	100	0	ACRE_025410	Nipped-B-like protein B-like protein
scaffold17	167321	T	C	C|synonymous_variant|LOW|ACRE_025420|ACRE_025420|transcript|KFH46659|protein_coding|2/3|c.564A>G|p.Val188Val|564/1134|564/1134|188/377||,C|downstream_gene_variant|MODIFIER|ACRE_025430|ACRE_025430|transcript|KFH46647|protein_coding||c.*748A>G|||||748|	262	267	97.76	5	ACRE_025420	sugar phosphate/phosphate translocator-like protein
scaffold17	169031	C	T	T|upstream_gene_variant|MODIFIER|ACRE_025420|ACRE_025420|transcript|KFH46659|protein_coding||c.-995G>A|||||995|,T|upstream_gene_variant|MODIFIER|ACRE_025430|ACRE_025430|transcript|KFH46647|protein_coding||c.-744G>A|||||744|,T|intergenic_region|MODIFIER|ACRE_025430-ACRE_025440|ACRE_025430-ACRE_025440|intergenic_region|ACRE_025430-ACRE_025440|||n.169031C>T||||||	24	26	92.31	1	ACRE_025420	sugar phosphate/phosphate translocator-like protein
scaffold17	169040	TC	T	T|upstream_gene_variant|MODIFIER|ACRE_025430|ACRE_025430|transcript|KFH46647|protein_coding||c.-754delG|||||754|,T|intergenic_region|MODIFIER|ACRE_025430-ACRE_025440|ACRE_025430-ACRE_025440|intergenic_region|ACRE_025430-ACRE_025440|||n.169041delC||||||	230	231	97.46	6	ACRE_025430	hypothetical protein
scaffold17	182746	G	A	A|upstream_gene_variant|MODIFIER|ACRE_025490|ACRE_025490|transcript|KFH46663|protein_coding||c.-129C>T|||||129|,A|upstream_gene_variant|MODIFIER|ACRE_025500|ACRE_025500|transcript|KFH46606|protein_coding||c.-607G>A|||||607|,A|intergenic_region|MODIFIER|ACRE_025490-ACRE_025500|ACRE_025490-ACRE_025500|intergenic_region|ACRE_025490-ACRE_025500|||n.182746G>A||||||	257	259	98.47	0	ACRE_025490	hypothetical protein
scaffold17	195200	T	C	C|missense_variant|MODERATE|ACRE_025530|ACRE_025530|transcript|KFH46652|protein_coding|2/2|c.4880T>C|p.Ile1627Thr|4880/5130|4880/5130|1627/1709||	261	262	99.24	0	ACRE_025530	hypothetical protein
scaffold17	195775	A	T	T|upstream_gene_variant|MODIFIER|ACRE_025540|ACRE_025540|transcript|KFH46639|protein_coding||c.-619A>T|||||619|,T|downstream_gene_variant|MODIFIER|ACRE_025530|ACRE_025530|transcript|KFH46652|protein_coding||c.*325A>T|||||325|,T|intergenic_region|MODIFIER|ACRE_025530-ACRE_025540|ACRE_025530-ACRE_025540|intergenic_region|ACRE_025530-ACRE_025540|||n.195775A>T||||||	238	241	98.76	1	ACRE_025540	hypothetical protein
scaffold17	205125	G	T	T|missense_variant|MODERATE|ACRE_025580|ACRE_025580|transcript|KFH46593|protein_coding|2/2|c.936G>T|p.Met312Ile|936/1878|936/1878|312/625||	319	326	97.55	7	ACRE_025580	Anaphase-promoting complex subunit-like protein
scaffold17	216499	C	T	T|synonymous_variant|LOW|ACRE_025600|ACRE_025600|transcript|KFH46680|protein_coding|3/4|c.4479G>A|p.Ser1493Ser|4479/11556|4479/11556|1493/3851||	250	257	96.9	4	ACRE_025600	Transcription-associated protein-like protein
scaffold17	234389	C	T	T|downstream_gene_variant|MODIFIER|ACRE_025640|ACRE_025640|transcript|KFH46675|protein_coding||c.*944G>A|||||944|,T|intergenic_region|MODIFIER|ACRE_025630-ACRE_025640|ACRE_025630-ACRE_025640|intergenic_region|ACRE_025630-ACRE_025640|||n.234389C>T||||||	300	304	98.36	4	ACRE_025640	Glucan synthesis regulatory protein-like protein
scaffold17	241704	A	G	G|missense_variant|MODERATE|ACRE_025650|ACRE_025650|transcript|KFH46620|protein_coding|1/2|c.1483T>C|p.Ser495Pro|1483/3270|1483/3270|495/1089||	281	284	98.94	1	ACRE_025650	exocyst complex component-like protein
scaffold17	244168	C	T	T|synonymous_variant|LOW|ACRE_025660|ACRE_025660|transcript|KFH46670|protein_coding|3/3|c.1473G>A|p.Ser491Ser|1473/1746|1473/1746|491/581||,T|upstream_gene_variant|MODIFIER|ACRE_025650|ACRE_025650|transcript|KFH46620|protein_coding||c.-982G>A|||||982|	266	268	98.52	1	ACRE_025660	putative epoxide hydrolase-like protein
scaffold17	245186	AG	A	A|frameshift_variant|HIGH|ACRE_025660|ACRE_025660|transcript|KFH46670|protein_coding|3/3|c.454delC|p.Leu152fs|454/1746|454/1746|152/581||	319	310	97.26	9	ACRE_025660	putative epoxide hydrolase-like protein
scaffold17	251504	A	T	T|missense_variant|MODERATE|ACRE_025680|ACRE_025680|transcript|KFH46601|protein_coding|1/1|c.1031A>T|p.Glu344Val|1031/3072|1031/3072|344/1023||	289	289	99.66	0	ACRE_025680	mRNA degradation protein-like protein
scaffold17	274006	A	G	G|stop_lost&splice_region_variant|HIGH|ACRE_025760|ACRE_025760|transcript|KFH46655|protein_coding|1/1|c.1531T>C|p.Ter511Glnext*?|1531/1533|1531/1533|511/510||,G|downstream_gene_variant|MODIFIER|ACRE_025750|ACRE_025750|transcript|KFH46605|protein_coding||c.*495A>G|||||495|	236	238	99.16	2	ACRE_025760	tRNA pseudouridine synthase-like protein
scaffold17	282064	AG	A	A|intron_variant|MODIFIER|ACRE_025780|ACRE_025780|transcript|KFH46673|protein_coding|1/3|c.62-26delC||||||	270	268	98.9	3	ACRE_025780	Nuclear cap-binding protein subunit-like protein
scaffold17	287638	T	A	A|intergenic_region|MODIFIER|ACRE_025790-END|ACRE_025790-END|intergenic_region|ACRE_025790-END|||n.287638T>A||||||	250	251	99.6	0	ACRE_025790	Protein kinase-like protein
scaffold170	787	C	T	T|synonymous_variant|LOW|ACRE_085350|ACRE_085350|transcript|KFH40764|protein_coding|2/3|c.399C>T|p.Pro133Pro|399/942|399/942|133/313||	244	245	99.59	1	ACRE_085350	putative alpha-1,2-galactosyltransferase-like protein
scaffold170	13473	G	T	T|downstream_gene_variant|MODIFIER|ACRE_085390|ACRE_085390|transcript|KFH40759|protein_coding||c.*487G>T|||||487|,T|downstream_gene_variant|MODIFIER|ACRE_085400|ACRE_085400|transcript|KFH40760|protein_coding||c.*253C>A|||||253|,T|intergenic_region|MODIFIER|ACRE_085390-ACRE_085400|ACRE_085390-ACRE_085400|intergenic_region|ACRE_085390-ACRE_085400|||n.13473G>T||||||	235	236	98.74	1	ACRE_085390	Pyruvate dehydrogenase-like protein
scaffold170	26405	N	G	G|upstream_gene_variant|MODIFIER|ACRE_085460|ACRE_085460|transcript|KFH40761|protein_coding||c.-986A>G|||||986|,G|upstream_gene_variant|MODIFIER|ACRE_085460|ACRE_085460|transcript|KFH40761|protein_coding||c.-986C>G|||||986|,G|upstream_gene_variant|MODIFIER|ACRE_085460|ACRE_085460|transcript|KFH40761|protein_coding||c.-986T>G|||||986|,G|downstream_gene_variant|MODIFIER|ACRE_085440|ACRE_085440|tran…	10	10	100	0	ACRE_085460	Peptidyl-tRNA hydrolase-like protein
scaffold170	29504	G	A	A|splice_region_variant&intron_variant|LOW|ACRE_085470|ACRE_085470|transcript|KFH40752|protein_coding|1/1|c.691-3C>T||||||	246	255	96.47	8	ACRE_085470	U3 small nucleolar RNA-associated protein-like protein
scaffold170	36731	C	T	T|upstream_gene_variant|MODIFIER|ACRE_085500|ACRE_085500|transcript|KFH40755|protein_coding||c.-927G>A|||||927|,T|upstream_gene_variant|MODIFIER|ACRE_085510|ACRE_085510|transcript|KFH40765|protein_coding||c.-932C>T|||||932|,T|intergenic_region|MODIFIER|ACRE_085500-ACRE_085510|ACRE_085500-ACRE_085510|intergenic_region|ACRE_085500-ACRE_085510|||n.36731C>T||||||	255	260	97.7	4	ACRE_085500	hypothetical protein
scaffold171	7771	G	A	A|upstream_gene_variant|MODIFIER|ACRE_085540|ACRE_085540|transcript|KFH40738|protein_coding||c.-282C>T|||||282|,A|intergenic_region|MODIFIER|ACRE_085540-ACRE_085550|ACRE_085540-ACRE_085550|intergenic_region|ACRE_085540-ACRE_085550|||n.7771G>A||||||	310	312	97.79	1	ACRE_085540	3-isopropylmalate dehydratase-like protein
scaffold171	7772	G	A	A|upstream_gene_variant|MODIFIER|ACRE_085540|ACRE_085540|transcript|KFH40738|protein_coding||c.-283C>T|||||283|,A|intergenic_region|MODIFIER|ACRE_085540-ACRE_085550|ACRE_085540-ACRE_085550|intergenic_region|ACRE_085540-ACRE_085550|||n.7772G>A||||||	309	315	97.78	6	ACRE_085540	3-isopropylmalate dehydratase-like protein
scaffold171	10666	A	C	C|missense_variant|MODERATE|ACRE_085550|ACRE_085550|transcript|KFH40746|protein_coding|1/5|c.360A>C|p.Leu120Phe|360/2037|360/2037|120/678||	253	253	100	0	ACRE_085550	F-box/WD repeat-containing protein-like protein
scaffold171	12669	T	C	C|upstream_gene_variant|MODIFIER|ACRE_085560|ACRE_085560|transcript|KFH40739|protein_coding||c.-751T>C|||||751|,C|downstream_gene_variant|MODIFIER|ACRE_085550|ACRE_085550|transcript|KFH40746|protein_coding||c.*114T>C|||||114|,C|intergenic_region|MODIFIER|ACRE_085550-ACRE_085560|ACRE_085550-ACRE_085560|intergenic_region|ACRE_085550-ACRE_085560|||n.12669T>C||||||	236	238	99.16	0	ACRE_085560	Pyruvate dehydrogenase E1 component subunit alpha-like protein
scaffold171	19612	G	A	A|synonymous_variant|LOW|ACRE_085580|ACRE_085580|transcript|KFH40736|protein_coding|7/7|c.1785C>T|p.Phe595Phe|1785/2580|1785/2580|595/859||	304	308	98.7	3	ACRE_085580	H(+)/Cl(-) exchange transporter-like protein
scaffold171	19715	G	A	A|missense_variant|MODERATE|ACRE_085580|ACRE_085580|transcript|KFH40736|protein_coding|7/7|c.1682C>T|p.Pro561Leu|1682/2580|1682/2580|561/859||	304	308	98.38	1	ACRE_085580	H(+)/Cl(-) exchange transporter-like protein
scaffold171	21714	C	T	T|missense_variant|MODERATE|ACRE_085580|ACRE_085580|transcript|KFH40736|protein_coding|1/7|c.118G>A|p.Asp40Asn|118/2580|118/2580|40/859||,T|upstream_gene_variant|MODIFIER|ACRE_085590|ACRE_085590|transcript|KFH40743|protein_coding||c.-620C>T|||||620|	320	322	98.77	0	ACRE_085580	H(+)/Cl(-) exchange transporter-like protein
scaffold171	24013	C	T	T|synonymous_variant|LOW|ACRE_085590|ACRE_085590|transcript|KFH40743|protein_coding|3/3|c.1563C>T|p.Ile521Ile|1563/1890|1563/1890|521/629||,T|upstream_gene_variant|MODIFIER|ACRE_085600|ACRE_085600|transcript|KFH40744|protein_coding||c.-725C>T|||||725|	278	285	96.86	2	ACRE_085590	hypothetical protein
scaffold172	1917	C	T	T|intergenic_region|MODIFIER|ACRE_085660|ACRE_085660|intergenic_region|ACRE_085660|||n.1917C>T||||||	231	258	89.53	27	ACRE_085660	UDP-N-acetylglucosamine transporter-like protein
scaffold172	1988	T	C	C|upstream_gene_variant|MODIFIER|ACRE_085660|ACRE_085660|transcript|KFH40732|protein_coding||c.-975T>C|||||975|,C|intergenic_region|MODIFIER|ACRE_085660|ACRE_085660|intergenic_region|ACRE_085660|||n.1988T>C||||||	105	130	80.77	25	ACRE_085660	UDP-N-acetylglucosamine transporter-like protein
scaffold172	1990	A	G	G|upstream_gene_variant|MODIFIER|ACRE_085660|ACRE_085660|transcript|KFH40732|protein_coding||c.-973A>G|||||973|,G|intergenic_region|MODIFIER|ACRE_085660|ACRE_085660|intergenic_region|ACRE_085660|||n.1990A>G||||||	222	248	89.16	26	ACRE_085660	UDP-N-acetylglucosamine transporter-like protein
scaffold172	3729	G	A	A|intron_variant|MODIFIER|ACRE_085660|ACRE_085660|transcript|KFH40732|protein_coding|3/3|c.543+19G>A||||||	288	290	98.97	2	ACRE_085660	UDP-N-acetylglucosamine transporter-like protein
scaffold172	4249	T	A	A|missense_variant|MODERATE|ACRE_085660|ACRE_085660|transcript|KFH40732|protein_coding|4/4|c.1025T>A|p.Ile342Asn|1025/1122|1025/1122|342/373||,A|upstream_gene_variant|MODIFIER|ACRE_085670|ACRE_085670|transcript|KFH40728|protein_coding||c.-743T>A|||||743|	249	251	99.2	0	ACRE_085660	UDP-N-acetylglucosamine transporter-like protein
scaffold172	9151	T	C	C|upstream_gene_variant|MODIFIER|ACRE_085680|ACRE_085680|transcript|KFH40731|protein_coding||c.-143T>C|||||143|,C|intergenic_region|MODIFIER|ACRE_085670-ACRE_085680|ACRE_085670-ACRE_085680|intergenic_region|ACRE_085670-ACRE_085680|||n.9151T>C||||||	289	297	97.31	8	ACRE_085680	Actin cytoskeleton-regulatory complex protein-like protein
scaffold172	18625	A	G	G|synonymous_variant|LOW|ACRE_085720|ACRE_085720|transcript|KFH40734|protein_coding|2/2|c.1045T>C|p.Leu349Leu|1045/1173|1045/1173|349/390||,G|downstream_gene_variant|MODIFIER|ACRE_085710|ACRE_085710|transcript|KFH40730|protein_coding||c.*547A>G|||||547|	271	275	98.55	4	ACRE_085720	Reticulocyte-binding protein 2 a-like protein
scaffold172	26272	T	C	C|intergenic_region|MODIFIER|ACRE_085730-END|ACRE_085730-END|intergenic_region|ACRE_085730-END|||n.26272T>C||||||	157	158	99.37	0	ACRE_085730	Prefoldin subunit-like protein
scaffold172	28619	T	C	C|intergenic_region|MODIFIER|ACRE_085730-END|ACRE_085730-END|intergenic_region|ACRE_085730-END|||n.28619T>C||||||	166	168	98.81	1	ACRE_085730	Prefoldin subunit-like protein
scaffold172	30675	A	C	C|intergenic_region|MODIFIER|ACRE_085730-END|ACRE_085730-END|intergenic_region|ACRE_085730-END|||n.30675A>C||||||	113	116	97.41	1	ACRE_085730	Prefoldin subunit-like protein
scaffold172	30861	T	A	A|intergenic_region|MODIFIER|ACRE_085730-END|ACRE_085730-END|intergenic_region|ACRE_085730-END|||n.30861T>A||||||	138	138	98.57	0	ACRE_085730	Prefoldin subunit-like protein
scaffold172	31288	A	G	G|intergenic_region|MODIFIER|ACRE_085730-END|ACRE_085730-END|intergenic_region|ACRE_085730-END|||n.31288A>G||||||	142	143	99.3	1	ACRE_085730	Prefoldin subunit-like protein
scaffold172	31876	A	C	C|intergenic_region|MODIFIER|ACRE_085730-END|ACRE_085730-END|intergenic_region|ACRE_085730-END|||n.31876A>C||||||	155	155	99.36	0	ACRE_085730	Prefoldin subunit-like protein
scaffold172	38519	T	C	C|intergenic_region|MODIFIER|ACRE_085730-END|ACRE_085730-END|intergenic_region|ACRE_085730-END|||n.38519T>C||||||	149	149	100	0	ACRE_085730	Prefoldin subunit-like protein
scaffold173	638	T	G	G|intergenic_region|MODIFIER|ACRE_085740|ACRE_085740|intergenic_region|ACRE_085740|||n.638T>G||||||	91	91	100	0	ACRE_085740	hypothetical protein
scaffold173	9223	G	A	A|intergenic_region|MODIFIER|ACRE_085760-ACRE_085770|ACRE_085760-ACRE_085770|intergenic_region|ACRE_085760-ACRE_085770|||n.9223G>A||||||	248	254	96.88	6	ACRE_085760	Hit family protein-like protein
scaffold173	19929	G	A	A|synonymous_variant|LOW|ACRE_085800|ACRE_085800|transcript|KFH40720|protein_coding|4/4|c.5212C>T|p.Leu1738Leu|5212/6006|5212/6006|1738/2001||	271	271	99.63	0	ACRE_085800	Histone transcription regulator-like protein
scaffold173	27676	G	A	A|synonymous_variant|LOW|ACRE_085810|ACRE_085810|transcript|KFH40724|protein_coding|6/6|c.1590G>A|p.Gly530Gly|1590/2130|1590/2130|530/709||	173	175	98.3	2	ACRE_085810	hypothetical protein
scaffold174	1406	G	A	A|intergenic_region|MODIFIER|ACRE_085860|ACRE_085860|intergenic_region|ACRE_085860|||n.1406G>A||||||	172	173	98.29	0	ACRE_085860	mRNA-capping enzyme subunit beta-like protein
scaffold174	34647	G	A	A|missense_variant|MODERATE|ACRE_085920|ACRE_085920|transcript|KFH40709|protein_coding|1/1|c.22C>T|p.Leu8Phe|22/1509|22/1509|8/502||,A|downstream_gene_variant|MODIFIER|ACRE_085930|ACRE_085930|transcript|KFH40712|protein_coding||c.*678C>T|||||678|	230	230	98.71	0	ACRE_085920	Peptidase M20 domain-containing protein-like protein
scaffold175	16628	G	A	A|synonymous_variant|LOW|ACRE_086010|ACRE_086010|transcript|KFH40696|protein_coding|1/1|c.60G>A|p.Lys20Lys|60/2232|60/2232|20/743||,A|upstream_gene_variant|MODIFIER|ACRE_086000|ACRE_086000|transcript|KFH40704|protein_coding||c.-629C>T|||||629|	230	231	99.57	1	ACRE_086010	putative AAA domain-containing protein-like protein
scaffold175	23676	T	A	A|upstream_gene_variant|MODIFIER|ACRE_086030|ACRE_086030|transcript|KFH40697|protein_coding||c.-86A>T|||||86|,A|upstream_gene_variant|MODIFIER|ACRE_086040|ACRE_086040|transcript|KFH40702|protein_coding||c.-471T>A|||||471|,A|intergenic_region|MODIFIER|ACRE_086030-ACRE_086040|ACRE_086030-ACRE_086040|intergenic_region|ACRE_086030-ACRE_086040|||n.23676T>A||||||	265	267	98.51	0	ACRE_086030	Cytochrome c-like protein
scaffold176	29476	A	T	T|downstream_gene_variant|MODIFIER|ACRE_086210|ACRE_086210|transcript|KFH40680|protein_coding||c.*806T>A|||||806|,T|intron_variant|MODIFIER|ACRE_086200|ACRE_086200|transcript|KFH40686|protein_coding|4/4|c.3211-18A>T||||||	260	265	98.11	4	ACRE_086210	Eukaryotic translation initiation factor 3 subunit I-like protein
scaffold177	7331	A	T	T|missense_variant|MODERATE|ACRE_086240|ACRE_086240|transcript|KFH40673|protein_coding|2/2|c.1313A>T|p.Asn438Ile|1313/1413|1313/1413|438/470||,T|downstream_gene_variant|MODIFIER|ACRE_086250|ACRE_086250|transcript|KFH40671|protein_coding||c.*759T>A|||||759|	288	294	95.68	0	ACRE_086240	E3 ubiquitin-protein ligase-like protein
scaffold177	17653	T	G	G|missense_variant|MODERATE|ACRE_086280|ACRE_086280|transcript|KFH40676|protein_coding|1/1|c.1193T>G|p.Leu398Arg|1193/2166|1193/2166|398/721||	261	267	97.39	2	ACRE_086280	ATP-dependent RNA helicase-like protein
scaffold177	34124	G	A	A|missense_variant|MODERATE|ACRE_086350|ACRE_086350|transcript|KFH40672|protein_coding|4/6|c.1219C>T|p.Pro407Ser|1219/2598|1219/2598|407/865||	269	270	99.63	1	ACRE_086350	galactinol--sucrose galactosyltransferase-like protein
scaffold178	1029	G	T	T|synonymous_variant|LOW|ACRE_086360|ACRE_086360|transcript|KFH40664|protein_coding|1/1|c.723G>T|p.Leu241Leu|723/840|723/840|241/279||,T|downstream_gene_variant|MODIFIER|ACRE_086370|ACRE_086370|transcript|KFH40656|protein_coding||c.*375C>A|||||375|	302	308	98.37	2	ACRE_086360	hypothetical protein
scaffold178	9595	G	A	A|upstream_gene_variant|MODIFIER|ACRE_086390|ACRE_086390|transcript|KFH40654|protein_coding||c.-333C>T|||||333|,A|upstream_gene_variant|MODIFIER|ACRE_086400|ACRE_086400|transcript|KFH40662|protein_coding||c.-771G>A|||||771|,A|intergenic_region|MODIFIER|ACRE_086390-ACRE_086400|ACRE_086390-ACRE_086400|intergenic_region|ACRE_086390-ACRE_086400|||n.9595G>A||||||	235	239	98.33	4	ACRE_086390	hypothetical protein
scaffold178	14632	N	C	C|intergenic_region|MODIFIER|ACRE_086410-ACRE_086420|ACRE_086410-ACRE_086420|intergenic_region|ACRE_086410-ACRE_086420|||n.14632A>C||||||,C|intergenic_region|MODIFIER|ACRE_086410-ACRE_086420|ACRE_086410-ACRE_086420|intergenic_region|ACRE_086410-ACRE_086420|||n.14632G>C||||||,C|intergenic_region|MODIFIER|ACRE_086410-ACRE_086420|ACRE_086410-ACRE_086420|intergenic_region|ACRE_086410-ACRE_086420|||n.…	9	10	100	0	ACRE_086410	Ras-like protein-like protein
scaffold178	27107	C	T	T|missense_variant|MODERATE|ACRE_086450|ACRE_086450|transcript|KFH40661|protein_coding|1/1|c.437C>T|p.Pro146Leu|437/2439|437/2439|146/812||,T|downstream_gene_variant|MODIFIER|ACRE_086440|ACRE_086440|transcript|KFH40659|protein_coding||c.*945C>T|||||945|	272	273	98.91	0	ACRE_086450	Nucleolar protein-like protein
scaffold178	31320	T	A	A|downstream_gene_variant|MODIFIER|ACRE_086470|ACRE_086470|transcript|KFH40660|protein_coding||c.*506T>A|||||506|,A|downstream_gene_variant|MODIFIER|ACRE_086480|ACRE_086480|transcript|KFH40663|protein_coding||c.*704A>T|||||704|,A|intergenic_region|MODIFIER|ACRE_086470-ACRE_086480|ACRE_086470-ACRE_086480|intergenic_region|ACRE_086470-ACRE_086480|||n.31320T>A||||||	221	229	96.51	2	ACRE_086470	hypothetical protein
scaffold18	11593	T	C	C|missense_variant|MODERATE|ACRE_025830|ACRE_025830|transcript|KFH46492|protein_coding|2/2|c.1771T>C|p.Ser591Pro|1771/1950|1771/1950|591/649||,C|downstream_gene_variant|MODIFIER|ACRE_025840|ACRE_025840|transcript|KFH46544|protein_coding||c.*403A>G|||||403|	303	305	99.34	2	ACRE_025830	hypothetical protein
scaffold18	18760	C	T	T|intergenic_region|MODIFIER|ACRE_025860-ACRE_025870|ACRE_025860-ACRE_025870|intergenic_region|ACRE_025860-ACRE_025870|||n.18760C>T||||||	296	302	97.69	6	ACRE_025860	hypothetical protein
scaffold18	23127	C	T	T|downstream_gene_variant|MODIFIER|ACRE_025870|ACRE_025870|transcript|KFH46501|protein_coding||c.*849C>T|||||849|,T|downstream_gene_variant|MODIFIER|ACRE_025880|ACRE_025880|transcript|KFH46525|protein_coding||c.*793G>A|||||793|,T|intergenic_region|MODIFIER|ACRE_025870-ACRE_025880|ACRE_025870-ACRE_025880|intergenic_region|ACRE_025870-ACRE_025880|||n.23127C>T||||||	8	8	100	0	ACRE_025870	Transcription factor of morphogenesis-like protein
scaffold18	47864	G	A	A|missense_variant|MODERATE|ACRE_025910|ACRE_025910|transcript|KFH46570|protein_coding|1/1|c.1202C>T|p.Ser401Phe|1202/1584|1202/1584|401/527||	30	30	96.77	0	ACRE_025910	hypothetical protein
scaffold18	48274	T	C	C|synonymous_variant|LOW|ACRE_025910|ACRE_025910|transcript|KFH46570|protein_coding|1/1|c.792A>G|p.Leu264Leu|792/1584|792/1584|264/527||	281	283	98.94	1	ACRE_025910	hypothetical protein
scaffold18	49435	N	G	G|upstream_gene_variant|MODIFIER|ACRE_025910|ACRE_025910|transcript|KFH46570|protein_coding||c.-370T>C|||||370|,G|upstream_gene_variant|MODIFIER|ACRE_025910|ACRE_025910|transcript|KFH46570|protein_coding||c.-370G>C|||||370|,G|upstream_gene_variant|MODIFIER|ACRE_025910|ACRE_025910|transcript|KFH46570|protein_coding||c.-370A>C|||||370|,G|upstream_gene_variant|MODIFIER|ACRE_025920|ACRE_025920|transc…	17	20	85	0	ACRE_025910	hypothetical protein
scaffold18	49436	N	G	G|upstream_gene_variant|MODIFIER|ACRE_025910|ACRE_025910|transcript|KFH46570|protein_coding||c.-371T>C|||||371|,G|upstream_gene_variant|MODIFIER|ACRE_025910|ACRE_025910|transcript|KFH46570|protein_coding||c.-371G>C|||||371|,G|upstream_gene_variant|MODIFIER|ACRE_025910|ACRE_025910|transcript|KFH46570|protein_coding||c.-371A>C|||||371|,G|upstream_gene_variant|MODIFIER|ACRE_025920|ACRE_025920|transc…	19	22	86.36	0	ACRE_025910	hypothetical protein
scaffold18	49437	N	G	G|upstream_gene_variant|MODIFIER|ACRE_025910|ACRE_025910|transcript|KFH46570|protein_coding||c.-372T>C|||||372|,G|upstream_gene_variant|MODIFIER|ACRE_025910|ACRE_025910|transcript|KFH46570|protein_coding||c.-372G>C|||||372|,G|upstream_gene_variant|MODIFIER|ACRE_025910|ACRE_025910|transcript|KFH46570|protein_coding||c.-372A>C|||||372|,G|upstream_gene_variant|MODIFIER|ACRE_025920|ACRE_025920|transc…	22	22	100	0	ACRE_025910	hypothetical protein
scaffold18	49438	N	G	G|upstream_gene_variant|MODIFIER|ACRE_025910|ACRE_025910|transcript|KFH46570|protein_coding||c.-373T>C|||||373|,G|upstream_gene_variant|MODIFIER|ACRE_025910|ACRE_025910|transcript|KFH46570|protein_coding||c.-373G>C|||||373|,G|upstream_gene_variant|MODIFIER|ACRE_025910|ACRE_025910|transcript|KFH46570|protein_coding||c.-373A>C|||||373|,G|upstream_gene_variant|MODIFIER|ACRE_025920|ACRE_025920|transc…	19	22	86.36	0	ACRE_025910	hypothetical protein
scaffold18	49439	N	G	G|upstream_gene_variant|MODIFIER|ACRE_025910|ACRE_025910|transcript|KFH46570|protein_coding||c.-374T>C|||||374|,G|upstream_gene_variant|MODIFIER|ACRE_025910|ACRE_025910|transcript|KFH46570|protein_coding||c.-374G>C|||||374|,G|upstream_gene_variant|MODIFIER|ACRE_025910|ACRE_025910|transcript|KFH46570|protein_coding||c.-374A>C|||||374|,G|upstream_gene_variant|MODIFIER|ACRE_025920|ACRE_025920|transc…	21	26	80.77	0	ACRE_025910	hypothetical protein
scaffold18	53233	C	T	T|synonymous_variant|LOW|ACRE_025940|ACRE_025940|transcript|KFH46508|protein_coding|2/3|c.150C>T|p.Leu50Leu|150/1056|150/1056|50/351||	272	280	96.45	6	ACRE_025940	hypothetical protein
scaffold18	67774	N	A	A|upstream_gene_variant|MODIFIER|ACRE_026010|ACRE_026010|transcript|KFH46559|protein_coding||c.-76C>A|||||76|,A|upstream_gene_variant|MODIFIER|ACRE_026010|ACRE_026010|transcript|KFH46559|protein_coding||c.-76G>A|||||76|,A|upstream_gene_variant|MODIFIER|ACRE_026010|ACRE_026010|transcript|KFH46559|protein_coding||c.-76T>A|||||76|,A|intergenic_region|MODIFIER|ACRE_026000-ACRE_026010|ACRE_026000-ACRE…	13	19	86.67	0	ACRE_026010	hypothetical protein
scaffold18	72280	C	T	T|upstream_gene_variant|MODIFIER|ACRE_026020|ACRE_026020|transcript|KFH46545|protein_coding||c.-546G>A|||||546|,T|downstream_gene_variant|MODIFIER|ACRE_026030|ACRE_026030|transcript|KFH46533|protein_coding||c.*117G>A|||||117|,T|intergenic_region|MODIFIER|ACRE_026020-ACRE_026030|ACRE_026020-ACRE_026030|intergenic_region|ACRE_026020-ACRE_026030|||n.72280C>T||||||	283	286	98.61	3	ACRE_026020	putative aldehyde dehydrogenase-like protein-like protein
scaffold18	72827	C	G	G|upstream_gene_variant|MODIFIER|ACRE_026030|ACRE_026030|transcript|KFH46533|protein_coding||c.-119G>C|||||119|,G|intergenic_region|MODIFIER|ACRE_026030-ACRE_026040|ACRE_026030-ACRE_026040|intergenic_region|ACRE_026030-ACRE_026040|||n.72827C>G||||||	276	279	98.22	0	ACRE_026030	hypothetical protein
scaffold18	117529	N	G	G|intron_variant|MODIFIER|ACRE_026180|ACRE_026180|transcript|KFH46557|protein_coding|1/2|c.474+28T>C||||||,G|intron_variant|MODIFIER|ACRE_026180|ACRE_026180|transcript|KFH46557|protein_coding|1/2|c.474+28G>C||||||,G|intron_variant|MODIFIER|ACRE_026180|ACRE_026180|transcript|KFH46557|protein_coding|1/2|c.474+28A>C||||||	11	11	100	0	ACRE_026180	Glycine--tRNA ligase-like protein
scaffold18	118999	T	C	C|upstream_gene_variant|MODIFIER|ACRE_026180|ACRE_026180|transcript|KFH46557|protein_coding||c.-969A>G|||||969|,C|intergenic_region|MODIFIER|ACRE_026180-ACRE_026190|ACRE_026180-ACRE_026190|intergenic_region|ACRE_026180-ACRE_026190|||n.118999T>C||||||	275	280	96.83	4	ACRE_026180	Glycine--tRNA ligase-like protein
scaffold18	140057	C	T	T|synonymous_variant|LOW|ACRE_026250|ACRE_026250|transcript|KFH46546|protein_coding|1/2|c.243G>A|p.Lys81Lys|243/1164|243/1164|81/387||	247	249	98.8	2	ACRE_026250	Protein of unknown functionlike protein-like protein
scaffold18	189950	A	C	C|downstream_gene_variant|MODIFIER|ACRE_026480|ACRE_026480|transcript|KFH46573|protein_coding||c.*560A>C|||||560|,C|intergenic_region|MODIFIER|ACRE_026480-ACRE_026490|ACRE_026480-ACRE_026490|intergenic_region|ACRE_026480-ACRE_026490|||n.189950A>C||||||	216	217	99.08	1	ACRE_026480	Trypsin-like protein
scaffold18	195458	T	C	C|missense_variant|MODERATE|ACRE_026500|ACRE_026500|transcript|KFH46582|protein_coding|1/1|c.1453A>G|p.Asn485Asp|1453/1572|1453/1572|485/523||,C|downstream_gene_variant|MODIFIER|ACRE_026490|ACRE_026490|transcript|KFH46522|protein_coding||c.*463T>C|||||463|	324	327	98.78	3	ACRE_026500	hypothetical protein
scaffold18	210716	T	A	A|upstream_gene_variant|MODIFIER|ACRE_026570|ACRE_026570|transcript|KFH46535|protein_coding||c.-497T>A|||||497|,A|downstream_gene_variant|MODIFIER|ACRE_026560|ACRE_026560|transcript|KFH46490|protein_coding||c.*251T>A|||||251|,A|intergenic_region|MODIFIER|ACRE_026560-ACRE_026570|ACRE_026560-ACRE_026570|intergenic_region|ACRE_026560-ACRE_026570|||n.210716T>A||||||	16	18	88.89	1	ACRE_026570	Protein SGT1 A-like protein
scaffold18	222899	G	A	A|upstream_gene_variant|MODIFIER|ACRE_026620|ACRE_026620|transcript|KFH46543|protein_coding||c.-52C>T|||||52|,A|intergenic_region|MODIFIER|ACRE_026620-ACRE_026630|ACRE_026620-ACRE_026630|intergenic_region|ACRE_026620-ACRE_026630|||n.222899G>A||||||	182	184	98.38	1	ACRE_026620	hypothetical protein
scaffold18	223642	G	C	C|upstream_gene_variant|MODIFIER|ACRE_026620|ACRE_026620|transcript|KFH46543|protein_coding||c.-795C>G|||||795|,C|intergenic_region|MODIFIER|ACRE_026620-ACRE_026630|ACRE_026620-ACRE_026630|intergenic_region|ACRE_026620-ACRE_026630|||n.223642G>C||||||	261	262	99.24	0	ACRE_026620	hypothetical protein
scaffold18	230263	N	A	A|upstream_gene_variant|MODIFIER|ACRE_026650|ACRE_026650|transcript|KFH46554|protein_coding||c.-879G>T|||||879|,A|upstream_gene_variant|MODIFIER|ACRE_026650|ACRE_026650|transcript|KFH46554|protein_coding||c.-879C>T|||||879|,A|upstream_gene_variant|MODIFIER|ACRE_026650|ACRE_026650|transcript|KFH46554|protein_coding||c.-879A>T|||||879|,A|intron_variant|MODIFIER|ACRE_026660|ACRE_026660|transcript|KF…	16	23	84.21	0	ACRE_026650	60S ribosome subunit biogenesis protein-like protein
scaffold18	232175	T	G	G|upstream_gene_variant|MODIFIER|ACRE_026660|ACRE_026660|transcript|KFH46551|protein_coding||c.-890A>C|||||890|,G|downstream_gene_variant|MODIFIER|ACRE_026670|ACRE_026670|transcript|KFH46574|protein_coding||c.*166A>C|||||166|,G|intergenic_region|MODIFIER|ACRE_026660-ACRE_026670|ACRE_026660-ACRE_026670|intergenic_region|ACRE_026660-ACRE_026670|||n.232175T>G||||||	233	234	98.31	0	ACRE_026660	pectate lyase A-like protein
scaffold18	236712	N	C	C|upstream_gene_variant|MODIFIER|ACRE_026680|ACRE_026680|transcript|KFH46524|protein_coding||c.-830A>C|||||830|,C|upstream_gene_variant|MODIFIER|ACRE_026680|ACRE_026680|transcript|KFH46524|protein_coding||c.-830G>C|||||830|,C|upstream_gene_variant|MODIFIER|ACRE_026680|ACRE_026680|transcript|KFH46524|protein_coding||c.-830T>C|||||830|,C|intergenic_region|MODIFIER|ACRE_026670-ACRE_026680|ACRE_02667…	9	13	90	0	ACRE_026680	Carboxylic acid transporter protein-like protein
scaffold180	9073	N	C	C|intergenic_region|MODIFIER|ACRE_086600|ACRE_086600|intergenic_region|ACRE_086600|||n.9073A>C||||||,C|intergenic_region|MODIFIER|ACRE_086600|ACRE_086600|intergenic_region|ACRE_086600|||n.9073G>C||||||,C|intergenic_region|MODIFIER|ACRE_086600|ACRE_086600|intergenic_region|ACRE_086600|||n.9073T>C||||||	8	9	100	0	ACRE_086600	Lovastatin nonaketide synthase-like protein
scaffold180	11102	A	G	G|intergenic_region|MODIFIER|ACRE_086600|ACRE_086600|intergenic_region|ACRE_086600|||n.11102A>G||||||	201	201	100	0	ACRE_086600	Lovastatin nonaketide synthase-like protein
scaffold180	25161	A	T	T|missense_variant|MODERATE|ACRE_086620|ACRE_086620|transcript|KFH40638|protein_coding|2/2|c.533T>A|p.Ile178Lys|533/579|533/579|178/192||	259	259	100	0	ACRE_086620	hypothetical protein
scaffold180	31261	T	G	G|upstream_gene_variant|MODIFIER|ACRE_086640|ACRE_086640|transcript|KFH40637|protein_coding||c.-489A>C|||||489|,G|intergenic_region|MODIFIER|ACRE_086640-ACRE_086650|ACRE_086640-ACRE_086650|intergenic_region|ACRE_086640-ACRE_086650|||n.31261T>G||||||	251	256	98.05	1	ACRE_086640	hypothetical protein
scaffold180	31810	A	T	T|intergenic_region|MODIFIER|ACRE_086640-ACRE_086650|ACRE_086640-ACRE_086650|intergenic_region|ACRE_086640-ACRE_086650|||n.31810A>T||||||	155	157	98.73	0	ACRE_086640	hypothetical protein
scaffold180	33235	T	C	C|synonymous_variant|LOW|ACRE_086650|ACRE_086650|transcript|KFH40640|protein_coding|1/1|c.60T>C|p.Ile20Ile|60/321|60/321|20/106||	253	253	99.61	0	ACRE_086650	hypothetical protein
scaffold181	24070	G	A	A|upstream_gene_variant|MODIFIER|ACRE_086760|ACRE_086760|transcript|KFH40632|protein_coding||c.-843C>T|||||843|,A|upstream_gene_variant|MODIFIER|ACRE_086770|ACRE_086770|transcript|KFH40624|protein_coding||c.-22C>T|||||22|,A|downstream_gene_variant|MODIFIER|ACRE_086780|ACRE_086780|transcript|KFH40625|protein_coding||c.*433C>T|||||433|,A|intergenic_region|MODIFIER|ACRE_086770-ACRE_086780|ACRE_08677…	252	254	98.44	2	ACRE_086760	putative methyltransferase-like protein
scaffold182	27863	A	G	G|intergenic_region|MODIFIER|ACRE_086940-END|ACRE_086940-END|intergenic_region|ACRE_086940-END|||n.27863A>G||||||	314	386	81.35	70	ACRE_086940	Vegetative incompatibility protein HET-E-like protein
scaffold182	29169	G	A	A|intergenic_region|MODIFIER|ACRE_086940-END|ACRE_086940-END|intergenic_region|ACRE_086940-END|||n.29169G>A||||||	182	186	97.85	4	ACRE_086940	Vegetative incompatibility protein HET-E-like protein
scaffold183	1675	T	C	C|intron_variant|MODIFIER|ACRE_086950|ACRE_086950|transcript|KFH40605|protein_coding|1/1|c.235+441T>C||||||	270	274	97.83	1	ACRE_086950	Metallothionein expression activator-like protein
scaffold183	2779	G	A	A|missense_variant|MODERATE|ACRE_086950|ACRE_086950|transcript|KFH40605|protein_coding|2/2|c.881G>A|p.Arg294Gln|924/1747|881/1704|294/567||	307	311	96.24	3	ACRE_086950	Metallothionein expression activator-like protein
scaffold183	7571	T	C	C|missense_variant|MODERATE|ACRE_086970|ACRE_086970|transcript|KFH40599|protein_coding|3/3|c.2597A>G|p.Tyr866Cys|2597/3588|2597/3588|866/1195||	293	302	97.34	2	ACRE_086970	Transforming growth factor-beta receptor-associated protein-like protein
scaffold183	14234	A	C	C|upstream_gene_variant|MODIFIER|ACRE_086990|ACRE_086990|transcript|KFH40603|protein_coding||c.-783A>C|||||783|,C|downstream_gene_variant|MODIFIER|ACRE_086980|ACRE_086980|transcript|KFH40608|protein_coding||c.*905A>C|||||905|,C|intergenic_region|MODIFIER|ACRE_086980-ACRE_086990|ACRE_086980-ACRE_086990|intergenic_region|ACRE_086980-ACRE_086990|||n.14234A>C||||||	239	245	97.15	4	ACRE_086990	hypothetical protein
scaffold183	16876	C	T	T|upstream_gene_variant|MODIFIER|ACRE_087000|ACRE_087000|transcript|KFH40602|protein_coding||c.-155C>T|||||155|,T|downstream_gene_variant|MODIFIER|ACRE_086990|ACRE_086990|transcript|KFH40603|protein_coding||c.*896C>T|||||896|,T|intergenic_region|MODIFIER|ACRE_086990-ACRE_087000|ACRE_086990-ACRE_087000|intergenic_region|ACRE_086990-ACRE_087000|||n.16876C>T||||||	276	283	96.17	2	ACRE_087000	hypothetical protein
scaffold183	26109	C	T	T|upstream_gene_variant|MODIFIER|ACRE_087030|ACRE_087030|transcript|KFH40601|protein_coding||c.-842C>T|||||842|,T|intergenic_region|MODIFIER|ACRE_087020-ACRE_087030|ACRE_087020-ACRE_087030|intergenic_region|ACRE_087020-ACRE_087030|||n.26109C>T||||||	283	287	98.26	4	ACRE_087030	putative FAD-binding protein-like protein
scaffold184	8187	A	C	C|intergenic_region|MODIFIER|ACRE_087060|ACRE_087060|intergenic_region|ACRE_087060|||n.8187A>C||||||	155	166	93.37	5	ACRE_087060	hypothetical protein
scaffold184	8446	G	T	T|intergenic_region|MODIFIER|ACRE_087060|ACRE_087060|intergenic_region|ACRE_087060|||n.8446G>T||||||	171	205	82.21	33	ACRE_087060	hypothetical protein
scaffold184	15895	C	T	T|intergenic_region|MODIFIER|ACRE_087060|ACRE_087060|intergenic_region|ACRE_087060|||n.15895C>T||||||	167	169	97.66	2	ACRE_087060	hypothetical protein
scaffold184	21667	A	C	C|intergenic_region|MODIFIER|ACRE_087070-END|ACRE_087070-END|intergenic_region|ACRE_087070-END|||n.21667A>C||||||	81	82	98.78	1	ACRE_087070	hypothetical protein
scaffold184	21756	N	G	G|intergenic_region|MODIFIER|ACRE_087070-END|ACRE_087070-END|intergenic_region|ACRE_087070-END|||n.21756A>G||||||,G|intergenic_region|MODIFIER|ACRE_087070-END|ACRE_087070-END|intergenic_region|ACRE_087070-END|||n.21756C>G||||||,G|intergenic_region|MODIFIER|ACRE_087070-END|ACRE_087070-END|intergenic_region|ACRE_087070-END|||n.21756T>G||||||	10	10	100	0	ACRE_087070	hypothetical protein
scaffold184	21757	N	G	G|intergenic_region|MODIFIER|ACRE_087070-END|ACRE_087070-END|intergenic_region|ACRE_087070-END|||n.21757A>G||||||,G|intergenic_region|MODIFIER|ACRE_087070-END|ACRE_087070-END|intergenic_region|ACRE_087070-END|||n.21757C>G||||||,G|intergenic_region|MODIFIER|ACRE_087070-END|ACRE_087070-END|intergenic_region|ACRE_087070-END|||n.21757T>G||||||	10	10	100	0	ACRE_087070	hypothetical protein
scaffold184	26353	A	AGAAT	AGAAT|intergenic_region|MODIFIER|ACRE_087070-END|ACRE_087070-END|intergenic_region|ACRE_087070-END|||n.26353_26354insGAAT||||||	151	156	90.42	9	ACRE_087070	hypothetical protein
scaffold184	31857	C	T	T|intergenic_region|MODIFIER|ACRE_087070-END|ACRE_087070-END|intergenic_region|ACRE_087070-END|||n.31857C>T||||||	234	239	97.91	3	ACRE_087070	hypothetical protein
scaffold184	32274	C	T	T|intergenic_region|MODIFIER|ACRE_087070-END|ACRE_087070-END|intergenic_region|ACRE_087070-END|||n.32274C>T||||||	186	188	97.38	2	ACRE_087070	hypothetical protein
scaffold184	34258	G	A	A|intergenic_region|MODIFIER|ACRE_087070-END|ACRE_087070-END|intergenic_region|ACRE_087070-END|||n.34258G>A||||||	172	178	96.09	5	ACRE_087070	hypothetical protein
scaffold185	1574	A	G	G|intergenic_region|MODIFIER|ACRE_087080|ACRE_087080|intergenic_region|ACRE_087080|||n.1574A>G||||||	274	326	84.05	52	ACRE_087080	5S ribosomal RNA
scaffold185	8719	G	A	A|intergenic_region|MODIFIER|ACRE_087080-ACRE_087090|ACRE_087080-ACRE_087090|intergenic_region|ACRE_087080-ACRE_087090|||n.8719G>A||||||	174	180	97.21	3	ACRE_087080	5S ribosomal RNA
scaffold185	9579	T	C	C|intergenic_region|MODIFIER|ACRE_087080-ACRE_087090|ACRE_087080-ACRE_087090|intergenic_region|ACRE_087080-ACRE_087090|||n.9579T>C||||||	108	111	97.3	3	ACRE_087080	5S ribosomal RNA
scaffold185	10806	T	C	C|intergenic_region|MODIFIER|ACRE_087080-ACRE_087090|ACRE_087080-ACRE_087090|intergenic_region|ACRE_087080-ACRE_087090|||n.10806T>C||||||	210	212	99.06	2	ACRE_087080	5S ribosomal RNA
scaffold185	29458	C	T	T|upstream_gene_variant|MODIFIER|ACRE_087160|ACRE_087160|transcript|KFH40596|protein_coding||c.-766G>A|||||766|,T|intergenic_region|MODIFIER|ACRE_087160-ACRE_087170|ACRE_087160-ACRE_087170|intergenic_region|ACRE_087160-ACRE_087170|||n.29458C>T||||||	210	210	98.59	0	ACRE_087160	hypothetical protein
scaffold186	4720	G	A	A|upstream_gene_variant|MODIFIER|ACRE_087190|ACRE_087190|transcript|KFH40582|protein_coding||c.-453G>A|||||453|,A|intergenic_region|MODIFIER|ACRE_087180-ACRE_087190|ACRE_087180-ACRE_087190|intergenic_region|ACRE_087180-ACRE_087190|||n.4720G>A||||||	243	245	99.18	2	ACRE_087190	sterigmatocystin biosynthesis P450 monooxygenase-like protein
scaffold186	8199	C	T	T|upstream_gene_variant|MODIFIER|ACRE_087200|ACRE_087200|transcript|KFH40585|protein_coding||c.-377C>T|||||377|,T|intergenic_region|MODIFIER|ACRE_087190-ACRE_087200|ACRE_087190-ACRE_087200|intergenic_region|ACRE_087190-ACRE_087200|||n.8199C>T||||||	324	328	97.89	4	ACRE_087200	Eukaryotic translation initiation factor-like protein
scaffold186	9560	C	T	T|downstream_gene_variant|MODIFIER|ACRE_087210|ACRE_087210|transcript|KFH40588|protein_coding||c.*721G>A|||||721|,T|intron_variant|MODIFIER|ACRE_087200|ACRE_087200|transcript|KFH40585|protein_coding|1/1|c.975+10C>T||||||	275	277	99.28	1	ACRE_087210	THO complex subunit-like protein
scaffold186	25100	A	G	G|synonymous_variant|LOW|ACRE_087240|ACRE_087240|transcript|KFH40583|protein_coding|2/4|c.3180A>G|p.Pro1060Pro|3180/4482|3180/4482|1060/1493||	287	287	99.31	0	ACRE_087240	Eukaryotic translation initiation factor 4 gamma-like protein
scaffold187	3616	TA	T	T|intergenic_region|MODIFIER|ACRE_087260|ACRE_087260|intergenic_region|ACRE_087260|||n.3617delA||||||	288	285	98.63	4	ACRE_087260	hypothetical protein
scaffold187	3621	C	T	T|intergenic_region|MODIFIER|ACRE_087260|ACRE_087260|intergenic_region|ACRE_087260|||n.3621C>T||||||	266	275	96.73	8	ACRE_087260	hypothetical protein
scaffold187	3624	G	A	A|intergenic_region|MODIFIER|ACRE_087260|ACRE_087260|intergenic_region|ACRE_087260|||n.3624G>A||||||	276	285	96.5	9	ACRE_087260	hypothetical protein
scaffold187	3639	T	C	C|intergenic_region|MODIFIER|ACRE_087260|ACRE_087260|intergenic_region|ACRE_087260|||n.3639T>C||||||	299	305	97.71	6	ACRE_087260	hypothetical protein
scaffold187	15665	T	G	G|downstream_gene_variant|MODIFIER|ACRE_087280|ACRE_087280|transcript|KFH40578|protein_coding||c.*325A>C|||||325|,G|intergenic_region|MODIFIER|ACRE_087270-ACRE_087280|ACRE_087270-ACRE_087280|intergenic_region|ACRE_087270-ACRE_087280|||n.15665T>G||||||	192	193	98.46	1	ACRE_087280	Serine/threonine-protein phosphatase 6 regulatory ankyrin repeat subunit B-like protein
scaffold187	22640	C	T	T|downstream_gene_variant|MODIFIER|ACRE_087290|ACRE_087290|transcript|KFH40580|protein_coding||c.*564C>T|||||564|,T|intergenic_region|MODIFIER|ACRE_087290-END|ACRE_087290-END|intergenic_region|ACRE_087290-END|||n.22640C>T||||||	211	214	97.24	3	ACRE_087290	hypothetical protein
scaffold187	25151	G	A	A|intergenic_region|MODIFIER|ACRE_087290-END|ACRE_087290-END|intergenic_region|ACRE_087290-END|||n.25151G>A||||||	322	331	96.99	9	ACRE_087290	hypothetical protein
scaffold187	25253	C	T	T|intergenic_region|MODIFIER|ACRE_087290-END|ACRE_087290-END|intergenic_region|ACRE_087290-END|||n.25253C>T||||||	262	306	85.06	44	ACRE_087290	hypothetical protein
scaffold187	25326	T	C	C|intergenic_region|MODIFIER|ACRE_087290-END|ACRE_087290-END|intergenic_region|ACRE_087290-END|||n.25326T>C||||||	313	327	95.72	11	ACRE_087290	hypothetical protein
scaffold187	25393	G	A	A|intergenic_region|MODIFIER|ACRE_087290-END|ACRE_087290-END|intergenic_region|ACRE_087290-END|||n.25393G>A||||||	293	308	95.13	14	ACRE_087290	hypothetical protein
scaffold187	26404	A	G	G|intergenic_region|MODIFIER|ACRE_087290-END|ACRE_087290-END|intergenic_region|ACRE_087290-END|||n.26404A>G||||||	233	240	96.68	7	ACRE_087290	hypothetical protein
scaffold187	27725	A	G	G|intergenic_region|MODIFIER|ACRE_087290-END|ACRE_087290-END|intergenic_region|ACRE_087290-END|||n.27725A>G||||||	234	237	98.73	3	ACRE_087290	hypothetical protein
scaffold187	30416	A	T	T|intergenic_region|MODIFIER|ACRE_087290-END|ACRE_087290-END|intergenic_region|ACRE_087290-END|||n.30416A>T||||||	366	379	96.57	10	ACRE_087290	hypothetical protein
scaffold188	4272	G	A	A|upstream_gene_variant|MODIFIER|ACRE_087300|ACRE_087300|transcript|KFH40570|protein_coding||c.-968G>A|||||968|,A|intergenic_region|MODIFIER|ACRE_087300|ACRE_087300|intergenic_region|ACRE_087300|||n.4272G>A||||||	228	229	99.56	0	ACRE_087300	Sodium transport ATPase-like protein
scaffold189	7613	G	A	A|upstream_gene_variant|MODIFIER|ACRE_087440|ACRE_087440|transcript|KFH40552|protein_coding||c.-855C>T|||||855|,A|downstream_gene_variant|MODIFIER|ACRE_087450|ACRE_087450|transcript|KFH40559|protein_coding||c.*92C>T|||||92|,A|intergenic_region|MODIFIER|ACRE_087440-ACRE_087450|ACRE_087440-ACRE_087450|intergenic_region|ACRE_087440-ACRE_087450|||n.7613G>A||||||	166	172	96.51	4	ACRE_087440	hypothetical protein
scaffold19	13693	T	C	C|synonymous_variant|LOW|ACRE_026840|ACRE_026840|transcript|KFH46470|protein_coding|1/4|c.999A>G|p.Ser333Ser|999/4104|999/4104|333/1367||	241	247	96.4	6	ACRE_026840	Two-component system protein A-like protein
scaffold19	36635	G	A	A|missense_variant|MODERATE|ACRE_026930|ACRE_026930|transcript|KFH46473|protein_coding|2/4|c.101C>T|p.Pro34Leu|101/1182|101/1182|34/393||	285	286	99.65	1	ACRE_026930	Syntaxin-like protein-like protein
scaffold19	38908	G	A	A|synonymous_variant|LOW|ACRE_026940|ACRE_026940|transcript|KFH46423|protein_coding|2/2|c.711C>T|p.Ile237Ile|711/975|711/975|237/324||	278	284	97.54	5	ACRE_026940	hypothetical protein
scaffold19	50981	C	T	T|intergenic_region|MODIFIER|ACRE_026960-ACRE_026970|ACRE_026960-ACRE_026970|intergenic_region|ACRE_026960-ACRE_026970|||n.50981C>T||||||	242	248	97.19	5	ACRE_026960	hypothetical protein
scaffold19	86893	C	T	T|intergenic_region|MODIFIER|ACRE_027080-ACRE_027090|ACRE_027080-ACRE_027090|intergenic_region|ACRE_027080-ACRE_027090|||n.86893C>T||||||	231	235	97.06	3	ACRE_027080	hypothetical protein
scaffold19	92870	A	T	T|upstream_gene_variant|MODIFIER|ACRE_027100|ACRE_027100|transcript|KFH46436|protein_coding||c.-330T>A|||||330|,T|upstream_gene_variant|MODIFIER|ACRE_027110|ACRE_027110|transcript|KFH46480|protein_coding||c.-876A>T|||||876|,T|intergenic_region|MODIFIER|ACRE_027100-ACRE_027110|ACRE_027100-ACRE_027110|intergenic_region|ACRE_027100-ACRE_027110|||n.92870A>T||||||	263	265	99.25	1	ACRE_027100	Sad1-interacting factor-like protein
scaffold19	93047	T	A	A|upstream_gene_variant|MODIFIER|ACRE_027100|ACRE_027100|transcript|KFH46436|protein_coding||c.-507A>T|||||507|,A|upstream_gene_variant|MODIFIER|ACRE_027110|ACRE_027110|transcript|KFH46480|protein_coding||c.-699T>A|||||699|,A|intergenic_region|MODIFIER|ACRE_027100-ACRE_027110|ACRE_027100-ACRE_027110|intergenic_region|ACRE_027100-ACRE_027110|||n.93047T>A||||||	254	255	99.61	1	ACRE_027100	Sad1-interacting factor-like protein
scaffold19	126213	T	C	C|intergenic_region|MODIFIER|ACRE_027220-ACRE_027230|ACRE_027220-ACRE_027230|intergenic_region|ACRE_027220-ACRE_027230|||n.126213T>C||||||	263	265	98.87	2	ACRE_027220	Phosphatase-like protein
scaffold19	132976	T	A	A|downstream_gene_variant|MODIFIER|ACRE_027240|ACRE_027240|transcript|KFH46415|protein_coding||c.*116T>A|||||116|,A|downstream_gene_variant|MODIFIER|ACRE_027250|ACRE_027250|transcript|KFH46459|protein_coding||c.*123A>T|||||123|,A|intergenic_region|MODIFIER|ACRE_027240-ACRE_027250|ACRE_027240-ACRE_027250|intergenic_region|ACRE_027240-ACRE_027250|||n.132976T>A||||||	278	280	97.54	1	ACRE_027240	hypothetical protein
scaffold19	163833	T	C	C|upstream_gene_variant|MODIFIER|ACRE_027360|ACRE_027360|transcript|KFH46467|protein_coding||c.-326T>C|||||326|,C|intergenic_region|MODIFIER|ACRE_027350-ACRE_027360|ACRE_027350-ACRE_027360|intergenic_region|ACRE_027350-ACRE_027360|||n.163833T>C||||||	278	281	98.58	3	ACRE_027360	Sugar transporter-like protein
scaffold19	166250	T	C	C|upstream_gene_variant|MODIFIER|ACRE_027370|ACRE_027370|transcript|KFH46427|protein_coding||c.-597T>C|||||597|,C|downstream_gene_variant|MODIFIER|ACRE_027360|ACRE_027360|transcript|KFH46467|protein_coding||c.*338T>C|||||338|,C|intergenic_region|MODIFIER|ACRE_027360-ACRE_027370|ACRE_027360-ACRE_027370|intergenic_region|ACRE_027360-ACRE_027370|||n.166250T>C||||||	284	289	98.27	2	ACRE_027370	Glucose-6-phosphate 1-epimerase-like protein
scaffold19	178522	G	A	A|intron_variant|MODIFIER|ACRE_027410|ACRE_027410|transcript|KFH46406|protein_coding|1/3|c.267+25C>T||||||	283	292	96.59	2	ACRE_027410	hypothetical protein
scaffold19	213258	G	A	A|splice_region_variant&intron_variant|LOW|ACRE_027500|ACRE_027500|transcript|KFH46431|protein_coding|2/2|c.274-8G>A||||||,A|downstream_gene_variant|MODIFIER|ACRE_027510|ACRE_027510|transcript|KFH46475|protein_coding||c.*822C>T|||||822|	255	257	98.84	2	ACRE_027500	Minor allergen Alt a-like protein
scaffold19	222166	G	A	A|synonymous_variant|LOW|ACRE_027540|ACRE_027540|transcript|KFH46424|protein_coding|3/3|c.2758C>T|p.Leu920Leu|2758/2784|2758/2784|920/927||,A|downstream_gene_variant|MODIFIER|ACRE_027530|ACRE_027530|transcript|KFH46477|protein_coding||c.*333G>A|||||333|	297	301	98.67	4	ACRE_027540	Cutinase transcription factor 1 beta-like protein
scaffold190	435	C	T	T|intergenic_region|MODIFIER|ACRE_087570|ACRE_087570|intergenic_region|ACRE_087570|||n.435C>T||||||	290	306	94.46	16	ACRE_087570	hypothetical protein
scaffold190	1069	T	C	C|intergenic_region|MODIFIER|ACRE_087570|ACRE_087570|intergenic_region|ACRE_087570|||n.1069T>C||||||	196	200	98	3	ACRE_087570	hypothetical protein
scaffold190	1560	C	T	T|intergenic_region|MODIFIER|ACRE_087570|ACRE_087570|intergenic_region|ACRE_087570|||n.1560C>T||||||	218	221	98.2	3	ACRE_087570	hypothetical protein
scaffold190	1563	A	G	G|intergenic_region|MODIFIER|ACRE_087570|ACRE_087570|intergenic_region|ACRE_087570|||n.1563A>G||||||	207	227	90	20	ACRE_087570	hypothetical protein
scaffold190	1566	T	C	C|intergenic_region|MODIFIER|ACRE_087570|ACRE_087570|intergenic_region|ACRE_087570|||n.1566T>C||||||	226	227	99.56	1	ACRE_087570	hypothetical protein
scaffold190	1585	A	G	G|intergenic_region|MODIFIER|ACRE_087570|ACRE_087570|intergenic_region|ACRE_087570|||n.1585A>G||||||	209	225	92.48	16	ACRE_087570	hypothetical protein
scaffold190	1623	T	C	C|intergenic_region|MODIFIER|ACRE_087570|ACRE_087570|intergenic_region|ACRE_087570|||n.1623T>C||||||	198	214	92.09	14	ACRE_087570	hypothetical protein
scaffold190	2061	T	C	C|intergenic_region|MODIFIER|ACRE_087570|ACRE_087570|intergenic_region|ACRE_087570|||n.2061T>C||||||	170	176	95.51	1	ACRE_087570	hypothetical protein
scaffold190	2064	T	C	C|intergenic_region|MODIFIER|ACRE_087570|ACRE_087570|intergenic_region|ACRE_087570|||n.2064T>C||||||	171	175	97.71	4	ACRE_087570	hypothetical protein
scaffold190	2074	C	T	T|intergenic_region|MODIFIER|ACRE_087570|ACRE_087570|intergenic_region|ACRE_087570|||n.2074C>T||||||	14	16	87.5	2	ACRE_087570	hypothetical protein
scaffold190	4226	T	C	C|intergenic_region|MODIFIER|ACRE_087570|ACRE_087570|intergenic_region|ACRE_087570|||n.4226T>C||||||	216	223	96.86	7	ACRE_087570	hypothetical protein
scaffold190	4423	C	T	T|upstream_gene_variant|MODIFIER|ACRE_087570|ACRE_087570|transcript|KFH40542|protein_coding||c.-930C>T|||||930|,T|intergenic_region|MODIFIER|ACRE_087570|ACRE_087570|intergenic_region|ACRE_087570|||n.4423C>T||||||	192	198	96.97	6	ACRE_087570	hypothetical protein
scaffold190	16398	C	G	G|synonymous_variant|LOW|ACRE_087610|ACRE_087610|transcript|KFH40550|protein_coding|2/3|c.627G>C|p.Val209Val|627/1320|627/1320|209/439||	331	338	97.35	4	ACRE_087610	hypothetical protein
scaffold190	21727	C	T	T|synonymous_variant|LOW|ACRE_087630|ACRE_087630|transcript|KFH40549|protein_coding|2/2|c.771C>T|p.Leu257Leu|771/1728|771/1728|257/575||	253	253	100	0	ACRE_087630	hypothetical protein
scaffold190	28687	A	G	G|upstream_gene_variant|MODIFIER|ACRE_087660|ACRE_087660|transcript|KFH40547|protein_coding||c.-349T>C|||||349|,G|downstream_gene_variant|MODIFIER|ACRE_087670|ACRE_087670|transcript|KFH40551|protein_coding||c.*273T>C|||||273|,G|intergenic_region|MODIFIER|ACRE_087660-ACRE_087670|ACRE_087660-ACRE_087670|intergenic_region|ACRE_087660-ACRE_087670|||n.28687A>G||||||	214	216	97.72	2	ACRE_087660	2-oxoglutarate-dependent dioxygenase-like protein
scaffold191	9565	C	T	T|upstream_gene_variant|MODIFIER|ACRE_087710|ACRE_087710|transcript|KFH40537|protein_coding||c.-322C>T|||||322|,T|intergenic_region|MODIFIER|ACRE_087700-ACRE_087710|ACRE_087700-ACRE_087710|intergenic_region|ACRE_087700-ACRE_087710|||n.9565C>T||||||	154	155	99.35	1	ACRE_087710	hypothetical protein
scaffold191	12903	T	C	C|intron_variant|MODIFIER|ACRE_087720|ACRE_087720|transcript|KFH40530|protein_coding|1/4|c.115-27A>G||||||	251	253	99.6	1	ACRE_087720	hypothetical protein
scaffold191	14688	AAG	A	A|intergenic_region|MODIFIER|ACRE_087720-ACRE_087730|ACRE_087720-ACRE_087730|intergenic_region|ACRE_087720-ACRE_087730|||n.14689_14690delAG||||||	332	334	97.08	8	ACRE_087720	hypothetical protein
scaffold192	186	A	G	G|intergenic_region|MODIFIER|ACRE_087810|ACRE_087810|intergenic_region|ACRE_087810|||n.186A>G||||||	30	35	85.71	5	ACRE_087810	hypothetical protein
scaffold192	229	A	G	G|intergenic_region|MODIFIER|ACRE_087810|ACRE_087810|intergenic_region|ACRE_087810|||n.229A>G||||||	34	37	91.89	3	ACRE_087810	hypothetical protein
scaffold192	230	T	C	C|intergenic_region|MODIFIER|ACRE_087810|ACRE_087810|intergenic_region|ACRE_087810|||n.230T>C||||||	34	37	91.89	3	ACRE_087810	hypothetical protein
scaffold192	247	A	G	G|intergenic_region|MODIFIER|ACRE_087810|ACRE_087810|intergenic_region|ACRE_087810|||n.247A>G||||||	46	56	80.7	10	ACRE_087810	hypothetical protein
scaffold192	255	T	C	C|intergenic_region|MODIFIER|ACRE_087810|ACRE_087810|intergenic_region|ACRE_087810|||n.255T>C||||||	53	53	100	0	ACRE_087810	hypothetical protein
scaffold192	271	A	G	G|intergenic_region|MODIFIER|ACRE_087810|ACRE_087810|intergenic_region|ACRE_087810|||n.271A>G||||||	66	72	91.67	6	ACRE_087810	hypothetical protein
scaffold192	343	A	G	G|intergenic_region|MODIFIER|ACRE_087810|ACRE_087810|intergenic_region|ACRE_087810|||n.343A>G||||||	85	95	89.47	10	ACRE_087810	hypothetical protein
scaffold192	479	G	A	A|intergenic_region|MODIFIER|ACRE_087810|ACRE_087810|intergenic_region|ACRE_087810|||n.479G>A||||||	31	31	100	0	ACRE_087810	hypothetical protein
scaffold192	578	A	G	G|intergenic_region|MODIFIER|ACRE_087810|ACRE_087810|intergenic_region|ACRE_087810|||n.578A>G||||||	9	9	100	0	ACRE_087810	hypothetical protein
scaffold192	1416	C	T	T|intergenic_region|MODIFIER|ACRE_087810|ACRE_087810|intergenic_region|ACRE_087810|||n.1416C>T||||||	9	9	100	0	ACRE_087810	hypothetical protein
scaffold192	1509	G	A	A|intergenic_region|MODIFIER|ACRE_087810|ACRE_087810|intergenic_region|ACRE_087810|||n.1509G>A||||||	11	12	91.67	1	ACRE_087810	hypothetical protein
scaffold192	1510	G	A	A|intergenic_region|MODIFIER|ACRE_087810|ACRE_087810|intergenic_region|ACRE_087810|||n.1510G>A||||||	11	13	84.62	2	ACRE_087810	hypothetical protein
scaffold192	1542	C	T	T|intergenic_region|MODIFIER|ACRE_087810|ACRE_087810|intergenic_region|ACRE_087810|||n.1542C>T||||||	11	13	84.62	2	ACRE_087810	hypothetical protein
scaffold192	1543	G	A	A|intergenic_region|MODIFIER|ACRE_087810|ACRE_087810|intergenic_region|ACRE_087810|||n.1543G>A||||||	11	13	84.62	2	ACRE_087810	hypothetical protein
scaffold192	1558	C	T	T|intergenic_region|MODIFIER|ACRE_087810|ACRE_087810|intergenic_region|ACRE_087810|||n.1558C>T||||||	10	11	83.33	1	ACRE_087810	hypothetical protein
scaffold192	1645	T	C	C|intergenic_region|MODIFIER|ACRE_087810|ACRE_087810|intergenic_region|ACRE_087810|||n.1645T>C||||||	66	66	100	0	ACRE_087810	hypothetical protein
scaffold192	1653	C	T	T|intergenic_region|MODIFIER|ACRE_087810|ACRE_087810|intergenic_region|ACRE_087810|||n.1653C>T||||||	64	70	91.43	6	ACRE_087810	hypothetical protein
scaffold192	1792	C	T	T|intergenic_region|MODIFIER|ACRE_087810|ACRE_087810|intergenic_region|ACRE_087810|||n.1792C>T||||||	28	29	96.55	1	ACRE_087810	hypothetical protein
scaffold192	1822	C	T	T|intergenic_region|MODIFIER|ACRE_087810|ACRE_087810|intergenic_region|ACRE_087810|||n.1822C>T||||||	66	66	100	0	ACRE_087810	hypothetical protein
scaffold192	1882	A	G	G|intergenic_region|MODIFIER|ACRE_087810|ACRE_087810|intergenic_region|ACRE_087810|||n.1882A>G||||||	42	42	100	0	ACRE_087810	hypothetical protein
scaffold192	1893	C	T	T|intergenic_region|MODIFIER|ACRE_087810|ACRE_087810|intergenic_region|ACRE_087810|||n.1893C>T||||||	19	20	95	1	ACRE_087810	hypothetical protein
scaffold192	1897	A	G	G|intergenic_region|MODIFIER|ACRE_087810|ACRE_087810|intergenic_region|ACRE_087810|||n.1897A>G||||||	16	16	94.12	0	ACRE_087810	hypothetical protein
scaffold192	1911	G	A	A|intergenic_region|MODIFIER|ACRE_087810|ACRE_087810|intergenic_region|ACRE_087810|||n.1911G>A||||||	10	11	90.91	1	ACRE_087810	hypothetical protein
scaffold192	4272	C	T	T|intergenic_region|MODIFIER|ACRE_087810|ACRE_087810|intergenic_region|ACRE_087810|||n.4272C>T||||||	302	309	97.73	7	ACRE_087810	hypothetical protein
scaffold192	10322	G	A	A|intergenic_region|MODIFIER|ACRE_087810|ACRE_087810|intergenic_region|ACRE_087810|||n.10322G>A||||||	219	225	97.33	5	ACRE_087810	hypothetical protein
scaffold192	11515	T	C	C|intergenic_region|MODIFIER|ACRE_087810|ACRE_087810|intergenic_region|ACRE_087810|||n.11515T>C||||||	123	126	96.85	3	ACRE_087810	hypothetical protein
scaffold192	11517	A	G	G|intergenic_region|MODIFIER|ACRE_087810|ACRE_087810|intergenic_region|ACRE_087810|||n.11517A>G||||||	243	245	99.18	2	ACRE_087810	hypothetical protein
scaffold193	1599	G	A	A|missense_variant|MODERATE|ACRE_087850|ACRE_087850|transcript|KFH40525|protein_coding|3/3|c.1889C>T|p.Thr630Ile|1889/3429|1889/3429|630/1142||	308	316	97.16	2	ACRE_087850	Calcium-transporting ATPase-like protein
scaffold193	1911	C	T	T|stop_gained|HIGH|ACRE_087850|ACRE_087850|transcript|KFH40525|protein_coding|3/3|c.1577G>A|p.Trp526*|1577/3429|1577/3429|526/1142||	235	235	99.58	0	ACRE_087850	Calcium-transporting ATPase-like protein
scaffold193	14244	T	G	G|upstream_gene_variant|MODIFIER|ACRE_087890|ACRE_087890|transcript|KFH40524|protein_coding||c.-450T>G|||||450|,G|downstream_gene_variant|MODIFIER|ACRE_087880|ACRE_087880|transcript|KFH40521|protein_coding||c.*785T>G|||||785|,G|intergenic_region|MODIFIER|ACRE_087880-ACRE_087890|ACRE_087880-ACRE_087890|intergenic_region|ACRE_087880-ACRE_087890|||n.14244T>G||||||	262	262	100	0	ACRE_087890	Glutamate carboxypeptidase-like protein
scaffold193	14245	AT	A	A|upstream_gene_variant|MODIFIER|ACRE_087890|ACRE_087890|transcript|KFH40524|protein_coding||c.-448delT|||||448|,A|downstream_gene_variant|MODIFIER|ACRE_087880|ACRE_087880|transcript|KFH40521|protein_coding||c.*787delT|||||787|,A|intergenic_region|MODIFIER|ACRE_087880-ACRE_087890|ACRE_087880-ACRE_087890|intergenic_region|ACRE_087880-ACRE_087890|||n.14246delT||||||	276	267	95.5	5	ACRE_087890	Glutamate carboxypeptidase-like protein
scaffold193	16101	N	C	C|intron_variant|MODIFIER|ACRE_087890|ACRE_087890|transcript|KFH40524|protein_coding|3/4|c.1223+39A>C||||||,C|intron_variant|MODIFIER|ACRE_087890|ACRE_087890|transcript|KFH40524|protein_coding|3/4|c.1223+39G>C||||||,C|intron_variant|MODIFIER|ACRE_087890|ACRE_087890|transcript|KFH40524|protein_coding|3/4|c.1223+39T>C||||||	12	14	92.31	0	ACRE_087890	Glutamate carboxypeptidase-like protein
scaffold193	19278	N	C	C|upstream_gene_variant|MODIFIER|ACRE_087900|ACRE_087900|transcript|KFH40520|protein_coding||c.-394A>C|||||394|,C|upstream_gene_variant|MODIFIER|ACRE_087900|ACRE_087900|transcript|KFH40520|protein_coding||c.-394G>C|||||394|,C|upstream_gene_variant|MODIFIER|ACRE_087900|ACRE_087900|transcript|KFH40520|protein_coding||c.-394T>C|||||394|,C|intergenic_region|MODIFIER|ACRE_087890-ACRE_087900|ACRE_08789…	25	28	89.29	0	ACRE_087900	Glutamyl-tRNA(Gln) amidotransferase subunit A-like protein
scaffold193	25041	C	T	T|missense_variant|MODERATE|ACRE_087920|ACRE_087920|transcript|KFH40519|protein_coding|1/1|c.395C>T|p.Ser132Leu|395/2400|395/2400|132/799||	360	365	98.36	3	ACRE_087920	hypothetical protein
scaffold194	9502	N	C	C|downstream_gene_variant|MODIFIER|ACRE_087970|ACRE_087970|transcript|KFH40516|protein_coding||c.*779T>G|||||779|,C|downstream_gene_variant|MODIFIER|ACRE_087970|ACRE_087970|transcript|KFH40516|protein_coding||c.*779C>G|||||779|,C|downstream_gene_variant|MODIFIER|ACRE_087970|ACRE_087970|transcript|KFH40516|protein_coding||c.*779A>G|||||779|,C|intron_variant|MODIFIER|ACRE_087960|ACRE_087960|transcr…	11	15	91.67	0	ACRE_087970	hypothetical protein
scaffold194	10598	G	A	A|downstream_gene_variant|MODIFIER|ACRE_087960|ACRE_087960|transcript|KFH40510|protein_coding||c.*978G>A|||||978|,A|downstream_gene_variant|MODIFIER|ACRE_087980|ACRE_087980|transcript|KFH40509|protein_coding||c.*469C>T|||||469|,A|intron_variant|MODIFIER|ACRE_087970|ACRE_087970|transcript|KFH40516|protein_coding|1/1|c.99+83C>T||||||	180	185	97.3	4	ACRE_087960	maltose O-acetyltransferase-like protein
scaffold194	17126	G	T	T|stop_gained|HIGH|ACRE_088010|ACRE_088010|transcript|KFH40507|protein_coding|2/6|c.55G>T|p.Glu19*|55/2352|55/2352|19/783||	254	255	99.61	0	ACRE_088010	R3H domain-containing protein-like protein
scaffold194	17613	C	T	T|missense_variant|MODERATE|ACRE_088010|ACRE_088010|transcript|KFH40507|protein_coding|2/6|c.542C>T|p.Ser181Leu|542/2352|542/2352|181/783||	269	270	99.26	1	ACRE_088010	R3H domain-containing protein-like protein
scaffold194	18023	A	G	G|synonymous_variant|LOW|ACRE_088010|ACRE_088010|transcript|KFH40507|protein_coding|3/6|c.900A>G|p.Pro300Pro|900/2352|900/2352|300/783||	252	254	99.21	2	ACRE_088010	R3H domain-containing protein-like protein
scaffold195	2872	N	T	T|upstream_gene_variant|MODIFIER|ACRE_088060|ACRE_088060|transcript|KFH40503|protein_coding||c.-163T>A|||||163|,T|upstream_gene_variant|MODIFIER|ACRE_088060|ACRE_088060|transcript|KFH40503|protein_coding||c.-163G>A|||||163|,T|upstream_gene_variant|MODIFIER|ACRE_088060|ACRE_088060|transcript|KFH40503|protein_coding||c.-163C>A|||||163|,T|upstream_gene_variant|MODIFIER|ACRE_088070|ACRE_088070|transc…	39	40	95.12	0	ACRE_088060	putative HC-toxin efflux carrier-like protein
scaffold195	5707	C	A	A|downstream_gene_variant|MODIFIER|ACRE_088070|ACRE_088070|transcript|KFH40500|protein_coding||c.*89C>A|||||89|,A|intergenic_region|MODIFIER|ACRE_088070-ACRE_088080|ACRE_088070-ACRE_088080|intergenic_region|ACRE_088070-ACRE_088080|||n.5707C>A||||||	261	263	99.24	2	ACRE_088070	Pisatin demethylase-like protein
scaffold196	11077	A	T	T|intron_variant|MODIFIER|ACRE_088160|ACRE_088160|transcript|KFH40493|protein_coding|1/1|c.679-73A>T||||||	229	231	99.13	2	ACRE_088160	cAMP-dependent protein kinase type-like protein
scaffold196	20655	T	C	C|upstream_gene_variant|MODIFIER|ACRE_088190|ACRE_088190|transcript|KFH40492|protein_coding||c.-513T>C|||||513|,C|intergenic_region|MODIFIER|ACRE_088180-ACRE_088190|ACRE_088180-ACRE_088190|intergenic_region|ACRE_088180-ACRE_088190|||n.20655T>C||||||	161	162	98.17	1	ACRE_088190	Peptidase M20 domain-containing protein-like protein
scaffold197	6540	T	C	C|missense_variant|MODERATE|ACRE_088230|ACRE_088230|transcript|KFH40489|protein_coding|1/1|c.1391A>G|p.Gln464Arg|1391/2298|1391/2298|464/765||	267	272	97.8	4	ACRE_088230	hypothetical protein
scaffold197	8368	T	A	A|upstream_gene_variant|MODIFIER|ACRE_088230|ACRE_088230|transcript|KFH40489|protein_coding||c.-438A>T|||||438|,A|intergenic_region|MODIFIER|ACRE_088230-ACRE_088240|ACRE_088230-ACRE_088240|intergenic_region|ACRE_088230-ACRE_088240|||n.8368T>A||||||	268	278	96.4	9	ACRE_088230	hypothetical protein
scaffold197	21570	C	T	T|synonymous_variant|LOW|ACRE_088270|ACRE_088270|transcript|KFH40491|protein_coding|1/1|c.756C>T|p.Ile252Ile|756/1824|756/1824|252/607||	284	291	96.93	4	ACRE_088270	H/ACA ribonucleoprotein complex non-core subunit-like protein
scaffold198	1	T	G	G|downstream_gene_variant|MODIFIER|ACRE_088300|ACRE_088300|transcript|KFH40476|protein_coding||c.*26A>C|||||26|,G|intergenic_region|MODIFIER|ACRE_088300|ACRE_088300|intergenic_region|ACRE_088300|||n.1T>G||||||	9	11	81.82	1	ACRE_088300	hypothetical protein
scaffold198	6039	C	T	T|upstream_gene_variant|MODIFIER|ACRE_088320|ACRE_088320|transcript|KFH40478|protein_coding||c.-445G>A|||||445|,T|upstream_gene_variant|MODIFIER|ACRE_088330|ACRE_088330|transcript|ACRE_088330-1|protein_coding||c.-61C>T|||||61|WARNING_TRANSCRIPT_INCOMPLETE,T|intergenic_region|MODIFIER|ACRE_088320-ACRE_088330|ACRE_088320-ACRE_088330|intergenic_region|ACRE_088320-ACRE_088330|||n.6039C>T||||||	195	196	99.49	1	ACRE_088320	putative WD repeat-containing protein-like protein
scaffold198	10114	T	C	C|intergenic_region|MODIFIER|ACRE_088330-ACRE_088340|ACRE_088330-ACRE_088340|intergenic_region|ACRE_088330-ACRE_088340|||n.10114T>C||||||	160	160	98.16	0	ACRE_088330	tRNA-Phe
scaffold198	19735	C	T	T|upstream_gene_variant|MODIFIER|ACRE_088350|ACRE_088350|transcript|KFH40474|protein_coding||c.-756G>A|||||756|,T|intergenic_region|MODIFIER|ACRE_088350-ACRE_088360|ACRE_088350-ACRE_088360|intergenic_region|ACRE_088350-ACRE_088360|||n.19735C>T||||||	28	29	93.33	1	ACRE_088350	Serine/threonine-protein kinase-like protein
scaffold198	20926	N	G	G|intergenic_region|MODIFIER|ACRE_088350-ACRE_088360|ACRE_088350-ACRE_088360|intergenic_region|ACRE_088350-ACRE_088360|||n.20926A>G||||||,G|intergenic_region|MODIFIER|ACRE_088350-ACRE_088360|ACRE_088350-ACRE_088360|intergenic_region|ACRE_088350-ACRE_088360|||n.20926C>G||||||,G|intergenic_region|MODIFIER|ACRE_088350-ACRE_088360|ACRE_088350-ACRE_088360|intergenic_region|ACRE_088350-ACRE_088360|||n.…	11	11	100	0	ACRE_088350	Serine/threonine-protein kinase-like protein
scaffold2	12614	C	T	T|synonymous_variant|LOW|ACRE_002980|ACRE_002980|transcript|KFH48764|protein_coding|2/2|c.624C>T|p.Asn208Asn|624/1974|624/1974|208/657||	295	299	98.33	0	ACRE_002980	BTB/POZ domain-containing protein-like protein
scaffold2	29395	G	A	A|upstream_gene_variant|MODIFIER|ACRE_003050|ACRE_003050|transcript|KFH48599|protein_coding||c.-231C>T|||||231|,A|upstream_gene_variant|MODIFIER|ACRE_003060|ACRE_003060|transcript|KFH48734|protein_coding||c.-589G>A|||||589|,A|intergenic_region|MODIFIER|ACRE_003050-ACRE_003060|ACRE_003050-ACRE_003060|intergenic_region|ACRE_003050-ACRE_003060|||n.29395G>A||||||	47	48	97.92	1	ACRE_003050	putative glycine dehydrogenase-like protein
scaffold2	29397	G	A	A|upstream_gene_variant|MODIFIER|ACRE_003050|ACRE_003050|transcript|KFH48599|protein_coding||c.-233C>T|||||233|,A|upstream_gene_variant|MODIFIER|ACRE_003060|ACRE_003060|transcript|KFH48734|protein_coding||c.-587G>A|||||587|,A|intergenic_region|MODIFIER|ACRE_003050-ACRE_003060|ACRE_003050-ACRE_003060|intergenic_region|ACRE_003050-ACRE_003060|||n.29397G>A||||||	56	57	96.55	1	ACRE_003050	putative glycine dehydrogenase-like protein
scaffold2	29651	T	A	A|upstream_gene_variant|MODIFIER|ACRE_003050|ACRE_003050|transcript|KFH48599|protein_coding||c.-487A>T|||||487|,A|upstream_gene_variant|MODIFIER|ACRE_003060|ACRE_003060|transcript|KFH48734|protein_coding||c.-333T>A|||||333|,A|downstream_gene_variant|MODIFIER|ACRE_003070|ACRE_003070|transcript|KFH48729|protein_coding||c.*880A>T|||||880|,A|intergenic_region|MODIFIER|ACRE_003050-ACRE_003060|ACRE_003…	288	289	98.63	1	ACRE_003050	putative glycine dehydrogenase-like protein
scaffold2	54493	C	T	T|splice_region_variant&synonymous_variant|LOW|ACRE_003130|ACRE_003130|transcript|KFH48759|protein_coding|6/9|c.1809G>A|p.Lys603Lys|1809/6042|1809/6042|603/2013||	224	225	99.56	1	ACRE_003130	Vegetative incompatibility protein HET-E-like protein
scaffold2	66873	T	C	C|synonymous_variant|LOW|ACRE_003180|ACRE_003180|transcript|KFH48684|protein_coding|2/3|c.474T>C|p.Pro158Pro|474/2235|474/2235|158/744||	266	268	98.88	2	ACRE_003180	Dimethylaniline monooxygenase [N-oxide-forming]-like protein
scaffold2	107984	TC	T	T|frameshift_variant|HIGH|ACRE_003300|ACRE_003300|transcript|KFH48772|protein_coding|3/3|c.332delG|p.Gly111fs|332/414|332/414|111/137||,T|downstream_gene_variant|MODIFIER|ACRE_003290|ACRE_003290|transcript|KFH48592|protein_coding||c.*328delC|||||328|	201	226	85.53	34	ACRE_003300	hypothetical protein
scaffold2	119410	C	T	T|synonymous_variant|LOW|ACRE_003330|ACRE_003330|transcript|KFH48671|protein_coding|3/3|c.447C>T|p.Leu149Leu|447/732|447/732|149/243||,T|downstream_gene_variant|MODIFIER|ACRE_003340|ACRE_003340|transcript|KFH48791|protein_coding||c.*887G>A|||||887|	263	265	98.13	1	ACRE_003330	hypothetical protein
scaffold2	126757	C	T	T|downstream_gene_variant|MODIFIER|ACRE_003350|ACRE_003350|transcript|KFH48679|protein_coding||c.*583G>A|||||583|,T|intergenic_region|MODIFIER|ACRE_003340-ACRE_003350|ACRE_003340-ACRE_003350|intergenic_region|ACRE_003340-ACRE_003350|||n.126757C>T||||||	89	91	97.8	1	ACRE_003350	putative transporter-like protein
scaffold2	133378	A	C	C|downstream_gene_variant|MODIFIER|ACRE_003370|ACRE_003370|transcript|KFH48688|protein_coding||c.*896T>G|||||896|,C|intergenic_region|MODIFIER|ACRE_003360-ACRE_003370|ACRE_003360-ACRE_003370|intergenic_region|ACRE_003360-ACRE_003370|||n.133378A>C||||||	216	216	99.08	0	ACRE_003370	putative transcriptional regulatory protein-like protein
scaffold2	133820	G	C	C|downstream_gene_variant|MODIFIER|ACRE_003370|ACRE_003370|transcript|KFH48688|protein_coding||c.*454C>G|||||454|,C|intergenic_region|MODIFIER|ACRE_003360-ACRE_003370|ACRE_003360-ACRE_003370|intergenic_region|ACRE_003360-ACRE_003370|||n.133820G>C||||||	255	255	100	0	ACRE_003370	putative transcriptional regulatory protein-like protein
scaffold2	138829	G	A	A|upstream_gene_variant|MODIFIER|ACRE_003380|ACRE_003380|transcript|KFH48811|protein_coding||c.-267C>T|||||267|,A|downstream_gene_variant|MODIFIER|ACRE_003390|ACRE_003390|transcript|KFH48699|protein_coding||c.*290C>T|||||290|,A|intergenic_region|MODIFIER|ACRE_003380-ACRE_003390|ACRE_003380-ACRE_003390|intergenic_region|ACRE_003380-ACRE_003390|||n.138829G>A||||||	270	276	97.83	5	ACRE_003380	Glycerol-3-phosphate dehydrogenase [NAD(+)]-like protein
scaffold2	141936	A	C	C|intron_variant|MODIFIER|ACRE_003400|ACRE_003400|transcript|KFH48726|protein_coding|2/3|c.212+20A>C||||||	242	251	96.03	7	ACRE_003400	hypothetical protein
scaffold2	164059	G	T	T|missense_variant|MODERATE|ACRE_003520|ACRE_003520|transcript|KFH48731|protein_coding|1/1|c.423G>T|p.Lys141Asn|423/471|423/471|141/156||	156	157	98.73	1	ACRE_003520	hypothetical protein
scaffold2	170308	G	T	T|downstream_gene_variant|MODIFIER|ACRE_003540|ACRE_003540|transcript|KFH48748|protein_coding||c.*691G>T|||||691|,T|downstream_gene_variant|MODIFIER|ACRE_003550|ACRE_003550|transcript|KFH48586|protein_coding||c.*41C>A|||||41|,T|intergenic_region|MODIFIER|ACRE_003540-ACRE_003550|ACRE_003540-ACRE_003550|intergenic_region|ACRE_003540-ACRE_003550|||n.170308G>T||||||	251	262	95.44	11	ACRE_003540	hypothetical protein
scaffold2	174307	C	T	T|intergenic_region|MODIFIER|ACRE_003550-ACRE_003560|ACRE_003550-ACRE_003560|intergenic_region|ACRE_003550-ACRE_003560|||n.174307C>T||||||	267	267	98.89	0	ACRE_003550	Uncharacterized UPF0442 protein-like protein
scaffold2	176497	C	T	T|upstream_gene_variant|MODIFIER|ACRE_003570|ACRE_003570|transcript|KFH48615|protein_coding||c.-364C>T|||||364|,T|downstream_gene_variant|MODIFIER|ACRE_003560|ACRE_003560|transcript|KFH48594|protein_coding||c.*284C>T|||||284|,T|intergenic_region|MODIFIER|ACRE_003560-ACRE_003570|ACRE_003560-ACRE_003570|intergenic_region|ACRE_003560-ACRE_003570|||n.176497C>T||||||	117	118	98.32	1	ACRE_003570	hypothetical protein
scaffold2	176499	C	T	T|upstream_gene_variant|MODIFIER|ACRE_003570|ACRE_003570|transcript|KFH48615|protein_coding||c.-362C>T|||||362|,T|downstream_gene_variant|MODIFIER|ACRE_003560|ACRE_003560|transcript|KFH48594|protein_coding||c.*286C>T|||||286|,T|intergenic_region|MODIFIER|ACRE_003560-ACRE_003570|ACRE_003560-ACRE_003570|intergenic_region|ACRE_003560-ACRE_003570|||n.176499C>T||||||	50	50	98.04	0	ACRE_003570	hypothetical protein
scaffold2	180111	G	T	T|missense_variant|MODERATE|ACRE_003580|ACRE_003580|transcript|KFH48763|protein_coding|1/3|c.200C>A|p.Ser67Tyr|200/1809|200/1809|67/602||	36	42	85.71	6	ACRE_003580	putative carboxypeptidase-like protein
scaffold2	180112	A	C	C|missense_variant|MODERATE|ACRE_003580|ACRE_003580|transcript|KFH48763|protein_coding|1/3|c.199T>G|p.Ser67Ala|199/1809|199/1809|67/602||	47	53	83.93	3	ACRE_003580	putative carboxypeptidase-like protein
scaffold2	181894	C	T	T|upstream_gene_variant|MODIFIER|ACRE_003590|ACRE_003590|transcript|KFH48648|protein_coding||c.-285G>A|||||285|,T|intergenic_region|MODIFIER|ACRE_003590-ACRE_003600|ACRE_003590-ACRE_003600|intergenic_region|ACRE_003590-ACRE_003600|||n.181894C>T||||||	281	282	99.29	1	ACRE_003590	hypothetical protein
scaffold2	192532	C	T	T|upstream_gene_variant|MODIFIER|ACRE_003630|ACRE_003630|transcript|KFH48683|protein_coding||c.-607C>T|||||607|,T|intergenic_region|MODIFIER|ACRE_003620-ACRE_003630|ACRE_003620-ACRE_003630|intergenic_region|ACRE_003620-ACRE_003630|||n.192532C>T||||||	233	239	95.49	4	ACRE_003630	hypothetical protein
scaffold2	193252	C	T	T|synonymous_variant|LOW|ACRE_003630|ACRE_003630|transcript|KFH48683|protein_coding|1/1|c.114C>T|p.Phe38Phe|114/183|114/183|38/60||,T|downstream_gene_variant|MODIFIER|ACRE_003640|ACRE_003640|transcript|KFH48794|protein_coding||c.*513G>A|||||513|	266	271	97.44	5	ACRE_003630	hypothetical protein
scaffold2	205685	T	C	C|upstream_gene_variant|MODIFIER|ACRE_003670|ACRE_003670|transcript|KFH48663|protein_coding||c.-988A>G|||||988|,C|upstream_gene_variant|MODIFIER|ACRE_003680|ACRE_003680|transcript|KFH48775|protein_coding||c.-796T>C|||||796|,C|intergenic_region|MODIFIER|ACRE_003670-ACRE_003680|ACRE_003670-ACRE_003680|intergenic_region|ACRE_003670-ACRE_003680|||n.205685T>C||||||	177	177	99.44	0	ACRE_003670	hypothetical protein
scaffold2	214418	N	G	G|upstream_gene_variant|MODIFIER|ACRE_003700|ACRE_003700|transcript|KFH48693|protein_coding||c.-551T>C|||||551|,G|upstream_gene_variant|MODIFIER|ACRE_003700|ACRE_003700|transcript|KFH48693|protein_coding||c.-551G>C|||||551|,G|upstream_gene_variant|MODIFIER|ACRE_003700|ACRE_003700|transcript|KFH48693|protein_coding||c.-551A>C|||||551|,G|upstream_gene_variant|MODIFIER|ACRE_003710|ACRE_003710|transc…	13	13	100	0	ACRE_003700	Pyridoxal biosynthesis protein-like protein
scaffold2	266101	T	A	A|missense_variant|MODERATE|ACRE_003900|ACRE_003900|transcript|KFH48668|protein_coding|6/6|c.2102A>T|p.Asp701Val|2102/2436|2102/2436|701/811||,A|downstream_gene_variant|MODIFIER|ACRE_003890|ACRE_003890|transcript|KFH48742|protein_coding||c.*486T>A|||||486|	226	229	98.69	3	ACRE_003900	hypothetical protein
scaffold2	290526	C	T	T|synonymous_variant|LOW|ACRE_003970|ACRE_003970|transcript|KFH48778|protein_coding|1/1|c.402C>T|p.Leu134Leu|402/2574|402/2574|134/857||	265	267	99.25	1	ACRE_003970	Interferon-induced GTP-binding protein Mx-like protein
scaffold2	295732	N	C	C|intergenic_region|MODIFIER|ACRE_003980-ACRE_003990|ACRE_003980-ACRE_003990|intergenic_region|ACRE_003980-ACRE_003990|||n.295732A>C||||||,C|intergenic_region|MODIFIER|ACRE_003980-ACRE_003990|ACRE_003980-ACRE_003990|intergenic_region|ACRE_003980-ACRE_003990|||n.295732G>C||||||,C|intergenic_region|MODIFIER|ACRE_003980-ACRE_003990|ACRE_003980-ACRE_003990|intergenic_region|ACRE_003980-ACRE_003990|||…	8	9	88.89	0	ACRE_003980	PXMP2/4 family protein-like protein
scaffold2	305247	A	C	C|missense_variant|MODERATE|ACRE_004020|ACRE_004020|transcript|KFH48585|protein_coding|2/2|c.491A>C|p.Asn164Thr|491/627|491/627|164/208||	277	281	98.23	1	ACRE_004020	hypothetical protein
scaffold2	314503	N	C	C|upstream_gene_variant|MODIFIER|ACRE_004070|ACRE_004070|transcript|KFH48698|protein_coding||c.-123A>C|||||123|,C|upstream_gene_variant|MODIFIER|ACRE_004070|ACRE_004070|transcript|KFH48698|protein_coding||c.-123G>C|||||123|,C|upstream_gene_variant|MODIFIER|ACRE_004070|ACRE_004070|transcript|KFH48698|protein_coding||c.-123T>C|||||123|,C|intergenic_region|MODIFIER|ACRE_004060-ACRE_004070|ACRE_00406…	8	9	88.89	0	ACRE_004070	putative NADPH dehydrogenase-like protein
scaffold2	350859	A	G	G|missense_variant|MODERATE|ACRE_004180|ACRE_004180|transcript|KFH48612|protein_coding|1/1|c.791A>G|p.Glu264Gly|791/1083|791/1083|264/360||,G|downstream_gene_variant|MODIFIER|ACRE_004190|ACRE_004190|transcript|KFH48739|protein_coding||c.*835T>C|||||835|	295	295	98.99	0	ACRE_004180	hypothetical protein
scaffold2	357928	C	A	A|intron_variant|MODIFIER|ACRE_004220|ACRE_004220|transcript|KFH48740|protein_coding|1/3|c.402+308C>A||||||	316	316	99.68	0	ACRE_004220	Chromatin modification-related protein-like protein
scaffold2	381720	G	A	A|missense_variant|MODERATE|ACRE_004300|ACRE_004300|transcript|KFH48776|protein_coding|2/3|c.428C>T|p.Ser143Leu|428/807|428/807|143/268||	343	344	99.71	1	ACRE_004300	Electron transfer flavoprotein subunit beta-like protein
scaffold2	414511	G	A	A|missense_variant|MODERATE|ACRE_004400|ACRE_004400|transcript|KFH48745|protein_coding|2/2|c.1129G>A|p.Asp377Asn|1129/1257|1129/1257|377/418||,A|downstream_gene_variant|MODIFIER|ACRE_004410|ACRE_004410|transcript|KFH48622|protein_coding||c.*352C>T|||||352|	274	278	98.92	2	ACRE_004400	hypothetical protein
scaffold2	430901	G	A	A|synonymous_variant|LOW|ACRE_004460|ACRE_004460|transcript|KFH48654|protein_coding|1/2|c.342C>T|p.Gly114Gly|342/1320|342/1320|114/439||	273	278	98.2	4	ACRE_004460	hypothetical protein
scaffold2	436272	C	T	T|synonymous_variant|LOW|ACRE_004480|ACRE_004480|transcript|KFH48773|protein_coding|1/2|c.219C>T|p.Leu73Leu|219/1896|219/1896|73/631||	274	276	99.28	2	ACRE_004480	Methylenetetrahydrofolate reductase-like protein
scaffold2	462979	G	A	A|synonymous_variant|LOW|ACRE_004610|ACRE_004610|transcript|KFH48589|protein_coding|2/3|c.1788C>T|p.Val596Val|1788/2805|1788/2805|596/934||	322	323	99.38	1	ACRE_004610	E3 ubiquitin-protein ligase-like protein
scaffold2	466081	G	A	A|synonymous_variant|LOW|ACRE_004620|ACRE_004620|transcript|KFH48719|protein_coding|2/3|c.45C>T|p.Ile15Ile|45/606|45/606|15/201||,A|upstream_gene_variant|MODIFIER|ACRE_004630|ACRE_004630|transcript|KFH48696|protein_coding||c.-726G>A|||||726|	277	277	100	0	ACRE_004620	54S ribosomal protein-like protein
scaffold2	468456	A	G	G|synonymous_variant|LOW|ACRE_004630|ACRE_004630|transcript|KFH48696|protein_coding|1/1|c.1650A>G|p.Glu550Glu|1650/1983|1650/1983|550/660||	226	227	99.56	0	ACRE_004630	Genetic interactor of prohibitins-like protein
scaffold2	468719	C	T	T|missense_variant|MODERATE|ACRE_004630|ACRE_004630|transcript|KFH48696|protein_coding|1/1|c.1913C>T|p.Pro638Leu|1913/1983|1913/1983|638/660||,T|upstream_gene_variant|MODIFIER|ACRE_004640|ACRE_004640|transcript|KFH48691|protein_coding||c.-938C>T|||||938|	321	330	96.69	3	ACRE_004630	Genetic interactor of prohibitins-like protein
scaffold2	512335	N	G	G|upstream_gene_variant|MODIFIER|ACRE_004790|ACRE_004790|transcript|KFH48603|protein_coding||c.-664T>C|||||664|,G|upstream_gene_variant|MODIFIER|ACRE_004790|ACRE_004790|transcript|KFH48603|protein_coding||c.-664G>C|||||664|,G|upstream_gene_variant|MODIFIER|ACRE_004790|ACRE_004790|transcript|KFH48603|protein_coding||c.-664A>C|||||664|,G|upstream_gene_variant|MODIFIER|ACRE_004800|ACRE_004800|transc…	8	9	88.89	0	ACRE_004790	putative FAD-containing monooxygenase-like protein
scaffold2	527742	G	A	A|missense_variant|MODERATE|ACRE_004850|ACRE_004850|transcript|KFH48593|protein_coding|3/5|c.109C>T|p.Pro37Ser|109/1176|109/1176|37/391||,A|downstream_gene_variant|MODIFIER|ACRE_004860|ACRE_004860|transcript|KFH48705|protein_coding||c.*837C>T|||||837|	267	267	100	0	ACRE_004850	60S ribosomal protein L3-like protein
scaffold2	531214	T	C	C|missense_variant|MODERATE|ACRE_004860|ACRE_004860|transcript|KFH48705|protein_coding|2/8|c.293A>G|p.Lys98Arg|293/2568|293/2568|98/855||	281	285	97.91	4	ACRE_004860	General transcriptional corepressor-like protein
scaffold2	540018	G	A	A|intron_variant|MODIFIER|ACRE_004880|ACRE_004880|transcript|KFH48695|protein_coding|1/4|c.116-93G>A||||||	292	296	98.65	4	ACRE_004880	F-box-like/WD repeat-containing protein TBL1XR1-A-like protein
scaffold2	554316	C	A	A|downstream_gene_variant|MODIFIER|ACRE_004920|ACRE_004920|transcript|KFH48649|protein_coding||c.*352G>T|||||352|,A|intergenic_region|MODIFIER|ACRE_004910-ACRE_004920|ACRE_004910-ACRE_004920|intergenic_region|ACRE_004910-ACRE_004920|||n.554316C>A||||||	262	265	98.13	3	ACRE_004920	Replication factor C subunit-like protein
scaffold2	554454	A	G	G|downstream_gene_variant|MODIFIER|ACRE_004920|ACRE_004920|transcript|KFH48649|protein_coding||c.*214T>C|||||214|,G|intergenic_region|MODIFIER|ACRE_004910-ACRE_004920|ACRE_004910-ACRE_004920|intergenic_region|ACRE_004910-ACRE_004920|||n.554454A>G||||||	276	280	98.57	4	ACRE_004920	Replication factor C subunit-like protein
scaffold2	583114	A	T	T|intergenic_region|MODIFIER|ACRE_005020-ACRE_005030|ACRE_005020-ACRE_005030|intergenic_region|ACRE_005020-ACRE_005030|||n.583114A>T||||||	207	209	98.57	0	ACRE_005020	Sterol uptake control protein-like protein
scaffold2	583119	T	G	G|intergenic_region|MODIFIER|ACRE_005020-ACRE_005030|ACRE_005020-ACRE_005030|intergenic_region|ACRE_005020-ACRE_005030|||n.583119T>G||||||	202	206	98.06	4	ACRE_005020	Sterol uptake control protein-like protein
scaffold2	588780	G	A	A|missense_variant|MODERATE|ACRE_005040|ACRE_005040|transcript|KFH48721|protein_coding|1/1|c.91G>A|p.Glu31Lys|91/1044|91/1044|31/347||	228	228	100	0	ACRE_005040	Alkali-sensitive linkage protein-like protein
scaffold2	595833	A	G	G|upstream_gene_variant|MODIFIER|ACRE_005060|ACRE_005060|transcript|KFH48597|protein_coding||c.-637T>C|||||637|,G|intergenic_region|MODIFIER|ACRE_005060-ACRE_005070|ACRE_005060-ACRE_005070|intergenic_region|ACRE_005060-ACRE_005070|||n.595833A>G||||||	244	245	99.19	0	ACRE_005060	Cell polarity protein-like protein
scaffold2	602954	G	A	A|missense_variant|MODERATE|ACRE_005080|ACRE_005080|transcript|KFH48583|protein_coding|2/3|c.647G>A|p.Arg216Gln|647/1506|647/1506|216/501||	239	241	99.17	2	ACRE_005080	Myb-related protein B-like protein
scaffold2	603949	T	G	G|downstream_gene_variant|MODIFIER|ACRE_005080|ACRE_005080|transcript|KFH48583|protein_coding||c.*59T>G|||||59|,G|intergenic_region|MODIFIER|ACRE_005080-ACRE_005090|ACRE_005080-ACRE_005090|intergenic_region|ACRE_005080-ACRE_005090|||n.603949T>G||||||	125	125	100	0	ACRE_005080	Myb-related protein B-like protein
scaffold2	610688	T	C	C|upstream_gene_variant|MODIFIER|ACRE_005120|ACRE_005120|transcript|KFH48812|protein_coding||c.-556T>C|||||556|,C|downstream_gene_variant|MODIFIER|ACRE_005110|ACRE_005110|transcript|KFH48689|protein_coding||c.*246T>C|||||246|,C|intergenic_region|MODIFIER|ACRE_005110-ACRE_005120|ACRE_005110-ACRE_005120|intergenic_region|ACRE_005110-ACRE_005120|||n.610688T>C||||||	240	241	99.59	0	ACRE_005120	hypothetical protein
scaffold2	620213	G	A	A|synonymous_variant|LOW|ACRE_005140|ACRE_005140|transcript|KFH48785|protein_coding|3/4|c.5703G>A|p.Ser1901Ser|5703/6300|5703/6300|1901/2099||	278	279	99.64	1	ACRE_005140	hypothetical protein
scaffold2	629872	C	T	T|missense_variant|MODERATE|ACRE_005200|ACRE_005200|transcript|KFH48655|protein_coding|1/4|c.125C>T|p.Pro42Leu|125/687|125/687|42/228||,T|downstream_gene_variant|MODIFIER|ACRE_005190|ACRE_005190|transcript|KFH48650|protein_coding||c.*713C>T|||||713|	11	12	91.67	0	ACRE_005200	ATP synthase subunit-like protein
scaffold2	633332	A	G	G|missense_variant|MODERATE|ACRE_005210|ACRE_005210|transcript|KFH48770|protein_coding|6/8|c.1201T>C|p.Phe401Leu|1201/3075|1201/3075|401/1024||	236	236	99.58	0	ACRE_005210	hypothetical protein
scaffold2	635011	A	G	G|upstream_gene_variant|MODIFIER|ACRE_005210|ACRE_005210|transcript|KFH48770|protein_coding||c.-117T>C|||||117|,G|intergenic_region|MODIFIER|ACRE_005210-ACRE_005220|ACRE_005210-ACRE_005220|intergenic_region|ACRE_005210-ACRE_005220|||n.635011A>G||||||	378	380	98.18	1	ACRE_005210	hypothetical protein
scaffold2	639514	T	A	A|missense_variant|MODERATE|ACRE_005230|ACRE_005230|transcript|KFH48777|protein_coding|8/12|c.1273A>T|p.Asn425Tyr|1273/2175|1273/2175|425/724||	260	264	98.11	1	ACRE_005230	Glutamine-dependent NAD(+) synthetase-like protein
scaffold2	675736	G	T	T|missense_variant|MODERATE|ACRE_005320|ACRE_005320|transcript|KFH48596|protein_coding|2/2|c.575G>T|p.Gly192Val|575/1080|575/1080|192/359||,T|downstream_gene_variant|MODIFIER|ACRE_005330|ACRE_005330|transcript|KFH48723|protein_coding||c.*931C>A|||||931|	267	269	99.26	1	ACRE_005320	NADH dehydrogenase [ubiquinone] 1 alpha subcomplex assembly factor-like protein
scaffold2	682520	G	A	A|synonymous_variant|LOW|ACRE_005360|ACRE_005360|transcript|KFH48760|protein_coding|1/1|c.705C>T|p.Leu235Leu|705/849|705/849|235/282||,A|downstream_gene_variant|MODIFIER|ACRE_005350|ACRE_005350|transcript|KFH48803|protein_coding||c.*714G>A|||||714|	292	302	96.05	9	ACRE_005360	hypothetical protein
scaffold20	16857	A	C	C|missense_variant|MODERATE|ACRE_027730|ACRE_027730|transcript|KFH46400|protein_coding|1/1|c.811T>G|p.Phe271Val|811/1938|811/1938|271/645||	280	283	98.94	1	ACRE_027730	Ribosome biogenesis protein-like protein
scaffold20	19769	A	G	G|missense_variant|MODERATE|ACRE_027740|ACRE_027740|transcript|KFH46367|protein_coding|2/2|c.1055A>G|p.Lys352Arg|1055/4506|1055/4506|352/1501||	272	272	99.63	0	ACRE_027740	Mediator of RNA polymerase II transcription subunit-like protein
scaffold20	34713	N	G	G|upstream_gene_variant|MODIFIER|ACRE_027780|ACRE_027780|transcript|KFH46372|protein_coding||c.-719T>C|||||719|,G|upstream_gene_variant|MODIFIER|ACRE_027780|ACRE_027780|transcript|KFH46372|protein_coding||c.-719G>C|||||719|,G|upstream_gene_variant|MODIFIER|ACRE_027780|ACRE_027780|transcript|KFH46372|protein_coding||c.-719A>C|||||719|,G|intergenic_region|MODIFIER|ACRE_027780-ACRE_027790|ACRE_02778…	40	50	83.33	0	ACRE_027780	DNA-binding protein-like protein
scaffold20	36692	G	A	A|downstream_gene_variant|MODIFIER|ACRE_027790|ACRE_027790|transcript|KFH46328|protein_coding||c.*366C>T|||||366|,A|intergenic_region|MODIFIER|ACRE_027780-ACRE_027790|ACRE_027780-ACRE_027790|intergenic_region|ACRE_027780-ACRE_027790|||n.36692G>A||||||	219	219	99.55	0	ACRE_027790	hypothetical protein
scaffold20	52051	A	G	G|upstream_gene_variant|MODIFIER|ACRE_027850|ACRE_027850|transcript|KFH46383|protein_coding||c.-404T>C|||||404|,G|intergenic_region|MODIFIER|ACRE_027850-ACRE_027860|ACRE_027850-ACRE_027860|intergenic_region|ACRE_027850-ACRE_027860|||n.52051A>G||||||	267	267	99.63	0	ACRE_027850	TATA-box-binding protein-like protein
scaffold20	52509	G	A	A|upstream_gene_variant|MODIFIER|ACRE_027850|ACRE_027850|transcript|KFH46383|protein_coding||c.-862C>T|||||862|,A|intergenic_region|MODIFIER|ACRE_027850-ACRE_027860|ACRE_027850-ACRE_027860|intergenic_region|ACRE_027850-ACRE_027860|||n.52509G>A||||||	172	193	89.12	11	ACRE_027850	TATA-box-binding protein-like protein
scaffold20	53090	GAC	G	G|intergenic_region|MODIFIER|ACRE_027850-ACRE_027860|ACRE_027850-ACRE_027860|intergenic_region|ACRE_027850-ACRE_027860|||n.53091_53092delAC||||||	326	318	98.79	2	ACRE_027850	TATA-box-binding protein-like protein
scaffold20	54259	T	C	C|downstream_gene_variant|MODIFIER|ACRE_027860|ACRE_027860|transcript|KFH46337|protein_coding||c.*797A>G|||||797|,C|intergenic_region|MODIFIER|ACRE_027850-ACRE_027860|ACRE_027850-ACRE_027860|intergenic_region|ACRE_027850-ACRE_027860|||n.54259T>C||||||	196	198	98.99	2	ACRE_027860	electron transfer flavoprotein-ubiquinone oxidoreductase-like protein
scaffold20	61116	A	G	G|downstream_gene_variant|MODIFIER|ACRE_027870|ACRE_027870|transcript|KFH46380|protein_coding||c.*290A>G|||||290|,G|downstream_gene_variant|MODIFIER|ACRE_027880|ACRE_027880|transcript|KFH46321|protein_coding||c.*83T>C|||||83|,G|intergenic_region|MODIFIER|ACRE_027870-ACRE_027880|ACRE_027870-ACRE_027880|intergenic_region|ACRE_027870-ACRE_027880|||n.61116A>G||||||	304	307	99.02	2	ACRE_027870	hypothetical protein
scaffold20	64813	G	A	A|upstream_gene_variant|MODIFIER|ACRE_027880|ACRE_027880|transcript|KFH46321|protein_coding||c.-50C>T|||||50|,A|intergenic_region|MODIFIER|ACRE_027880-ACRE_027890|ACRE_027880-ACRE_027890|intergenic_region|ACRE_027880-ACRE_027890|||n.64813G>A||||||	280	292	95.56	6	ACRE_027880	E3 ubiquitin-protein ligase-like protein
scaffold20	70716	G	A	A|synonymous_variant|LOW|ACRE_027900|ACRE_027900|transcript|KFH46398|protein_coding|3/4|c.1074C>T|p.Val358Val|1074/2088|1074/2088|358/695||	285	289	98.62	4	ACRE_027900	hypothetical protein
scaffold20	73305	C	A	A|upstream_gene_variant|MODIFIER|ACRE_027910|ACRE_027910|transcript|KFH46359|protein_coding||c.-424G>T|||||424|,A|downstream_gene_variant|MODIFIER|ACRE_027920|ACRE_027920|transcript|KFH46401|protein_coding||c.*893G>T|||||893|,A|intergenic_region|MODIFIER|ACRE_027910-ACRE_027920|ACRE_027910-ACRE_027920|intergenic_region|ACRE_027910-ACRE_027920|||n.73305C>A||||||	224	228	97.82	4	ACRE_027910	hypothetical protein
scaffold20	99011	C	G	G|upstream_gene_variant|MODIFIER|ACRE_027990|ACRE_027990|transcript|KFH46347|protein_coding||c.-554C>G|||||554|,G|intergenic_region|MODIFIER|ACRE_027980-ACRE_027990|ACRE_027980-ACRE_027990|intergenic_region|ACRE_027980-ACRE_027990|||n.99011C>G||||||	230	230	100	0	ACRE_027990	Sterol regulatory element-binding protein-like protein
scaffold20	115370	T	A	A|intergenic_region|MODIFIER|ACRE_028030-ACRE_028040|ACRE_028030-ACRE_028040|intergenic_region|ACRE_028030-ACRE_028040|||n.115370T>A||||||	231	237	97.06	4	ACRE_028030	Hexokinase-like protein
scaffold20	118668	T	G	G|downstream_gene_variant|MODIFIER|ACRE_028040|ACRE_028040|transcript|KFH46373|protein_coding||c.*455T>G|||||455|,G|intergenic_region|MODIFIER|ACRE_028040-ACRE_028060|ACRE_028040-ACRE_028060|intergenic_region|ACRE_028040-ACRE_028060|||n.118668T>G||||||	234	235	99.57	1	ACRE_028040	Glucosamine-6-phosphate deaminase-like protein
scaffold20	132708	A	T	T|upstream_gene_variant|MODIFIER|ACRE_028080|ACRE_028080|transcript|KFH46390|protein_coding||c.-67T>A|||||67|,T|intergenic_region|MODIFIER|ACRE_028080-ACRE_028090|ACRE_028080-ACRE_028090|intergenic_region|ACRE_028080-ACRE_028090|||n.132708A>T||||||	244	245	98.79	0	ACRE_028080	Alpha-xylosidase-like protein
scaffold20	154602	A	T	T|upstream_gene_variant|MODIFIER|ACRE_028140|ACRE_028140|transcript|KFH46393|protein_coding||c.-606A>T|||||606|,T|intergenic_region|MODIFIER|ACRE_028130-ACRE_028140|ACRE_028130-ACRE_028140|intergenic_region|ACRE_028130-ACRE_028140|||n.154602A>T||||||	147	157	94.23	5	ACRE_028140	hypothetical protein
scaffold20	154845	G	A	A|upstream_gene_variant|MODIFIER|ACRE_028140|ACRE_028140|transcript|KFH46393|protein_coding||c.-363G>A|||||363|,A|intergenic_region|MODIFIER|ACRE_028130-ACRE_028140|ACRE_028130-ACRE_028140|intergenic_region|ACRE_028130-ACRE_028140|||n.154845G>A||||||	209	209	98.58	0	ACRE_028140	hypothetical protein
scaffold20	168861	N	C	C|intron_variant|MODIFIER|ACRE_028200|ACRE_028200|transcript|KFH46330|protein_coding|3/5|c.1391+190A>C||||||,C|intron_variant|MODIFIER|ACRE_028200|ACRE_028200|transcript|KFH46330|protein_coding|3/5|c.1391+190G>C||||||,C|intron_variant|MODIFIER|ACRE_028200|ACRE_028200|transcript|KFH46330|protein_coding|3/5|c.1391+190T>C||||||	14	16	93.33	0	ACRE_028200	drug/proton antiporter-like protein
scaffold20	169450	N	A	A|intron_variant|MODIFIER|ACRE_028200|ACRE_028200|transcript|KFH46330|protein_coding|5/5|c.1499-47C>A||||||,A|intron_variant|MODIFIER|ACRE_028200|ACRE_028200|transcript|KFH46330|protein_coding|5/5|c.1499-47G>A||||||,A|intron_variant|MODIFIER|ACRE_028200|ACRE_028200|transcript|KFH46330|protein_coding|5/5|c.1499-47T>A||||||	18	25	85.71	0	ACRE_028200	drug/proton antiporter-like protein
scaffold20	174909	N	A	A|downstream_gene_variant|MODIFIER|ACRE_028220|ACRE_028220|transcript|KFH46378|protein_coding||c.*535G>T|||||535|,A|downstream_gene_variant|MODIFIER|ACRE_028220|ACRE_028220|transcript|KFH46378|protein_coding||c.*535C>T|||||535|,A|downstream_gene_variant|MODIFIER|ACRE_028220|ACRE_028220|transcript|KFH46378|protein_coding||c.*535A>T|||||535|,A|intron_variant|MODIFIER|ACRE_028210|ACRE_028210|transcr…	262	267	98.13	0	ACRE_028220	Riboflavin kinase-like protein
scaffold20	183793	T	C	C|upstream_gene_variant|MODIFIER|ACRE_028260|ACRE_028260|transcript|KFH46335|protein_coding||c.-85A>G|||||85|,C|downstream_gene_variant|MODIFIER|ACRE_028270|ACRE_028270|transcript|KFH46382|protein_coding||c.*787A>G|||||787|,C|intergenic_region|MODIFIER|ACRE_028260-ACRE_028270|ACRE_028260-ACRE_028270|intergenic_region|ACRE_028260-ACRE_028270|||n.183793T>C||||||	223	225	99.11	0	ACRE_028260	3-oxoacyl-[acyl-carrier-protein] reductase-like protein
scaffold20	188305	G	A	A|upstream_gene_variant|MODIFIER|ACRE_028280|ACRE_028280|transcript|KFH46323|protein_coding||c.-958G>A|||||958|,A|intergenic_region|MODIFIER|ACRE_028270-ACRE_028280|ACRE_028270-ACRE_028280|intergenic_region|ACRE_028270-ACRE_028280|||n.188305G>A||||||	28	28	100	0	ACRE_028280	hypothetical protein
scaffold20	188826	N	C	C|upstream_gene_variant|MODIFIER|ACRE_028280|ACRE_028280|transcript|KFH46323|protein_coding||c.-437A>C|||||437|,C|upstream_gene_variant|MODIFIER|ACRE_028280|ACRE_028280|transcript|KFH46323|protein_coding||c.-437G>C|||||437|,C|upstream_gene_variant|MODIFIER|ACRE_028280|ACRE_028280|transcript|KFH46323|protein_coding||c.-437T>C|||||437|,C|intergenic_region|MODIFIER|ACRE_028270-ACRE_028280|ACRE_02827…	9	9	100	0	ACRE_028280	hypothetical protein
scaffold20	192725	A	G	G|downstream_gene_variant|MODIFIER|ACRE_028290|ACRE_028290|transcript|KFH46329|protein_coding||c.*321T>C|||||321|,G|intergenic_region|MODIFIER|ACRE_028280-ACRE_028290|ACRE_028280-ACRE_028290|intergenic_region|ACRE_028280-ACRE_028290|||n.192725A>G||||||	233	243	97.08	2	ACRE_028290	transcription factor-like protein
scaffold20	231804	N	C	C|upstream_gene_variant|MODIFIER|ACRE_028450|ACRE_028450|transcript|KFH46396|protein_coding||c.-192A>C|||||192|,C|upstream_gene_variant|MODIFIER|ACRE_028450|ACRE_028450|transcript|KFH46396|protein_coding||c.-192G>C|||||192|,C|upstream_gene_variant|MODIFIER|ACRE_028450|ACRE_028450|transcript|KFH46396|protein_coding||c.-192T>C|||||192|,C|intergenic_region|MODIFIER|ACRE_028440-ACRE_028450|ACRE_02844…	11	12	91.67	0	ACRE_028450	hypothetical protein
scaffold20	253323	C	T	T|intergenic_region|MODIFIER|ACRE_028510-END|ACRE_028510-END|intergenic_region|ACRE_028510-END|||n.253323C>T||||||	227	229	97.42	2	ACRE_028510	hypothetical protein
scaffold200	544	T	C	C|intergenic_region|MODIFIER|ACRE_088620|ACRE_088620|intergenic_region|ACRE_088620|||n.544T>C||||||	223	226	97.81	3	ACRE_088620	putative acyl-CoA-binding protein-like protein
scaffold200	2864	T	C	C|intergenic_region|MODIFIER|ACRE_088620|ACRE_088620|intergenic_region|ACRE_088620|||n.2864T>C||||||	230	258	88.8	28	ACRE_088620	putative acyl-CoA-binding protein-like protein
scaffold200	5032	C	T	T|intergenic_region|MODIFIER|ACRE_088620|ACRE_088620|intergenic_region|ACRE_088620|||n.5032C>T||||||	224	236	93.33	12	ACRE_088620	putative acyl-CoA-binding protein-like protein
scaffold200	5036	T	C	C|intergenic_region|MODIFIER|ACRE_088620|ACRE_088620|intergenic_region|ACRE_088620|||n.5036T>C||||||	221	233	94.04	12	ACRE_088620	putative acyl-CoA-binding protein-like protein
scaffold200	5151	T	G	G|intergenic_region|MODIFIER|ACRE_088620|ACRE_088620|intergenic_region|ACRE_088620|||n.5151T>G||||||	260	262	99.24	1	ACRE_088620	putative acyl-CoA-binding protein-like protein
scaffold200	5636	C	T	T|intergenic_region|MODIFIER|ACRE_088620|ACRE_088620|intergenic_region|ACRE_088620|||n.5636C>T||||||	278	280	98.23	1	ACRE_088620	putative acyl-CoA-binding protein-like protein
scaffold200	6813	C	T	T|intergenic_region|MODIFIER|ACRE_088620|ACRE_088620|intergenic_region|ACRE_088620|||n.6813C>T||||||	219	221	98.65	1	ACRE_088620	putative acyl-CoA-binding protein-like protein
scaffold200	8807	T	C	C|intergenic_region|MODIFIER|ACRE_088620|ACRE_088620|intergenic_region|ACRE_088620|||n.8807T>C||||||	420	440	95.45	20	ACRE_088620	putative acyl-CoA-binding protein-like protein
scaffold200	9698	G	A	A|intergenic_region|MODIFIER|ACRE_088620|ACRE_088620|intergenic_region|ACRE_088620|||n.9698G>A||||||	157	157	98.74	0	ACRE_088620	putative acyl-CoA-binding protein-like protein
scaffold200	10500	C	A	A|intergenic_region|MODIFIER|ACRE_088620|ACRE_088620|intergenic_region|ACRE_088620|||n.10500C>A||||||	221	222	99.1	1	ACRE_088620	putative acyl-CoA-binding protein-like protein
scaffold200	23664	C	T	T|synonymous_variant|LOW|ACRE_088680|ACRE_088680|transcript|KFH40472|protein_coding|1/4|c.402C>T|p.Ile134Ile|402/2805|402/2805|134/934||	232	236	98.31	4	ACRE_088680	Lon protease 2, peroxisomal-like protein
scaffold200	27223	C	A	A|downstream_gene_variant|MODIFIER|ACRE_088680|ACRE_088680|transcript|KFH40472|protein_coding||c.*889C>A|||||889|,A|intergenic_region|MODIFIER|ACRE_088680-END|ACRE_088680-END|intergenic_region|ACRE_088680-END|||n.27223C>A||||||	56	56	100	0	ACRE_088680	Lon protease 2, peroxisomal-like protein
scaffold201	4273	T	C	C|intergenic_region|MODIFIER|ACRE_088690|ACRE_088690|intergenic_region|ACRE_088690|||n.4273T>C||||||	218	223	97.32	4	ACRE_088690	hypothetical protein
scaffold201	4960	C	T	T|intergenic_region|MODIFIER|ACRE_088690|ACRE_088690|intergenic_region|ACRE_088690|||n.4960C>T||||||	218	224	97.32	6	ACRE_088690	hypothetical protein
scaffold201	8860	A	G	G|intron_variant|MODIFIER|ACRE_088690|ACRE_088690|transcript|KFH40465|protein_coding|3/4|c.677+22A>G||||||	284	286	99.3	1	ACRE_088690	hypothetical protein
scaffold201	17890	A	T	T|intergenic_region|MODIFIER|ACRE_088690-END|ACRE_088690-END|intergenic_region|ACRE_088690-END|||n.17890A>T||||||	136	167	81.44	31	ACRE_088690	hypothetical protein
scaffold201	19045	G	A	A|intergenic_region|MODIFIER|ACRE_088690-END|ACRE_088690-END|intergenic_region|ACRE_088690-END|||n.19045G>A||||||	147	147	100	0	ACRE_088690	hypothetical protein
scaffold201	26449	C	T	T|intergenic_region|MODIFIER|ACRE_088690-END|ACRE_088690-END|intergenic_region|ACRE_088690-END|||n.26449C>T||||||	184	187	97.35	2	ACRE_088690	hypothetical protein
scaffold201	26462	A	G	G|intergenic_region|MODIFIER|ACRE_088690-END|ACRE_088690-END|intergenic_region|ACRE_088690-END|||n.26462A>G||||||	191	195	97.95	4	ACRE_088690	hypothetical protein
scaffold203	3451	G	A	A|intergenic_region|MODIFIER|ACRE_088700-ACRE_088710|ACRE_088700-ACRE_088710|intergenic_region|ACRE_088700-ACRE_088710|||n.3451G>A||||||	137	138	97.86	1	ACRE_088700	hypothetical protein
scaffold203	4184	N	C	C|upstream_gene_variant|MODIFIER|ACRE_088710|ACRE_088710|transcript|KFH40458|protein_coding||c.-352A>C|||||352|,C|upstream_gene_variant|MODIFIER|ACRE_088710|ACRE_088710|transcript|KFH40458|protein_coding||c.-352G>C|||||352|,C|upstream_gene_variant|MODIFIER|ACRE_088710|ACRE_088710|transcript|KFH40458|protein_coding||c.-352T>C|||||352|,C|intergenic_region|MODIFIER|ACRE_088700-ACRE_088710|ACRE_08870…	10	11	90.91	0	ACRE_088710	hypothetical protein
scaffold203	9940	A	T	T|downstream_gene_variant|MODIFIER|ACRE_088720|ACRE_088720|transcript|KFH40463|protein_coding||c.*128T>A|||||128|,T|intergenic_region|MODIFIER|ACRE_088710-ACRE_088720|ACRE_088710-ACRE_088720|intergenic_region|ACRE_088710-ACRE_088720|||n.9940A>T||||||	228	229	98.7	1	ACRE_088720	putative helicase-like protein
scaffold203	10751	C	T	T|missense_variant|MODERATE|ACRE_088720|ACRE_088720|transcript|KFH40463|protein_coding|4/4|c.4738G>A|p.Asp1580Asn|4738/5421|4738/5421|1580/1806||	276	282	97.18	4	ACRE_088720	putative helicase-like protein
scaffold203	18194	G	A	A|splice_region_variant&intron_variant|LOW|ACRE_088730|ACRE_088730|transcript|KFH40459|protein_coding|1/1|c.123-6C>T||||||	311	315	98.11	2	ACRE_088730	U3 small nucleolar RNA-associated protein-like protein
scaffold203	19320	A	T	T|upstream_gene_variant|MODIFIER|ACRE_088730|ACRE_088730|transcript|KFH40459|protein_coding||c.-932T>A|||||932|,T|upstream_gene_variant|MODIFIER|ACRE_088750|ACRE_088750|transcript|KFH40464|protein_coding||c.-767A>T|||||767|,T|downstream_gene_variant|MODIFIER|ACRE_088740|ACRE_088740|transcript|KFH40460|protein_coding||c.*265T>A|||||265|,T|intergenic_region|MODIFIER|ACRE_088730-ACRE_088740|ACRE_088…	225	227	99.12	2	ACRE_088730	U3 small nucleolar RNA-associated protein-like protein
scaffold204	2640	G	GT	GT|upstream_gene_variant|MODIFIER|ACRE_088770|ACRE_088770|transcript|KFH40452|protein_coding||c.-775_-774insA|||||775|,GT|intergenic_region|MODIFIER|ACRE_088770-ACRE_088780|ACRE_088770-ACRE_088780|intergenic_region|ACRE_088770-ACRE_088780|||n.2640_2641insT||||||	259	275	93.84	16	ACRE_088770	hypothetical protein
scaffold204	7479	A	G	G|upstream_gene_variant|MODIFIER|ACRE_088780|ACRE_088780|transcript|KFH40455|protein_coding||c.-113T>C|||||113|,G|downstream_gene_variant|MODIFIER|ACRE_088790|ACRE_088790|transcript|KFH40457|protein_coding||c.*729T>C|||||729|,G|intergenic_region|MODIFIER|ACRE_088780-ACRE_088790|ACRE_088780-ACRE_088790|intergenic_region|ACRE_088780-ACRE_088790|||n.7479A>G||||||	239	239	99.58	0	ACRE_088780	putative membrane protein-like protein
scaffold204	14536	A	T	T|intergenic_region|MODIFIER|ACRE_088800-ACRE_088810|ACRE_088800-ACRE_088810|intergenic_region|ACRE_088800-ACRE_088810|||n.14536A>T||||||	252	257	98.05	2	ACRE_088800	protein phosphatase 2C-like protein
scaffold204	20438	A	G	G|downstream_gene_variant|MODIFIER|ACRE_088810|ACRE_088810|transcript|KFH40453|protein_coding||c.*597A>G|||||597|,G|intergenic_region|MODIFIER|ACRE_088810-ACRE_088820|ACRE_088810-ACRE_088820|intergenic_region|ACRE_088810-ACRE_088820|||n.20438A>G||||||	148	153	96.73	3	ACRE_088810	hypothetical protein
scaffold204	24987	G	A	A|synonymous_variant|LOW|ACRE_088820|ACRE_088820|transcript|KFH40454|protein_coding|3/3|c.3168G>A|p.Gln1056Gln|3168/3654|3168/3654|1056/1217||	255	262	97.33	7	ACRE_088820	Serine/threonine-protein kinase-like protein
scaffold205	283	G	A	A|intergenic_region|MODIFIER|ACRE_088830|ACRE_088830|intergenic_region|ACRE_088830|||n.283G>A||||||	183	221	82.06	37	ACRE_088830	hypothetical protein
scaffold205	358	T	C	C|intergenic_region|MODIFIER|ACRE_088830|ACRE_088830|intergenic_region|ACRE_088830|||n.358T>C||||||	189	191	98.95	2	ACRE_088830	hypothetical protein
scaffold205	1338	G	A	A|intergenic_region|MODIFIER|ACRE_088830|ACRE_088830|intergenic_region|ACRE_088830|||n.1338G>A||||||	191	199	95.98	8	ACRE_088830	hypothetical protein
scaffold205	2270	G	T	T|intergenic_region|MODIFIER|ACRE_088830|ACRE_088830|intergenic_region|ACRE_088830|||n.2270G>T||||||	262	268	97.4	4	ACRE_088830	hypothetical protein
scaffold205	2685	A	C	C|intergenic_region|MODIFIER|ACRE_088830|ACRE_088830|intergenic_region|ACRE_088830|||n.2685A>C||||||	192	227	84.21	34	ACRE_088830	hypothetical protein
scaffold205	4290	G	A	A|intergenic_region|MODIFIER|ACRE_088830|ACRE_088830|intergenic_region|ACRE_088830|||n.4290G>A||||||	207	220	94.09	12	ACRE_088830	hypothetical protein
scaffold205	4294	C	T	T|intergenic_region|MODIFIER|ACRE_088830|ACRE_088830|intergenic_region|ACRE_088830|||n.4294C>T||||||	209	213	98.12	4	ACRE_088830	hypothetical protein
scaffold205	4314	G	A	A|intergenic_region|MODIFIER|ACRE_088830|ACRE_088830|intergenic_region|ACRE_088830|||n.4314G>A||||||	208	216	95.85	6	ACRE_088830	hypothetical protein
scaffold205	8587	T	A	A|intergenic_region|MODIFIER|ACRE_088830|ACRE_088830|intergenic_region|ACRE_088830|||n.8587T>A||||||	206	207	98.56	1	ACRE_088830	hypothetical protein
scaffold205	12210	T	A	A|intergenic_region|MODIFIER|ACRE_088830|ACRE_088830|intergenic_region|ACRE_088830|||n.12210T>A||||||	176	182	96.7	6	ACRE_088830	hypothetical protein
scaffold205	16355	C	T	T|intergenic_region|MODIFIER|ACRE_088830-END|ACRE_088830-END|intergenic_region|ACRE_088830-END|||n.16355C>T||||||	145	145	100	0	ACRE_088830	hypothetical protein
scaffold205	18574	C	T	T|intergenic_region|MODIFIER|ACRE_088830-END|ACRE_088830-END|intergenic_region|ACRE_088830-END|||n.18574C>T||||||	133	135	96.38	1	ACRE_088830	hypothetical protein
scaffold205	19001	T	G	G|intergenic_region|MODIFIER|ACRE_088830-END|ACRE_088830-END|intergenic_region|ACRE_088830-END|||n.19001T>G||||||	162	165	98.18	1	ACRE_088830	hypothetical protein
scaffold205	21628	A	G	G|intergenic_region|MODIFIER|ACRE_088830-END|ACRE_088830-END|intergenic_region|ACRE_088830-END|||n.21628A>G||||||	191	196	97.45	5	ACRE_088830	hypothetical protein
scaffold206	379	C	T	T|downstream_gene_variant|MODIFIER|ACRE_088840|ACRE_088840|transcript|KFH40450|protein_coding||c.*862G>A|||||862|,T|intergenic_region|MODIFIER|ACRE_088840|ACRE_088840|intergenic_region|ACRE_088840|||n.379C>T||||||	235	238	98.33	2	ACRE_088840	hypothetical protein
scaffold206	18401	T	C	C|upstream_gene_variant|MODIFIER|ACRE_088900|ACRE_088900|transcript|KFH40442|protein_coding||c.-929T>C|||||929|,C|downstream_gene_variant|MODIFIER|ACRE_088890|ACRE_088890|transcript|KFH40445|protein_coding||c.*68T>C|||||68|,C|intergenic_region|MODIFIER|ACRE_088890-ACRE_088900|ACRE_088890-ACRE_088900|intergenic_region|ACRE_088890-ACRE_088900|||n.18401T>C||||||	233	235	99.57	1	ACRE_088900	4-O-methyl-glucuronoyl methylesterase-like protein
scaffold207	15383	T	C	C|missense_variant|MODERATE|ACRE_088980|ACRE_088980|transcript|KFH40440|protein_coding|1/1|c.1373T>C|p.Leu458Ser|1373/1803|1373/1803|458/600||	262	268	97.4	4	ACRE_088980	Lipase-like protein
scaffold207	15841	T	TA	TA|downstream_gene_variant|MODIFIER|ACRE_088980|ACRE_088980|transcript|KFH40440|protein_coding||c.*28_*29insA|||||29|,TA|intergenic_region|MODIFIER|ACRE_088980-ACRE_088990|ACRE_088980-ACRE_088990|intergenic_region|ACRE_088980-ACRE_088990|||n.15841_15842insA||||||	187	194	94.92	9	ACRE_088980	Lipase-like protein
scaffold207	19330	A	C	C|downstream_gene_variant|MODIFIER|ACRE_089000|ACRE_089000|transcript|KFH40436|protein_coding||c.*124T>G|||||124|,C|intergenic_region|MODIFIER|ACRE_088990-ACRE_089000|ACRE_088990-ACRE_089000|intergenic_region|ACRE_088990-ACRE_089000|||n.19330A>C||||||	231	234	97.88	3	ACRE_089000	hypothetical protein
scaffold207	20245	T	A	A|missense_variant|MODERATE|ACRE_089000|ACRE_089000|transcript|KFH40436|protein_coding|1/2|c.101A>T|p.Asp34Val|101/837|101/837|34/278||,A|upstream_gene_variant|MODIFIER|ACRE_089010|ACRE_089010|transcript|KFH40439|protein_coding||c.-384T>A|||||384|	275	278	98.57	2	ACRE_089000	hypothetical protein
scaffold208	2048	T	C	C|intergenic_region|MODIFIER|ACRE_089030|ACRE_089030|intergenic_region|ACRE_089030|||n.2048T>C||||||	252	255	98.44	2	ACRE_089030	Niemann-Pick type C-related protein-like protein
scaffold208	2185	C	T	T|intergenic_region|MODIFIER|ACRE_089030|ACRE_089030|intergenic_region|ACRE_089030|||n.2185C>T||||||	206	216	94.5	8	ACRE_089030	Niemann-Pick type C-related protein-like protein
scaffold208	2186	G	A	A|intergenic_region|MODIFIER|ACRE_089030|ACRE_089030|intergenic_region|ACRE_089030|||n.2186G>A||||||	203	212	95.31	9	ACRE_089030	Niemann-Pick type C-related protein-like protein
scaffold208	2195	C	T	T|intergenic_region|MODIFIER|ACRE_089030|ACRE_089030|intergenic_region|ACRE_089030|||n.2195C>T||||||	207	222	93.24	13	ACRE_089030	Niemann-Pick type C-related protein-like protein
scaffold208	2214	C	T	T|intergenic_region|MODIFIER|ACRE_089030|ACRE_089030|intergenic_region|ACRE_089030|||n.2214C>T||||||	206	215	95.81	8	ACRE_089030	Niemann-Pick type C-related protein-like protein
scaffold208	2285	T	C	C|intergenic_region|MODIFIER|ACRE_089030|ACRE_089030|intergenic_region|ACRE_089030|||n.2285T>C||||||	186	192	96.88	4	ACRE_089030	Niemann-Pick type C-related protein-like protein
scaffold209	16295	G	A	A|intergenic_region|MODIFIER|ACRE_089230-ACRE_089240|ACRE_089230-ACRE_089240|intergenic_region|ACRE_089230-ACRE_089240|||n.16295G>A||||||	241	243	98.77	2	ACRE_089230	hypothetical protein
scaffold21	8469	N	G	G|upstream_gene_variant|MODIFIER|ACRE_028550|ACRE_028550|transcript|KFH46287|protein_coding||c.-946A>G|||||946|,G|upstream_gene_variant|MODIFIER|ACRE_028550|ACRE_028550|transcript|KFH46287|protein_coding||c.-946C>G|||||946|,G|upstream_gene_variant|MODIFIER|ACRE_028550|ACRE_028550|transcript|KFH46287|protein_coding||c.-946T>G|||||946|,G|intergenic_region|MODIFIER|ACRE_028540-ACRE_028550|ACRE_02854…	13	13	100	0	ACRE_028550	Acyl-CoA dehydrogenase family member-like protein
scaffold21	23362	A	C	C|downstream_gene_variant|MODIFIER|ACRE_028580|ACRE_028580|transcript|KFH46260|protein_coding||c.*661A>C|||||661|,C|intron_variant|MODIFIER|ACRE_028590|ACRE_028590|transcript|KFH46309|protein_coding|3/3|c.524-27T>G||||||	313	319	98.12	6	ACRE_028580	putative transcriptional regulatory protein -like protein
scaffold21	29661	G	A	A|synonymous_variant|LOW|ACRE_028610|ACRE_028610|transcript|KFH46251|protein_coding|1/2|c.90G>A|p.Ala30Ala|90/756|90/756|30/251||	262	264	99.24	1	ACRE_028610	Levodione reductase-like protein
[truncated: 2,080 more rows]
