# Supplementary material for: Comparative Genomic Analysis Reveals Key Changes in the Genome of Acremonium chrysogenum That Occurred During Classical Strain Improvement for Production of Antibiotic Cephalosporin C
Source: Int J Mol Sci. 2024 Dec 28;26(1):181. doi: 10.3390/ijms26010181 (PMC11719821; doi:10.3390/ijms26010181)
Supplement: Supplementary file 1 [file ijms-26-00181-s001.zip › Table S4.xlsx]

## Sheet: Лист1
BGC	POS	REF	ALT	ANN	ALT depth	Total depth	ALT freq	REF depth	locus_tag	product
NRPS1 (early β-l)
scaffold2	66873	T	C	C|synonymous_variant|LOW|ACRE_003180|ACRE_003180|transcript|KFH48684|protein_coding|2/3|c.474T>C|p.Pro158Pro|474/2235|474/2235|158/744||	266	268	98.88	2	ACRE_003180	Dimethylaniline monooxygenase [N-oxide-forming]-like protein
scaffold2	107984	TC	T	T|frameshift_variant|HIGH|ACRE_003300|ACRE_003300|transcript|KFH48772|protein_coding|3/3|c.332delG|p.Gly111fs|332/414|332/414|111/137||,T|downstream_gene_variant|MODIFIER|ACRE_003290|ACRE_003290|transcript|KFH48592|protein_coding||c.*328delC|||||328|	201	226	85.53	34	ACRE_003300	hypothetical protein
Late β-l
scaffold40	134799	G	C	C|downstream_gene_variant|MODIFIER|ACRE_042790|ACRE_042790|transcript|KFH44925|protein_coding||c.*57C>G|||||57|,C|intergenic_region|MODIFIER|ACRE_042780-ACRE_042790|ACRE_042780-ACRE_042790|intergenic_region|ACRE_042780-ACRE_042790|||n.134799G>C||||||	233	237	98.31	4	ACRE_042790	Acetyl-CoA--deacetylcephalosporin C acetyltransferase-like protein
NRPS2
scaffold3	290679	C	T	T|upstream_gene_variant|MODIFIER|ACRE_006410|ACRE_006410|transcript|KFH48542|protein_coding||c.-251G>A|||||251|,T|intron_variant|MODIFIER|ACRE_006420|ACRE_006420|transcript|KFH48450|protein_coding|2/2|c.1601-22G>A||||||	236	247	95.16	7	ACRE_006410	hypothetical protein
scaffold3	295676	A	T	T|downstream_gene_variant|MODIFIER|ACRE_006430|ACRE_006430|transcript|KFH48552|protein_coding||c.*289A>T|||||289|,T|intergenic_region|MODIFIER|ACRE_006430-ACRE_006440|ACRE_006430-ACRE_006440|intergenic_region|ACRE_006430-ACRE_006440|||n.295676A>T||||||	252	253	99.21	0	ACRE_006430	hypothetical protein
scaffold3	301132	T	A	A|upstream_gene_variant|MODIFIER|ACRE_006450|ACRE_006450|transcript|KFH48561|protein_coding||c.-767A>T|||||767|,A|downstream_gene_variant|MODIFIER|ACRE_006460|ACRE_006460|transcript|KFH48491|protein_coding||c.*92A>T|||||92|,A|intergenic_region|MODIFIER|ACRE_006450-ACRE_006460|ACRE_006450-ACRE_006460|intergenic_region|ACRE_006450-ACRE_006460|||n.301132T>A||||||	149	150	98.68	0	ACRE_006450	hypothetical protein
scaffold3	354666	G	A	A|intergenic_region|MODIFIER|ACRE_006500-ACRE_006510|ACRE_006500-ACRE_006510|intergenic_region|ACRE_006500-ACRE_006510|||n.354666G>A||||||	194	196	98.98	2	ACRE_006500	Alanine--glyoxylate aminotransferase-like protein
NRPS3
scaffold4	164877	C	T	T|intergenic_region|MODIFIER|ACRE_008060-ACRE_008070|ACRE_008060-ACRE_008070|intergenic_region|ACRE_008060-ACRE_008070|||n.164877C>T||||||	266	268	99.25	2	ACRE_008060	Leptomycin B resistance protein-like protein
scaffold4	186376	T	G	G|intergenic_region|MODIFIER|ACRE_008120-ACRE_008130|ACRE_008120-ACRE_008130|intergenic_region|ACRE_008120-ACRE_008130|||n.186376T>G||||||	287	295	97.29	7	ACRE_008120	hypothetical protein
scaffold4	189637	A	C	C|missense_variant|MODERATE|ACRE_008130|ACRE_008130|transcript|KFH48250|protein_coding|1/2|c.436T>G|p.Tyr146Asp|436/2292|436/2292|146/763||	242	246	98.37	2	ACRE_008130	Biofilm and cell wall regulator-like protein
NRPS4
scaffold6	281419	A	T	T|missense_variant|MODERATE|ACRE_012240|ACRE_012240|transcript|KFH47947|protein_coding|1/1|c.1093T>A|p.Phe365Ile|1093/2106|1093/2106|365/701||	271	275	98.55	2	ACRE_012240	hypothetical protein
scaffold6	284096	N	C	C|downstream_gene_variant|MODIFIER|ACRE_012250|ACRE_012250|transcript|ACRE_012250-1|protein_coding||c.*976T>G|||||976|WARNING_TRANSCRIPT_INCOMPLETE,C|downstream_gene_variant|MODIFIER|ACRE_012250|ACRE_012250|transcript|ACRE_012250-1|protein_coding||c.*976C>G|||||976|WARNING_TRANSCRIPT_INCOMPLETE,C|downstream_gene_variant|MODIFIER|ACRE_012250|ACRE_012250|transcript|ACRE_012250-1|protein_coding||c.*…	14	16	100	0	ACRE_012250	tRNA-Trp
scaffold6	289864	C	T	T|missense_variant&splice_region_variant|MODERATE|ACRE_012270|ACRE_012270|transcript|KFH47960|protein_coding|1/3|c.124G>A|p.Glu42Lys|124/888|124/888|42/295||,T|downstream_gene_variant|MODIFIER|ACRE_012280|ACRE_012280|transcript|KFH47975|protein_coding||c.*814G>A|||||814|	304	309	97.44	2	ACRE_012270	hypothetical protein
scaffold6	295325	G	A	A|missense_variant|MODERATE|ACRE_012290|ACRE_012290|transcript|KFH47892|protein_coding|1/10|c.298G>A|p.Glu100Lys|298/25824|298/25824|100/8607||	261	264	98.86	1	ACRE_012290	Linear gramicidin synthase subunit C-like protein
scaffold6	314871	C	T	T|stop_gained|HIGH|ACRE_012290|ACRE_012290|transcript|KFH47892|protein_coding|4/10|c.19633C>T|p.Gln6545*|19633/25824|19633/25824|6545/8607||	261	262	99.24	1	ACRE_012290	Linear gramicidin synthase subunit C-like protein
scaffold6	332575	G	A	A|intergenic_region|MODIFIER|ACRE_012310-ACRE_012320|ACRE_012310-ACRE_012320|intergenic_region|ACRE_012310-ACRE_012320|||n.332575G>A||||||	250	255	97.66	4	ACRE_012310	Zinc finger protein-like protein
scaffold6	340956	T	A	A|downstream_gene_variant|MODIFIER|ACRE_012330|ACRE_012330|transcript|KFH47938|protein_coding||c.*287T>A|||||287|,A|downstream_gene_variant|MODIFIER|ACRE_012340|ACRE_012340|transcript|KFH47929|protein_coding||c.*797A>T|||||797|,A|intergenic_region|MODIFIER|ACRE_012330-ACRE_012340|ACRE_012330-ACRE_012340|intergenic_region|ACRE_012330-ACRE_012340|||n.340956T>A||||||	266	266	100	0	ACRE_012330	Extracellular glycosidase-like protein
NRPS5
scaffold30	119147	C	T	T|missense_variant|MODERATE|ACRE_036260|ACRE_036260|transcript|KFH45585|protein_coding|1/1|c.467C>T|p.Ala156Val|467/1545|467/1545|156/514||,T|upstream_gene_variant|MODIFIER|ACRE_036250|ACRE_036250|transcript|KFH45550|protein_coding||c.-887G>A|||||887|	302	306	98.69	1	ACRE_036260	Arginine permease-like protein
scaffold30	131010	G	A	A|missense_variant|MODERATE|ACRE_036290|ACRE_036290|transcript|KFH45535|protein_coding|3/3|c.2426C>T|p.Ser809Phe|2426/3603|2426/3603|809/1200||	230	231	99.14	0	ACRE_036290	RNA-dependent RNA polymerase-like protein
NRPS6
scaffold37	44763	T	A	A|synonymous_variant|LOW|ACRE_040620|ACRE_040620|transcript|KFH45136|protein_coding|1/2|c.42A>T|p.Ile14Ile|42/684|42/684|14/227||,A|upstream_gene_variant|MODIFIER|ACRE_040630|ACRE_040630|transcript|KFH45108|protein_coding||c.-744T>A|||||744|	264	265	98.88	1	ACRE_040620	hypothetical protein
scaffold37	50914	T	C	C|upstream_gene_variant|MODIFIER|ACRE_040640|ACRE_040640|transcript|KFH45122|protein_coding||c.-900A>G|||||900|,C|upstream_gene_variant|MODIFIER|ACRE_040650|ACRE_040650|transcript|KFH45127|protein_coding||c.-575T>C|||||575|,C|intergenic_region|MODIFIER|ACRE_040640-ACRE_040650|ACRE_040640-ACRE_040650|intergenic_region|ACRE_040640-ACRE_040650|||n.50914T>C||||||	162	162	98.78	0	ACRE_040640	Palmitoyltransferase-like protein
NRPS7
scaffold40	84961	C	T	T|missense_variant|MODERATE|ACRE_042630|ACRE_042630|transcript|KFH44937|protein_coding|2/2|c.664C>T|p.Pro222Ser|664/981|664/981|222/326||,T|downstream_gene_variant|MODIFIER|ACRE_042640|ACRE_042640|transcript|KFH44906|protein_coding||c.*557G>A|||||557|	151	151	100	0	ACRE_042630	Glucan endo-1,3-beta-glucosidase A1-like protein
scaffold40	91834	G	A	A|synonymous_variant|LOW|ACRE_042670|ACRE_042670|transcript|KFH44932|protein_coding|1/1|c.852C>T|p.Gly284Gly|852/1233|852/1233|284/410||,A|downstream_gene_variant|MODIFIER|ACRE_042660|ACRE_042660|transcript|KFH44967|protein_coding||c.*841G>A|||||841|	275	276	99.28	1	ACRE_042670	hypothetical protein
scaffold40	95657	G	A	A|downstream_gene_variant|MODIFIER|ACRE_042680|ACRE_042680|transcript|KFH44964|protein_coding||c.*514G>A|||||514|,A|downstream_gene_variant|MODIFIER|ACRE_042690|ACRE_042690|transcript|KFH44930|protein_coding||c.*710C>T|||||710|,A|intergenic_region|MODIFIER|ACRE_042680-ACRE_042690|ACRE_042680-ACRE_042690|intergenic_region|ACRE_042680-ACRE_042690|||n.95657G>A||||||	224	229	97.82	5	ACRE_042680	hypothetical protein
scaffold40	104906	T	C	C|upstream_gene_variant|MODIFIER|ACRE_042710|ACRE_042710|transcript|KFH44917|protein_coding||c.-128T>C|||||128|,C|intergenic_region|MODIFIER|ACRE_042700-ACRE_042710|ACRE_042700-ACRE_042710|intergenic_region|ACRE_042700-ACRE_042710|||n.104906T>C||||||	293	297	98.32	3	ACRE_042710	Xanthine phosphoribosyltransferase-like protein
scaffold40	110582	C	T	T|missense_variant|MODERATE|ACRE_042740|ACRE_042740|transcript|KFH44954|protein_coding|2/3|c.70G>A|p.Glu24Lys|70/279|70/279|24/92||,T|downstream_gene_variant|MODIFIER|ACRE_042730|ACRE_042730|transcript|KFH44941|protein_coding||c.*649C>T|||||649|	341	343	99.13	1	ACRE_042740	Dolichol-phosphate mannosyltransferase subunit-like protein
scaffold40	124894	T	A	A|downstream_gene_variant|MODIFIER|ACRE_042770|ACRE_042770|transcript|KFH44923|protein_coding||c.*416A>T|||||416|,A|intergenic_region|MODIFIER|ACRE_042760-ACRE_042770|ACRE_042760-ACRE_042770|intergenic_region|ACRE_042760-ACRE_042770|||n.124894T>A||||||	210	210	99.06	0	ACRE_042770	High-osmolarity-induced transcription protein-like protein
NRPS8
scaffold57	77427	N	A	A|downstream_gene_variant|MODIFIER|ACRE_052470|ACRE_052470|transcript|KFH43983|protein_coding||c.*617C>A|||||617|,A|downstream_gene_variant|MODIFIER|ACRE_052470|ACRE_052470|transcript|KFH43983|protein_coding||c.*617G>A|||||617|,A|downstream_gene_variant|MODIFIER|ACRE_052470|ACRE_052470|transcript|KFH43983|protein_coding||c.*617T>A|||||617|,A|intergenic_region|MODIFIER|ACRE_052470-ACRE_052480|ACRE…	10	10	100	0	ACRE_052470	Mediator of RNA polymerase II transcription subunit-like protein
scaffold57	77429	N	G	G|downstream_gene_variant|MODIFIER|ACRE_052470|ACRE_052470|transcript|KFH43983|protein_coding||c.*619A>G|||||619|,G|downstream_gene_variant|MODIFIER|ACRE_052470|ACRE_052470|transcript|KFH43983|protein_coding||c.*619C>G|||||619|,G|downstream_gene_variant|MODIFIER|ACRE_052470|ACRE_052470|transcript|KFH43983|protein_coding||c.*619T>G|||||619|,G|intergenic_region|MODIFIER|ACRE_052470-ACRE_052480|ACRE…	9	10	90	0	ACRE_052470	Mediator of RNA polymerase II transcription subunit-like protein
scaffold57	77430	N	T	T|downstream_gene_variant|MODIFIER|ACRE_052470|ACRE_052470|transcript|KFH43983|protein_coding||c.*620A>T|||||620|,T|downstream_gene_variant|MODIFIER|ACRE_052470|ACRE_052470|transcript|KFH43983|protein_coding||c.*620C>T|||||620|,T|downstream_gene_variant|MODIFIER|ACRE_052470|ACRE_052470|transcript|KFH43983|protein_coding||c.*620G>T|||||620|,T|intergenic_region|MODIFIER|ACRE_052470-ACRE_052480|ACRE…	8	10	80	0	ACRE_052470	Mediator of RNA polymerase II transcription subunit-like protein
scaffold57	77431	N	T	T|downstream_gene_variant|MODIFIER|ACRE_052470|ACRE_052470|transcript|KFH43983|protein_coding||c.*621A>T|||||621|,T|downstream_gene_variant|MODIFIER|ACRE_052470|ACRE_052470|transcript|KFH43983|protein_coding||c.*621C>T|||||621|,T|downstream_gene_variant|MODIFIER|ACRE_052470|ACRE_052470|transcript|KFH43983|protein_coding||c.*621G>T|||||621|,T|intergenic_region|MODIFIER|ACRE_052470-ACRE_052480|ACRE…	11	12	91.67	0	ACRE_052470	Mediator of RNA polymerase II transcription subunit-like protein
scaffold57	77432	N	T	T|downstream_gene_variant|MODIFIER|ACRE_052470|ACRE_052470|transcript|KFH43983|protein_coding||c.*622A>T|||||622|,T|downstream_gene_variant|MODIFIER|ACRE_052470|ACRE_052470|transcript|KFH43983|protein_coding||c.*622C>T|||||622|,T|downstream_gene_variant|MODIFIER|ACRE_052470|ACRE_052470|transcript|KFH43983|protein_coding||c.*622G>T|||||622|,T|intergenic_region|MODIFIER|ACRE_052470-ACRE_052480|ACRE…	10	11	90.91	0	ACRE_052470	Mediator of RNA polymerase II transcription subunit-like protein
scaffold57	77433	N	C	C|downstream_gene_variant|MODIFIER|ACRE_052470|ACRE_052470|transcript|KFH43983|protein_coding||c.*623A>C|||||623|,C|downstream_gene_variant|MODIFIER|ACRE_052470|ACRE_052470|transcript|KFH43983|protein_coding||c.*623G>C|||||623|,C|downstream_gene_variant|MODIFIER|ACRE_052470|ACRE_052470|transcript|KFH43983|protein_coding||c.*623T>C|||||623|,C|intergenic_region|MODIFIER|ACRE_052470-ACRE_052480|ACRE…	11	12	91.67	0	ACRE_052470	Mediator of RNA polymerase II transcription subunit-like protein
scaffold57	77434	N	A	A|downstream_gene_variant|MODIFIER|ACRE_052470|ACRE_052470|transcript|KFH43983|protein_coding||c.*624C>A|||||624|,A|downstream_gene_variant|MODIFIER|ACRE_052470|ACRE_052470|transcript|KFH43983|protein_coding||c.*624G>A|||||624|,A|downstream_gene_variant|MODIFIER|ACRE_052470|ACRE_052470|transcript|KFH43983|protein_coding||c.*624T>A|||||624|,A|intergenic_region|MODIFIER|ACRE_052470-ACRE_052480|ACRE…	12	13	92.31	0	ACRE_052470	Mediator of RNA polymerase II transcription subunit-like protein
scaffold57	77435	N	T	T|downstream_gene_variant|MODIFIER|ACRE_052470|ACRE_052470|transcript|KFH43983|protein_coding||c.*625A>T|||||625|,T|downstream_gene_variant|MODIFIER|ACRE_052470|ACRE_052470|transcript|KFH43983|protein_coding||c.*625C>T|||||625|,T|downstream_gene_variant|MODIFIER|ACRE_052470|ACRE_052470|transcript|KFH43983|protein_coding||c.*625G>T|||||625|,T|intergenic_region|MODIFIER|ACRE_052470-ACRE_052480|ACRE…	12	15	80	0	ACRE_052470	Mediator of RNA polymerase II transcription subunit-like protein
scaffold57	113132	C	A	A|missense_variant|MODERATE|ACRE_052550|ACRE_052550|transcript|KFH43976|protein_coding|3/4|c.10813C>A|p.Gln3605Lys|10813/14523|10813/14523|3605/4840||	216	219	98.63	3	ACRE_052550	Hydroxamate-type ferrichrome siderophore peptide synthetase-like protein
scaffold57	126158	A	G	G|upstream_gene_variant|MODIFIER|ACRE_052570|ACRE_052570|transcript|KFH43978|protein_coding||c.-240T>C|||||240|,G|intergenic_region|MODIFIER|ACRE_052570-ACRE_052580|ACRE_052570-ACRE_052580|intergenic_region|ACRE_052570-ACRE_052580|||n.126158A>G||||||	253	257	96.93	3	ACRE_052570	Choline oxidase-like protein
PKS1
scaffold17	36166	A	G	G|downstream_gene_variant|MODIFIER|ACRE_024940|ACRE_024940|transcript|KFH46656|protein_coding||c.*211T>C|||||211|,G|intergenic_region|MODIFIER|ACRE_024930-ACRE_024940|ACRE_024930-ACRE_024940|intergenic_region|ACRE_024930-ACRE_024940|||n.36166A>G||||||	139	147	93.92	7	ACRE_024940	hypothetical protein
scaffold17	42061	C	T	T|upstream_gene_variant|MODIFIER|ACRE_024970|ACRE_024970|transcript|KFH46604|protein_coding||c.-16C>T|||||16|,T|downstream_gene_variant|MODIFIER|ACRE_024960|ACRE_024960|transcript|KFH46654|protein_coding||c.*759C>T|||||759|,T|intergenic_region|MODIFIER|ACRE_024960-ACRE_024970|ACRE_024960-ACRE_024970|intergenic_region|ACRE_024960-ACRE_024970|||n.42061C>T||||||	201	202	98.53	0	ACRE_024970	hypothetical protein
scaffold17	46490	N	G	G|downstream_gene_variant|MODIFIER|ACRE_024980|ACRE_024980|transcript|KFH46667|protein_coding||c.*260A>G|||||260|,G|downstream_gene_variant|MODIFIER|ACRE_024980|ACRE_024980|transcript|KFH46667|protein_coding||c.*260C>G|||||260|,G|downstream_gene_variant|MODIFIER|ACRE_024980|ACRE_024980|transcript|KFH46667|protein_coding||c.*260T>G|||||260|,G|intergenic_region|MODIFIER|ACRE_024980-ACRE_024990|ACRE…	10	10	100	0	ACRE_024980	Endo-1,4-beta-xylanase A-like protein
scaffold17	51375	G	A	A|synonymous_variant|LOW|ACRE_024990|ACRE_024990|transcript|KFH46614|protein_coding|7/10|c.6201C>T|p.Ile2067Ile|6201/9681|6201/9681|2067/3226||	236	238	99.16	1	ACRE_024990	Nonribosomal peptide synthetase-like protein
scaffold17	58193	T	A	A|upstream_gene_variant|MODIFIER|ACRE_024990|ACRE_024990|transcript|KFH46614|protein_coding||c.-178A>T|||||178|,A|intergenic_region|MODIFIER|ACRE_024990-ACRE_025000|ACRE_024990-ACRE_025000|intergenic_region|ACRE_024990-ACRE_025000|||n.58193T>A||||||	205	206	99.51	1	ACRE_024990	Nonribosomal peptide synthetase-like protein
scaffold17	61628	T	C	C|downstream_gene_variant|MODIFIER|ACRE_025010|ACRE_025010|transcript|KFH46684|protein_coding||c.*247T>C|||||247|,C|intergenic_region|MODIFIER|ACRE_025010-ACRE_025020|ACRE_025010-ACRE_025020|intergenic_region|ACRE_025010-ACRE_025020|||n.61628T>C||||||	201	203	98.53	0	ACRE_025010	putative HC-toxin efflux carrier-like protein
scaffold17	69066	G	A	A|synonymous_variant|LOW|ACRE_025030|ACRE_025030|transcript|KFH46590|protein_coding|5/6|c.1362G>A|p.Ser454Ser|1362/1623|1362/1623|454/540||	264	269	98.14	4	ACRE_025030	Hexose transporter-like protein
scaffold17	70534	C	T	T|missense_variant|MODERATE|ACRE_025040|ACRE_025040|transcript|KFH46642|protein_coding|5/5|c.469G>A|p.Val157Ile|469/831|469/831|157/276||	247	251	99.6	0	ACRE_025040	NADP-dependent mannitol dehydrogenase-like protein
scaffold17	71757	N	C	C|upstream_gene_variant|MODIFIER|ACRE_025040|ACRE_025040|transcript|KFH46642|protein_coding||c.-463T>G|||||463|,C|upstream_gene_variant|MODIFIER|ACRE_025040|ACRE_025040|transcript|KFH46642|protein_coding||c.-463C>G|||||463|,C|upstream_gene_variant|MODIFIER|ACRE_025040|ACRE_025040|transcript|KFH46642|protein_coding||c.-463A>G|||||463|,C|intron_variant|MODIFIER|ACRE_025050|ACRE_025050|transcript|KF…	12	12	100	0	ACRE_025040	NADP-dependent mannitol dehydrogenase-like protein
scaffold17	74920	A	G	G|synonymous_variant|LOW|ACRE_025060|ACRE_025060|transcript|KFH46645|protein_coding|2/2|c.426T>C|p.Leu142Leu|426/1554|426/1554|142/517||	246	250	97.62	4	ACRE_025060	hypothetical protein
PKS2
scaffold28	94315	C	T	T|synonymous_variant|LOW|ACRE_034480|ACRE_034480|transcript|KFH45737|protein_coding|3/4|c.702G>A|p.Lys234Lys|702/4467|702/4467|234/1488||	252	254	99.21	2	ACRE_034480	UDP-glucose:glycoprotein glucosyltransferase-like protein
scaffold28	95022	C	CT	CT|frameshift_variant|HIGH|ACRE_034480|ACRE_034480|transcript|KFH45737|protein_coding|1/4|c.95dupA|p.Ala33fs|95/4467|95/4467|32/1488||,CT|upstream_gene_variant|MODIFIER|ACRE_034490|ACRE_034490|transcript|KFH45703|protein_coding||c.-798_-797insT|||||797|	299	302	97.71	7	ACRE_034480	UDP-glucose:glycoprotein glucosyltransferase-like protein
scaffold28	100234	G	T	T|missense_variant|MODERATE|ACRE_034500|ACRE_034500|transcript|KFH45753|protein_coding|2/2|c.628C>A|p.Leu210Ile|628/813|628/813|210/270||,T|downstream_gene_variant|MODIFIER|ACRE_034490|ACRE_034490|transcript|KFH45703|protein_coding||c.*464G>T|||||464|	274	275	99.64	1	ACRE_034500	26S proteasome regulatory subunit-like protein
scaffold28	132157	C	T	T|missense_variant|MODERATE|ACRE_034590|ACRE_034590|transcript|KFH45690|protein_coding|1/2|c.364G>A|p.Glu122Lys|364/909|364/909|122/302||	281	283	97.91	0	ACRE_034590	hypothetical protein
PKS3
scaffold40	171948	G	A	A|synonymous_variant|LOW|ACRE_042930|ACRE_042930|transcript|KFH44965|protein_coding|2/2|c.606C>T|p.Leu202Leu|606/1779|606/1779|202/592||	273	274	99.64	1	ACRE_042930	6-hydroxy-D-nicotine oxidase-like protein
scaffold40	177281	C	T	T|missense_variant|MODERATE|ACRE_042940|ACRE_042940|transcript|KFH44928|protein_coding|2/2|c.1576C>T|p.Arg526Trp|1576/1716|1576/1716|526/571||,T|downstream_gene_variant|MODIFIER|ACRE_042950|ACRE_042950|transcript|KFH44962|protein_coding||c.*435G>A|||||435|	272	275	98.91	3	ACRE_042940	P450 monooxygenase-like protein
scaffold40	182956	T	G	G|missense_variant|MODERATE|ACRE_042950|ACRE_042950|transcript|KFH44962|protein_coding|5/6|c.3409A>C|p.Lys1137Gln|3409/8580|3409/8580|1137/2859||	242	242	99.59	0	ACRE_042950	Nonribosomal peptide synthetase-like protein
PKS4
scaffold49	40752	C	T	T|missense_variant|MODERATE|ACRE_048110|ACRE_048110|transcript|KFH44377|protein_coding|3/3|c.1477C>T|p.His493Tyr|1477/1755|1477/1755|493/584||,T|downstream_gene_variant|MODIFIER|ACRE_048120|ACRE_048120|transcript|KFH44394|protein_coding||c.*438G>A|||||438|	242	242	99.59	0	ACRE_048110	6-hydroxy-D-nicotine oxidase-like protein
scaffold49	56024	A	T	T|missense_variant|MODERATE|ACRE_048170|ACRE_048170|transcript|KFH44362|protein_coding|3/3|c.7190T>A|p.Ile2397Lys|7190/7950|7190/7950|2397/2649||	223	224	99.55	1	ACRE_048170	Conidial yellow pigment biosynthesis polyketide synthase-like protein
PKS5
scaffold54	5653	G	T	T|missense_variant|MODERATE|ACRE_050700|ACRE_050700|transcript|KFH44121|protein_coding|3/3|c.633G>T|p.Lys211Asn|633/693|633/693|211/230||,T|downstream_gene_variant|MODIFIER|ACRE_050710|ACRE_050710|transcript|KFH44146|protein_coding||c.*369C>A|||||369|	234	237	97.1	0	ACRE_050700	hypothetical protein
scaffold54	31289	T	C	C|synonymous_variant|LOW|ACRE_050790|ACRE_050790|transcript|KFH44102|protein_coding|1/5|c.408A>G|p.Val136Val|408/1767|408/1767|136/588||	287	289	98.63	2	ACRE_050790	putative transporter-like protein
scaffold54	32965	C	T	T|downstream_gene_variant|MODIFIER|ACRE_050800|ACRE_050800|transcript|KFH44107|protein_coding||c.*12G>A|||||12|,T|intergenic_region|MODIFIER|ACRE_050790-ACRE_050800|ACRE_050790-ACRE_050800|intergenic_region|ACRE_050790-ACRE_050800|||n.32965C>T||||||	306	320	95.33	5	ACRE_050800	L-rhamnono-gamma-lactonase-like protein
PKS6
scaffold55	22920	N	G	G|upstream_gene_variant|MODIFIER|ACRE_051290|ACRE_051290|transcript|KFH44059|protein_coding||c.-678T>C|||||678|,G|upstream_gene_variant|MODIFIER|ACRE_051290|ACRE_051290|transcript|KFH44059|protein_coding||c.-678G>C|||||678|,G|upstream_gene_variant|MODIFIER|ACRE_051290|ACRE_051290|transcript|KFH44059|protein_coding||c.-678A>C|||||678|,G|intergenic_region|MODIFIER|ACRE_051290-ACRE_051310|ACRE_05129…	8	10	80	0	ACRE_051290	putative transporter -like protein
scaffold55	22921	N	T	T|upstream_gene_variant|MODIFIER|ACRE_051290|ACRE_051290|transcript|KFH44059|protein_coding||c.-679T>A|||||679|,T|upstream_gene_variant|MODIFIER|ACRE_051290|ACRE_051290|transcript|KFH44059|protein_coding||c.-679G>A|||||679|,T|upstream_gene_variant|MODIFIER|ACRE_051290|ACRE_051290|transcript|KFH44059|protein_coding||c.-679C>A|||||679|,T|intergenic_region|MODIFIER|ACRE_051290-ACRE_051310|ACRE_05129…	8	10	80	0	ACRE_051290	putative transporter -like protein
scaffold55	22924	N	T	T|upstream_gene_variant|MODIFIER|ACRE_051290|ACRE_051290|transcript|KFH44059|protein_coding||c.-682T>A|||||682|,T|upstream_gene_variant|MODIFIER|ACRE_051290|ACRE_051290|transcript|KFH44059|protein_coding||c.-682G>A|||||682|,T|upstream_gene_variant|MODIFIER|ACRE_051290|ACRE_051290|transcript|KFH44059|protein_coding||c.-682C>A|||||682|,T|intergenic_region|MODIFIER|ACRE_051290-ACRE_051310|ACRE_05129…	10	12	83.33	0	ACRE_051290	putative transporter -like protein
scaffold55	22931	N	G	G|upstream_gene_variant|MODIFIER|ACRE_051290|ACRE_051290|transcript|KFH44059|protein_coding||c.-689T>C|||||689|,G|upstream_gene_variant|MODIFIER|ACRE_051290|ACRE_051290|transcript|KFH44059|protein_coding||c.-689G>C|||||689|,G|upstream_gene_variant|MODIFIER|ACRE_051290|ACRE_051290|transcript|KFH44059|protein_coding||c.-689A>C|||||689|,G|intergenic_region|MODIFIER|ACRE_051290-ACRE_051310|ACRE_05129…	20	22	90.91	0	ACRE_051290	putative transporter -like protein
scaffold55	22932	N	G	G|upstream_gene_variant|MODIFIER|ACRE_051290|ACRE_051290|transcript|KFH44059|protein_coding||c.-690T>C|||||690|,G|upstream_gene_variant|MODIFIER|ACRE_051290|ACRE_051290|transcript|KFH44059|protein_coding||c.-690G>C|||||690|,G|upstream_gene_variant|MODIFIER|ACRE_051290|ACRE_051290|transcript|KFH44059|protein_coding||c.-690A>C|||||690|,G|intergenic_region|MODIFIER|ACRE_051290-ACRE_051310|ACRE_05129…	20	22	90.91	0	ACRE_051290	putative transporter -like protein
scaffold55	22934	N	T	T|upstream_gene_variant|MODIFIER|ACRE_051290|ACRE_051290|transcript|KFH44059|protein_coding||c.-692T>A|||||692|,T|upstream_gene_variant|MODIFIER|ACRE_051290|ACRE_051290|transcript|KFH44059|protein_coding||c.-692G>A|||||692|,T|upstream_gene_variant|MODIFIER|ACRE_051290|ACRE_051290|transcript|KFH44059|protein_coding||c.-692C>A|||||692|,T|intergenic_region|MODIFIER|ACRE_051290-ACRE_051310|ACRE_05129…	16	20	80	0	ACRE_051290	putative transporter -like protein
scaffold55	22935	N	A	A|upstream_gene_variant|MODIFIER|ACRE_051290|ACRE_051290|transcript|KFH44059|protein_coding||c.-693G>T|||||693|,A|upstream_gene_variant|MODIFIER|ACRE_051290|ACRE_051290|transcript|KFH44059|protein_coding||c.-693C>T|||||693|,A|upstream_gene_variant|MODIFIER|ACRE_051290|ACRE_051290|transcript|KFH44059|protein_coding||c.-693A>T|||||693|,A|intergenic_region|MODIFIER|ACRE_051290-ACRE_051310|ACRE_05129…	17	19	89.47	0	ACRE_051290	putative transporter -like protein
scaffold55	22936	N	C	C|upstream_gene_variant|MODIFIER|ACRE_051290|ACRE_051290|transcript|KFH44059|protein_coding||c.-694T>G|||||694|,C|upstream_gene_variant|MODIFIER|ACRE_051290|ACRE_051290|transcript|KFH44059|protein_coding||c.-694C>G|||||694|,C|upstream_gene_variant|MODIFIER|ACRE_051290|ACRE_051290|transcript|KFH44059|protein_coding||c.-694A>G|||||694|,C|intergenic_region|MODIFIER|ACRE_051290-ACRE_051310|ACRE_05129…	16	18	88.89	0	ACRE_051290	putative transporter -like protein
scaffold55	22937	N	A	A|upstream_gene_variant|MODIFIER|ACRE_051290|ACRE_051290|transcript|KFH44059|protein_coding||c.-695G>T|||||695|,A|upstream_gene_variant|MODIFIER|ACRE_051290|ACRE_051290|transcript|KFH44059|protein_coding||c.-695C>T|||||695|,A|upstream_gene_variant|MODIFIER|ACRE_051290|ACRE_051290|transcript|KFH44059|protein_coding||c.-695A>T|||||695|,A|intergenic_region|MODIFIER|ACRE_051290-ACRE_051310|ACRE_05129…	15	18	83.33	0	ACRE_051290	putative transporter -like protein
scaffold55	22938	N	G	G|upstream_gene_variant|MODIFIER|ACRE_051290|ACRE_051290|transcript|KFH44059|protein_coding||c.-696T>C|||||696|,G|upstream_gene_variant|MODIFIER|ACRE_051290|ACRE_051290|transcript|KFH44059|protein_coding||c.-696G>C|||||696|,G|upstream_gene_variant|MODIFIER|ACRE_051290|ACRE_051290|transcript|KFH44059|protein_coding||c.-696A>C|||||696|,G|intergenic_region|MODIFIER|ACRE_051290-ACRE_051310|ACRE_05129…	16	19	84.21	0	ACRE_051290	putative transporter -like protein
scaffold55	22939	N	C	C|upstream_gene_variant|MODIFIER|ACRE_051290|ACRE_051290|transcript|KFH44059|protein_coding||c.-697T>G|||||697|,C|upstream_gene_variant|MODIFIER|ACRE_051290|ACRE_051290|transcript|KFH44059|protein_coding||c.-697C>G|||||697|,C|upstream_gene_variant|MODIFIER|ACRE_051290|ACRE_051290|transcript|KFH44059|protein_coding||c.-697A>G|||||697|,C|intergenic_region|MODIFIER|ACRE_051290-ACRE_051310|ACRE_05129…	14	16	82.35	0	ACRE_051290	putative transporter -like protein
PKS7
scaffold57	9906	T	A	A|upstream_gene_variant|MODIFIER|ACRE_052290|ACRE_052290|transcript|KFH43963|protein_coding||c.-204T>A|||||204|,A|intergenic_region|MODIFIER|ACRE_052280-ACRE_052290|ACRE_052280-ACRE_052290|intergenic_region|ACRE_052280-ACRE_052290|||n.9906T>A||||||	242	243	99.59	1	ACRE_052290	Alcohol dehydrogenase-like protein
scaffold57	10393	C	T	T|missense_variant|MODERATE|ACRE_052290|ACRE_052290|transcript|KFH43963|protein_coding|1/2|c.284C>T|p.Thr95Ile|284/1029|284/1029|95/342||	304	304	99.02	0	ACRE_052290	Alcohol dehydrogenase-like protein
scaffold57	18470	T	G	G|missense_variant|MODERATE|ACRE_052310|ACRE_052310|transcript|KFH43961|protein_coding|5/11|c.3005A>C|p.Tyr1002Ser|3005/7749|3005/7749|1002/2582||	274	274	98.21	0	ACRE_052310	Lovastatin nonaketide synthase-like protein
scaffold57	20485	C	T	T|synonymous_variant|LOW|ACRE_052310|ACRE_052310|transcript|KFH43961|protein_coding|4/11|c.1068G>A|p.Ala356Ala|1068/7749|1068/7749|356/2582||	270	271	99.26	1	ACRE_052310	Lovastatin nonaketide synthase-like protein
scaffold57	37843	C	T	T|intron_variant|MODIFIER|ACRE_052360|ACRE_052360|transcript|KFH43975|protein_coding|2/4|c.1118+96C>T||||||	239	243	97.15	1	ACRE_052360	Glycolipid 2-alpha-mannosyltransferase-like protein
PKS8
scaffold59	8624	C	T	T|upstream_gene_variant|MODIFIER|ACRE_053140|ACRE_053140|transcript|KFH43887|protein_coding||c.-145C>T|||||145|,T|intergenic_region|MODIFIER|ACRE_053130-ACRE_053140|ACRE_053130-ACRE_053140|intergenic_region|ACRE_053130-ACRE_053140|||n.8624C>T||||||	342	344	99.42	1	ACRE_053140	Nonribosomal peptide synthetase-like protein
scaffold59	9189	T	C	C|missense_variant|MODERATE|ACRE_053140|ACRE_053140|transcript|KFH43887|protein_coding|3/9|c.287T>C|p.Leu96Pro|287/7092|287/7092|96/2363||	296	296	99.66	0	ACRE_053140	Nonribosomal peptide synthetase-like protein
scaffold59	14516	T	A	A|synonymous_variant|LOW|ACRE_053140|ACRE_053140|transcript|KFH43887|protein_coding|8/9|c.5346T>A|p.Ile1782Ile|5346/7092|5346/7092|1782/2363||	244	250	96.06	3	ACRE_053140	Nonribosomal peptide synthetase-like protein
PKS9
scaffold67	68869	A	G	G|upstream_gene_variant|MODIFIER|ACRE_057160|ACRE_057160|transcript|KFH43507|protein_coding||c.-129A>G|||||129|,G|intergenic_region|MODIFIER|ACRE_057150-ACRE_057160|ACRE_057150-ACRE_057160|intergenic_region|ACRE_057150-ACRE_057160|||n.68869A>G||||||	256	257	98.84	1	ACRE_057160	Serine/threonine-protein kinase-like protein
scaffold67	81686	N	G	G|downstream_gene_variant|MODIFIER|ACRE_057180|ACRE_057180|transcript|KFH43508|protein_coding||c.*281A>G|||||281|,G|downstream_gene_variant|MODIFIER|ACRE_057180|ACRE_057180|transcript|KFH43508|protein_coding||c.*281C>G|||||281|,G|downstream_gene_variant|MODIFIER|ACRE_057180|ACRE_057180|transcript|KFH43508|protein_coding||c.*281T>G|||||281|,G|downstream_gene_variant|MODIFIER|ACRE_057190|ACRE_05719…	7	8	87.5	0	ACRE_057180	L-xylulose reductase-like protein
PKS10
scaffold75	38618	T	C	C|missense_variant|MODERATE|ACRE_060620|ACRE_060620|transcript|KFH43199|protein_coding|2/3|c.263T>C|p.Ile88Thr|263/1386|263/1386|88/461||	255	258	98.08	2	ACRE_060620	Aspartate aminotransferase-like protein
scaffold75	45772	C	T	T|downstream_gene_variant|MODIFIER|ACRE_060630|ACRE_060630|transcript|KFH43183|protein_coding||c.*790C>T|||||790|,T|downstream_gene_variant|MODIFIER|ACRE_060640|ACRE_060640|transcript|KFH43202|protein_coding||c.*646G>A|||||646|,T|intergenic_region|MODIFIER|ACRE_060630-ACRE_060640|ACRE_060630-ACRE_060640|intergenic_region|ACRE_060630-ACRE_060640|||n.45772C>T||||||	231	233	98.72	2	ACRE_060630	High-affinity glucose transporter-like protein
scaffold75	50665	T	A	A|stop_gained|HIGH|ACRE_060650|ACRE_060650|transcript|KFH43187|protein_coding|6/12|c.2097T>A|p.Tyr699*|2097/7701|2097/7701|699/2566||	256	257	99.22	1	ACRE_060650	Lovastatin nonaketide synthase-like protein
scaffold75	76298	G	A	A|upstream_gene_variant|MODIFIER|ACRE_060700|ACRE_060700|transcript|KFH43176|protein_coding||c.-840C>T|||||840|,A|intergenic_region|MODIFIER|ACRE_060700-ACRE_060710|ACRE_060700-ACRE_060710|intergenic_region|ACRE_060700-ACRE_060710|||n.76298G>A||||||	160	162	98.77	2	ACRE_060700	Heterokaryon incompatibility protein 6, OR allele-like protein
PKS11
scaffold83	88586	A	T	T|missense_variant|MODERATE|ACRE_064050|ACRE_064050|transcript|KFH42876|protein_coding|2/3|c.2447A>T|p.Tyr816Phe|2447/4533|2447/4533|816/1510||	228	229	99.13	1	ACRE_064050	Dicer-like protein-like protein
scaffold83	102982	C	T	T|upstream_gene_variant|MODIFIER|ACRE_064090|ACRE_064090|transcript|KFH42890|protein_coding||c.-718G>A|||||718|,T|intergenic_region|MODIFIER|ACRE_064090-ACRE_064100|ACRE_064090-ACRE_064100|intergenic_region|ACRE_064090-ACRE_064100|||n.102982C>T||||||	162	163	99.39	1	ACRE_064090	Adenylosuccinate lyase-like protein
scaffold83	108184	T	A	A|synonymous_variant|LOW|ACRE_064100|ACRE_064100|transcript|KFH42871|protein_coding|4/4|c.3606A>T|p.Gly1202Gly|3606/7242|3606/7242|1202/2413||	28	29	96.55	1	ACRE_064100	Nonribosomal peptide synthetase-like protein
scaffold83	108185	C	A	A|missense_variant|MODERATE|ACRE_064100|ACRE_064100|transcript|KFH42871|protein_coding|4/4|c.3605G>T|p.Gly1202Val|3605/7242|3605/7242|1202/2413||	24	24	88.89	0	ACRE_064100	Nonribosomal peptide synthetase-like protein
scaffold83	108651	C	T	T|missense_variant|MODERATE|ACRE_064100|ACRE_064100|transcript|KFH42871|protein_coding|4/4|c.3139G>A|p.Asp1047Asn|3139/7242|3139/7242|1047/2413||	263	265	99.25	0	ACRE_064100	Nonribosomal peptide synthetase-like protein
PKS12
scaffold158	2062	C	T	T|missense_variant|MODERATE|ACRE_083830|ACRE_083830|transcript|KFH40913|protein_coding|1/3|c.1372C>T|p.Arg458Cys|1372/8046|1372/8046|458/2681||	255	256	98.84	1	ACRE_083830	Lovastatin nonaketide synthase-like protein
scaffold158	17811	G	A	A|intergenic_region|MODIFIER|ACRE_083860-ACRE_083870|ACRE_083860-ACRE_083870|intergenic_region|ACRE_083860-ACRE_083870|||n.17811G>A||||||	197	197	99.49	0	ACRE_083860	hypothetical protein
PKS13
scaffold180	9073	N	C	C|intergenic_region|MODIFIER|ACRE_086600|ACRE_086600|intergenic_region|ACRE_086600|||n.9073A>C||||||,C|intergenic_region|MODIFIER|ACRE_086600|ACRE_086600|intergenic_region|ACRE_086600|||n.9073G>C||||||,C|intergenic_region|MODIFIER|ACRE_086600|ACRE_086600|intergenic_region|ACRE_086600|||n.9073T>C||||||	8	9	100	0	ACRE_086600	Lovastatin nonaketide synthase-like protein
scaffold180	11102	A	G	G|intergenic_region|MODIFIER|ACRE_086600|ACRE_086600|intergenic_region|ACRE_086600|||n.11102A>G||||||	201	201	100	0	ACRE_086600	Lovastatin nonaketide synthase-like protein
scaffold180	25161	A	T	T|missense_variant|MODERATE|ACRE_086620|ACRE_086620|transcript|KFH40638|protein_coding|2/2|c.533T>A|p.Ile178Lys|533/579|533/579|178/192||	259	259	100	0	ACRE_086620	hypothetical protein
scaffold180	31261	T	G	G|upstream_gene_variant|MODIFIER|ACRE_086640|ACRE_086640|transcript|KFH40637|protein_coding||c.-489A>C|||||489|,G|intergenic_region|MODIFIER|ACRE_086640-ACRE_086650|ACRE_086640-ACRE_086650|intergenic_region|ACRE_086640-ACRE_086650|||n.31261T>G||||||	251	256	98.05	1	ACRE_086640	hypothetical protein
scaffold180	31810	A	T	T|intergenic_region|MODIFIER|ACRE_086640-ACRE_086650|ACRE_086640-ACRE_086650|intergenic_region|ACRE_086640-ACRE_086650|||n.31810A>T||||||	155	157	98.73	0	ACRE_086640	hypothetical protein
scaffold180	33235	T	C	C|synonymous_variant|LOW|ACRE_086650|ACRE_086650|transcript|KFH40640|protein_coding|1/1|c.60T>C|p.Ile20Ile|60/321|60/321|20/106||	253	253	99.61	0	ACRE_086650	hypothetical protein
PKS14
scaffold195	2872	N	T	T|upstream_gene_variant|MODIFIER|ACRE_088060|ACRE_088060|transcript|KFH40503|protein_coding||c.-163T>A|||||163|,T|upstream_gene_variant|MODIFIER|ACRE_088060|ACRE_088060|transcript|KFH40503|protein_coding||c.-163G>A|||||163|,T|upstream_gene_variant|MODIFIER|ACRE_088060|ACRE_088060|transcript|KFH40503|protein_coding||c.-163C>A|||||163|,T|upstream_gene_variant|MODIFIER|ACRE_088070|ACRE_088070|transc…	39	40	95.12	0	ACRE_088060	putative HC-toxin efflux carrier-like protein
scaffold195	5707	C	A	A|downstream_gene_variant|MODIFIER|ACRE_088070|ACRE_088070|transcript|KFH40500|protein_coding||c.*89C>A|||||89|,A|intergenic_region|MODIFIER|ACRE_088070-ACRE_088080|ACRE_088070-ACRE_088080|intergenic_region|ACRE_088070-ACRE_088080|||n.5707C>A||||||	261	263	99.24	2	ACRE_088070	Pisatin demethylase-like protein
Hyb1
scaffold9	241396	N	G	G|downstream_gene_variant|MODIFIER|ACRE_016720|ACRE_016720|transcript|KFH47477|protein_coding||c.*648A>G|||||648|,G|downstream_gene_variant|MODIFIER|ACRE_016720|ACRE_016720|transcript|KFH47477|protein_coding||c.*648C>G|||||648|,G|downstream_gene_variant|MODIFIER|ACRE_016720|ACRE_016720|transcript|KFH47477|protein_coding||c.*648T>G|||||648|,G|downstream_gene_variant|MODIFIER|ACRE_016740|ACRE_01674…	8	8	100	0	ACRE_016720	Pre-mRNA-splicing factor-like protein
scaffold9	256048	C	T	T|missense_variant|MODERATE|ACRE_016800|ACRE_016800|transcript|KFH47464|protein_coding|1/2|c.77G>A|p.Arg26Gln|77/714|77/714|26/237||,T|upstream_gene_variant|MODIFIER|ACRE_016790|ACRE_016790|transcript|ACRE_016790-1|protein_coding||c.-979G>A|||||979|WARNING_TRANSCRIPT_INCOMPLETE	315	316	99.37	1	ACRE_016800	hypothetical protein
scaffold9	257626	C	T	T|upstream_gene_variant|MODIFIER|ACRE_016810|ACRE_016810|transcript|KFH47525|protein_coding||c.-904C>T|||||904|,T|intergenic_region|MODIFIER|ACRE_016800-ACRE_016810|ACRE_016800-ACRE_016810|intergenic_region|ACRE_016800-ACRE_016810|||n.257626C>T||||||	260	265	98.11	2	ACRE_016810	hypothetical protein
scaffold9	270225	G	A	A|synonymous_variant|LOW|ACRE_016830|ACRE_016830|transcript|KFH47519|protein_coding|7/9|c.2694G>A|p.Lys898Lys|2694/7860|2694/7860|898/2619||	297	299	98.34	1	ACRE_016830	Lovastatin nonaketide synthase-like protein
Hyb2
scaffold33	71858	C	T	T|intergenic_region|MODIFIER|ACRE_038160-ACRE_038170|ACRE_038160-ACRE_038170|intergenic_region|ACRE_038160-ACRE_038170|||n.71858C>T||||||	245	245	98.39	0	ACRE_038160	ABC transporter-like protein
scaffold33	95486	T	A	A|intergenic_region|MODIFIER|ACRE_038200-ACRE_038210|ACRE_038200-ACRE_038210|intergenic_region|ACRE_038200-ACRE_038210|||n.95486T>A||||||	189	193	97.42	1	ACRE_038200	Nonribosomal peptide synthetase-like protein
scaffold33	106985	C	T	T|missense_variant|MODERATE|ACRE_038240|ACRE_038240|transcript|KFH45354|protein_coding|3/3|c.1532C>T|p.Ser511Phe|1532/1596|1532/1596|511/531||,T|downstream_gene_variant|MODIFIER|ACRE_038250|ACRE_038250|transcript|KFH45393|protein_coding||c.*734G>A|||||734|	254	258	98.45	4	ACRE_038240	putative HC-toxin efflux carrier-like protein
scaffold33	117768	N	C	C|upstream_gene_variant|MODIFIER|ACRE_038260|ACRE_038260|transcript|KFH45357|protein_coding||c.-229A>C|||||229|,C|upstream_gene_variant|MODIFIER|ACRE_038260|ACRE_038260|transcript|KFH45357|protein_coding||c.-229G>C|||||229|,C|upstream_gene_variant|MODIFIER|ACRE_038260|ACRE_038260|transcript|KFH45357|protein_coding||c.-229T>C|||||229|,C|intergenic_region|MODIFIER|ACRE_038250-ACRE_038260|ACRE_03825…	8	8	88.89	0	ACRE_038260	HC-toxin synthetase-like protein
scaffold33	145651	G	A	A|intergenic_region|MODIFIER|ACRE_038300-ACRE_038310|ACRE_038300-ACRE_038310|intergenic_region|ACRE_038300-ACRE_038310|||n.145651G>A||||||	189	189	100	0	ACRE_038300	Arylsulfatase-like protein
scaffold33	147532	TA	T	T|upstream_gene_variant|MODIFIER|ACRE_038310|ACRE_038310|transcript|KFH45379|protein_coding||c.-607delA|||||607|,T|intergenic_region|MODIFIER|ACRE_038300-ACRE_038310|ACRE_038300-ACRE_038310|intergenic_region|ACRE_038300-ACRE_038310|||n.147533delA||||||	203	215	91.86	16	ACRE_038310	hypothetical protein
Hyb3
scaffold37	147206	CT	C	C|intergenic_region|MODIFIER|ACRE_040910-ACRE_040920|ACRE_040910-ACRE_040920|intergenic_region|ACRE_040910-ACRE_040920|||n.147207delT||||||	209	212	96.76	6	ACRE_040910	hypothetical protein
scaffold37	183825	A	G	G|upstream_gene_variant|MODIFIER|ACRE_040980|ACRE_040980|transcript|KFH45131|protein_coding||c.-676T>C|||||676|,G|upstream_gene_variant|MODIFIER|ACRE_040990|ACRE_040990|transcript|KFH45105|protein_coding||c.-579A>G|||||579|,G|intergenic_region|MODIFIER|ACRE_040980-ACRE_040990|ACRE_040980-ACRE_040990|intergenic_region|ACRE_040980-ACRE_040990|||n.183825A>G||||||	242	242	97.98	0	ACRE_040980	hypothetical protein
scaffold37	187617	C	A	A|intergenic_region|MODIFIER|ACRE_040990-END|ACRE_040990-END|intergenic_region|ACRE_040990-END|||n.187617C>A||||||	191	193	98.96	2	ACRE_040990	putative aminotransferase -like protein
scaffold37	190502	A	G	G|intergenic_region|MODIFIER|ACRE_040990-END|ACRE_040990-END|intergenic_region|ACRE_040990-END|||n.190502A>G||||||	210	216	96.77	6	ACRE_040990	putative aminotransferase -like protein
scaffold37	190904	A	G	G|intergenic_region|MODIFIER|ACRE_040990-END|ACRE_040990-END|intergenic_region|ACRE_040990-END|||n.190904A>G||||||	181	186	97.31	5	ACRE_040990	putative aminotransferase -like protein
scaffold37	193032	A	G	G|intergenic_region|MODIFIER|ACRE_040990-END|ACRE_040990-END|intergenic_region|ACRE_040990-END|||n.193032A>G||||||	183	187	95.31	4	ACRE_040990	putative aminotransferase -like protein
Hyb4
scaffold41	43299	C	T	T|intergenic_region|MODIFIER|ACRE_043180-ACRE_043190|ACRE_043180-ACRE_043190|intergenic_region|ACRE_043180-ACRE_043190|||n.43299C>T||||||	243	247	98.38	4	ACRE_043180	hypothetical protein
scaffold41	49423	G	A	A|synonymous_variant|LOW|ACRE_043210|ACRE_043210|transcript|KFH44838|protein_coding|2/3|c.423G>A|p.Gln141Gln|423/870|423/870|141/289||,A|downstream_gene_variant|MODIFIER|ACRE_043220|ACRE_043220|transcript|KFH44875|protein_coding||c.*827C>T|||||827|	230	239	95.83	5	ACRE_043210	hypothetical protein
scaffold41	72589	G	T	T|synonymous_variant|LOW|ACRE_043290|ACRE_043290|transcript|KFH44848|protein_coding|2/2|c.1485C>A|p.Gly495Gly|1485/1863|1485/1863|495/620||,T|downstream_gene_variant|MODIFIER|ACRE_043280|ACRE_043280|transcript|KFH44887|protein_coding||c.*585G>T|||||585|	280	281	99.29	0	ACRE_043290	Restriction of telomere capping protein-like protein
Hyb5
scaffold55	133671	G	A	A|synonymous_variant|LOW|ACRE_051680|ACRE_051680|transcript|KFH44063|protein_coding|2/3|c.1398C>T|p.Val466Val|1398/2058|1398/2058|466/685||	233	234	99.57	1	ACRE_051680	Poly(A) RNA polymerase protein-like protein
scaffold55	133679	G	A	A|missense_variant|MODERATE|ACRE_051680|ACRE_051680|transcript|KFH44063|protein_coding|2/3|c.1390C>T|p.Pro464Ser|1390/2058|1390/2058|464/685||	25	25	86.21	0	ACRE_051680	Poly(A) RNA polymerase protein-like protein
scaffold55	138397	C	T	T|downstream_gene_variant|MODIFIER|ACRE_051710|ACRE_051710|transcript|KFH44055|protein_coding||c.*792G>A|||||792|,T|intergenic_region|MODIFIER|ACRE_051700-ACRE_051710|ACRE_051700-ACRE_051710|intergenic_region|ACRE_051700-ACRE_051710|||n.138397C>T||||||	276	276	98.92	0	ACRE_051710	putative oxidoreductase-like protein
Hyb6
scaffold104	43739	G	T	T|missense_variant|MODERATE|ACRE_071650|ACRE_071650|transcript|KFH42117|protein_coding|3/3|c.4420C>A|p.Leu1474Ile|4420/7797|4420/7797|1474/2598||	285	291	97.27	4	ACRE_071650	Nonribosomal peptide synthetase-like protein
scaffold104	80614	C	T	T|missense_variant|MODERATE|ACRE_071700|ACRE_071700|transcript|KFH42109|protein_coding|8/9|c.1556G>A|p.Gly519Glu|1556/1866|1556/1866|519/621||,T|downstream_gene_variant|MODIFIER|ACRE_071690|ACRE_071690|transcript|KFH42120|protein_coding||c.*529C>T|||||529|	247	250	98.41	1	ACRE_071700	Glutamyl-tRNA(Gln) amidotransferase subunit A-like protein
scaffold104	88569	C	T	T|synonymous_variant|LOW|ACRE_071740|ACRE_071740|transcript|KFH42113|protein_coding|1/1|c.894C>T|p.Ala298Ala|894/897|894/897|298/298||,T|downstream_gene_variant|MODIFIER|ACRE_071750|ACRE_071750|transcript|KFH42126|protein_coding||c.*334G>A|||||334|	11	13	84.62	2	ACRE_071740	Formyltetrahydrofolate deformylase-like protein
scaffold104	88571	A	C	C|stop_lost&splice_region_variant|HIGH|ACRE_071740|ACRE_071740|transcript|KFH42113|protein_coding|1/1|c.896A>C|p.Ter299Serext*?|896/897|896/897|299/298||,C|downstream_gene_variant|MODIFIER|ACRE_071750|ACRE_071750|transcript|KFH42126|protein_coding||c.*332T>G|||||332|	14	14	87.5	0	ACRE_071740	Formyltetrahydrofolate deformylase-like protein
Hyb7
scaffold115	22531	N	C	C|downstream_gene_variant|MODIFIER|ACRE_075090|ACRE_075090|transcript|KFH41770|protein_coding||c.*576T>G|||||576|,C|downstream_gene_variant|MODIFIER|ACRE_075090|ACRE_075090|transcript|KFH41770|protein_coding||c.*576C>G|||||576|,C|downstream_gene_variant|MODIFIER|ACRE_075090|ACRE_075090|transcript|KFH41770|protein_coding||c.*576A>G|||||576|,C|intergenic_region|MODIFIER|ACRE_075080-ACRE_075090|ACRE…	12	13	92.31	0	ACRE_075090	rhamnose biosynthetic enzyme-like protein
scaffold115	24964	C	T	T|upstream_gene_variant|MODIFIER|ACRE_075090|ACRE_075090|transcript|KFH41770|protein_coding||c.-512G>A|||||512|,T|downstream_gene_variant|MODIFIER|ACRE_075100|ACRE_075100|transcript|KFH41759|protein_coding||c.*637G>A|||||637|,T|intergenic_region|MODIFIER|ACRE_075090-ACRE_075100|ACRE_075090-ACRE_075100|intergenic_region|ACRE_075090-ACRE_075100|||n.24964C>T||||||	282	284	98.95	1	ACRE_075090	rhamnose biosynthetic enzyme-like protein
scaffold115	25507	T	C	C|downstream_gene_variant|MODIFIER|ACRE_075100|ACRE_075100|transcript|KFH41759|protein_coding||c.*94A>G|||||94|,C|intergenic_region|MODIFIER|ACRE_075090-ACRE_075100|ACRE_075090-ACRE_075100|intergenic_region|ACRE_075090-ACRE_075100|||n.25507T>C||||||	46	46	92	0	ACRE_075100	Ribosome production factor-like protein
scaffold115	39410	G	A	A|synonymous_variant|LOW|ACRE_075150|ACRE_075150|transcript|KFH41773|protein_coding|2/2|c.693G>A|p.Lys231Lys|693/1482|693/1482|231/493||	16	19	80	0	ACRE_075150	Succinate-semialdehyde dehydrogenase [NADP(+)]-like protein
Hyb8
scaffold133	607	A	G	G|synonymous_variant|LOW|ACRE_079330|ACRE_079330|transcript|KFH41347|protein_coding|3/3|c.849T>C|p.Ile283Ile|849/948|849/948|283/315||	125	126	99.21	1	ACRE_079330	Glycerol 2-dehydrogenase-like protein
scaffold133	2066	N	T	T|upstream_gene_variant|MODIFIER|ACRE_079330|ACRE_079330|transcript|KFH41347|protein_coding||c.-361T>A|||||361|,T|upstream_gene_variant|MODIFIER|ACRE_079330|ACRE_079330|transcript|KFH41347|protein_coding||c.-361G>A|||||361|,T|upstream_gene_variant|MODIFIER|ACRE_079330|ACRE_079330|transcript|KFH41347|protein_coding||c.-361C>A|||||361|,T|upstream_gene_variant|MODIFIER|ACRE_079340|ACRE_079340|transc…	208	212	98.11	0	ACRE_079330	Glycerol 2-dehydrogenase-like protein
scaffold133	13055	A	G	G|missense_variant|MODERATE|ACRE_079360|ACRE_079360|transcript|KFH41335|protein_coding|2/3|c.1780T>C|p.Phe594Leu|1780/8016|1780/8016|594/2671||	243	245	99.18	2	ACRE_079360	Lovastatin nonaketide synthase-like protein
scaffold133	13506	G	A	A|synonymous_variant|LOW|ACRE_079360|ACRE_079360|transcript|KFH41335|protein_coding|2/3|c.1329C>T|p.Gly443Gly|1329/8016|1329/8016|443/2671||	237	237	100	0	ACRE_079360	Lovastatin nonaketide synthase-like protein
scaffold133	20296	A	G	G|upstream_gene_variant|MODIFIER|ACRE_079390|ACRE_079390|transcript|KFH41355|protein_coding||c.-282A>G|||||282|,G|intergenic_region|MODIFIER|ACRE_079380-ACRE_079390|ACRE_079380-ACRE_079390|intergenic_region|ACRE_079380-ACRE_079390|||n.20296A>G||||||	280	280	99.64	0	ACRE_079390	Mediator of RNA polymerase II transcription subunit-like protein
scaffold133	25913	C	A	A|intergenic_region|MODIFIER|ACRE_079390-ACRE_079400|ACRE_079390-ACRE_079400|intergenic_region|ACRE_079390-ACRE_079400|||n.25913C>A||||||	269	274	98.18	3	ACRE_079390	Mediator of RNA polymerase II transcription subunit-like protein
scaffold133	33387	TG	T	T|upstream_gene_variant|MODIFIER|ACRE_079430|ACRE_079430|transcript|KFH41342|protein_coding||c.-52delC|||||52|,T|upstream_gene_variant|MODIFIER|ACRE_079440|ACRE_079440|transcript|KFH41351|protein_coding||c.-355delG|||||355|,T|downstream_gene_variant|MODIFIER|ACRE_079420|ACRE_079420|transcript|KFH41353|protein_coding||c.*843delG|||||843|,T|intergenic_region|MODIFIER|ACRE_079430-ACRE_079440|ACRE_07…	264	275	92.31	14	ACRE_079430	Transcription elongation factor-like protein
Hyb9
scaffold171	19612	G	A	A|synonymous_variant|LOW|ACRE_085580|ACRE_085580|transcript|KFH40736|protein_coding|7/7|c.1785C>T|p.Phe595Phe|1785/2580|1785/2580|595/859||	304	308	98.7	3	ACRE_085580	H(+)/Cl(-) exchange transporter-like protein
scaffold171	19715	G	A	A|missense_variant|MODERATE|ACRE_085580|ACRE_085580|transcript|KFH40736|protein_coding|7/7|c.1682C>T|p.Pro561Leu|1682/2580|1682/2580|561/859||	304	308	98.38	1	ACRE_085580	H(+)/Cl(-) exchange transporter-like protein
scaffold171	21714	C	T	T|missense_variant|MODERATE|ACRE_085580|ACRE_085580|transcript|KFH40736|protein_coding|1/7|c.118G>A|p.Asp40Asn|118/2580|118/2580|40/859||,T|upstream_gene_variant|MODIFIER|ACRE_085590|ACRE_085590|transcript|KFH40743|protein_coding||c.-620C>T|||||620|	320	322	98.77	0	ACRE_085580	H(+)/Cl(-) exchange transporter-like protein
scaffold171	24013	C	T	T|synonymous_variant|LOW|ACRE_085590|ACRE_085590|transcript|KFH40743|protein_coding|3/3|c.1563C>T|p.Ile521Ile|1563/1890|1563/1890|521/629||,T|upstream_gene_variant|MODIFIER|ACRE_085600|ACRE_085600|transcript|KFH40744|protein_coding||c.-725C>T|||||725|	278	285	96.86	2	ACRE_085590	hypothetical protein
scaffold172	1917	C	T	T|intergenic_region|MODIFIER|ACRE_085660|ACRE_085660|intergenic_region|ACRE_085660|||n.1917C>T||||||	231	258	89.53	27	ACRE_085660	UDP-N-acetylglucosamine transporter-like protein
scaffold172	1988	T	C	C|upstream_gene_variant|MODIFIER|ACRE_085660|ACRE_085660|transcript|KFH40732|protein_coding||c.-975T>C|||||975|,C|intergenic_region|MODIFIER|ACRE_085660|ACRE_085660|intergenic_region|ACRE_085660|||n.1988T>C||||||	105	130	80.77	25	ACRE_085660	UDP-N-acetylglucosamine transporter-like protein
scaffold172	1990	A	G	G|upstream_gene_variant|MODIFIER|ACRE_085660|ACRE_085660|transcript|KFH40732|protein_coding||c.-973A>G|||||973|,G|intergenic_region|MODIFIER|ACRE_085660|ACRE_085660|intergenic_region|ACRE_085660|||n.1990A>G||||||	222	248	89.16	26	ACRE_085660	UDP-N-acetylglucosamine transporter-like protein
scaffold172	3729	G	A	A|intron_variant|MODIFIER|ACRE_085660|ACRE_085660|transcript|KFH40732|protein_coding|3/3|c.543+19G>A||||||	288	290	98.97	2	ACRE_085660	UDP-N-acetylglucosamine transporter-like protein
scaffold172	4249	T	A	A|missense_variant|MODERATE|ACRE_085660|ACRE_085660|transcript|KFH40732|protein_coding|4/4|c.1025T>A|p.Ile342Asn|1025/1122|1025/1122|342/373||,A|upstream_gene_variant|MODIFIER|ACRE_085670|ACRE_085670|transcript|KFH40728|protein_coding||c.-743T>A|||||743|	249	251	99.2	0	ACRE_085660	UDP-N-acetylglucosamine transporter-like protein
TPC2
scaffold9	137121	A	C	C|upstream_gene_variant|MODIFIER|ACRE_016380|ACRE_016380|transcript|ACRE_016380-1|protein_coding||c.-379T>G|||||379|WARNING_TRANSCRIPT_INCOMPLETE,C|intergenic_region|MODIFIER|ACRE_016380-ACRE_016390|ACRE_016380-ACRE_016390|intergenic_region|ACRE_016380-ACRE_016390|||n.137121A>C||||||	222	226	97.37	4	ACRE_016380	tRNA-Val
TPC3
scaffold10	149868	C	T	T|upstream_gene_variant|MODIFIER|ACRE_017620|ACRE_017620|transcript|KFH47389|protein_coding||c.-151G>A|||||151|,T|intergenic_region|MODIFIER|ACRE_017620-ACRE_017630|ACRE_017620-ACRE_017630|intergenic_region|ACRE_017620-ACRE_017630|||n.149868C>T||||||	234	236	98.73	2	ACRE_017620	hypothetical protein
scaffold10	149869	C	T	T|upstream_gene_variant|MODIFIER|ACRE_017620|ACRE_017620|transcript|KFH47389|protein_coding||c.-152G>A|||||152|,T|intergenic_region|MODIFIER|ACRE_017620-ACRE_017630|ACRE_017620-ACRE_017630|intergenic_region|ACRE_017620-ACRE_017630|||n.149869C>T||||||	235	237	98.74	2	ACRE_017620	hypothetical protein
scaffold10	160209	G	A	A|missense_variant|MODERATE|ACRE_017660|ACRE_017660|transcript|KFH47396|protein_coding|2/2|c.536C>T|p.Ser179Phe|536/1335|536/1335|179/444||	134	137	97.81	3	ACRE_017660	Geranylgeranyl pyrophosphate synthase-like protein
scaffold10	160216	G	A	A|synonymous_variant|LOW|ACRE_017660|ACRE_017660|transcript|KFH47396|protein_coding|2/2|c.529C>T|p.Leu177Leu|529/1335|529/1335|177/444||	267	267	99.63	0	ACRE_017660	Geranylgeranyl pyrophosphate synthase-like protein
TPC4
scaffold18	210716	T	A	A|upstream_gene_variant|MODIFIER|ACRE_026570|ACRE_026570|transcript|KFH46535|protein_coding||c.-497T>A|||||497|,A|downstream_gene_variant|MODIFIER|ACRE_026560|ACRE_026560|transcript|KFH46490|protein_coding||c.*251T>A|||||251|,A|intergenic_region|MODIFIER|ACRE_026560-ACRE_026570|ACRE_026560-ACRE_026570|intergenic_region|ACRE_026560-ACRE_026570|||n.210716T>A||||||	16	18	88.89	1	ACRE_026570	Protein SGT1 A-like protein
TPC5
scaffold79	33270	C	T	T|synonymous_variant|LOW|ACRE_062170|ACRE_062170|transcript|KFH43025|protein_coding|1/1|c.474C>T|p.Ala158Ala|474/801|474/801|158/266||,T|downstream_gene_variant|MODIFIER|ACRE_062180|ACRE_062180|transcript|KFH43011|protein_coding||c.*459G>A|||||459|	276	277	98.57	1	ACRE_062170	putative oxidoreductase-like protein
TPC6
scaffold86	72152	G	A	A|upstream_gene_variant|MODIFIER|ACRE_065220|ACRE_065220|transcript|KFH42759|protein_coding||c.-147C>T|||||147|,A|downstream_gene_variant|MODIFIER|ACRE_065230|ACRE_065230|transcript|KFH42740|protein_coding||c.*811C>T|||||811|,A|intergenic_region|MODIFIER|ACRE_065220-ACRE_065230|ACRE_065220-ACRE_065230|intergenic_region|ACRE_065220-ACRE_065230|||n.72152G>A||||||	281	283	98.6	2	ACRE_065220	Phytoene desaturase-like protein
TPC9
scaffold124	38889	A	T	T|missense_variant|MODERATE|ACRE_077370|ACRE_077370|transcript|KFH41553|protein_coding|2/2|c.468A>T|p.Lys156Asn|468/1146|468/1146|156/381||,T|downstream_gene_variant|MODIFIER|ACRE_077360|ACRE_077360|transcript|KFH41540|protein_coding||c.*994A>T|||||994|	259	262	98.11	1	ACRE_077370	hypothetical protein
scaffold124	40646	C	T	T|missense_variant|MODERATE|ACRE_077380|ACRE_077380|transcript|KFH41537|protein_coding|1/2|c.8C>T|p.Ser3Phe|8/1452|8/1452|3/483||	312	316	98.42	1	ACRE_077380	Indoleamine 2,3-dioxygenase-like protein
scaffold124	44706	G	A	A|missense_variant|MODERATE|ACRE_077390|ACRE_077390|transcript|KFH41549|protein_coding|3/3|c.1375G>A|p.Glu459Lys|1375/1383|1375/1383|459/460||,A|downstream_gene_variant|MODIFIER|ACRE_077400|ACRE_077400|transcript|KFH41539|protein_coding||c.*300C>T|||||300|	321	325	98.77	4	ACRE_077390	hypothetical protein
scaffold124	49094	A	G	G|downstream_gene_variant|MODIFIER|ACRE_077410|ACRE_077410|transcript|KFH41554|protein_coding||c.*265A>G|||||265|,G|downstream_gene_variant|MODIFIER|ACRE_077420|ACRE_077420|transcript|KFH41558|protein_coding||c.*326T>C|||||326|,G|intergenic_region|MODIFIER|ACRE_077410-ACRE_077420|ACRE_077410-ACRE_077420|intergenic_region|ACRE_077410-ACRE_077420|||n.49094A>G||||||	263	264	99.62	1	ACRE_077410	Geranylgeranyl pyrophosphate synthase-like protein
scaffold124	51899	T	C	C|missense_variant|MODERATE|ACRE_077420|ACRE_077420|transcript|KFH41558|protein_coding|2/2|c.350A>G|p.Lys117Arg|350/2829|350/2829|117/942||	253	257	98.44	4	ACRE_077420	Ingression protein-like protein
scaffold124	53015	T	C	C|upstream_gene_variant|MODIFIER|ACRE_077420|ACRE_077420|transcript|KFH41558|protein_coding||c.-684A>G|||||684|,C|downstream_gene_variant|MODIFIER|ACRE_077430|ACRE_077430|transcript|KFH41556|protein_coding||c.*652A>G|||||652|,C|intergenic_region|MODIFIER|ACRE_077420-ACRE_077430|ACRE_077420-ACRE_077430|intergenic_region|ACRE_077420-ACRE_077430|||n.53015T>C||||||	240	242	98.36	2	ACRE_077420	Ingression protein-like protein
scaffold124	53589	T	G	G|downstream_gene_variant|MODIFIER|ACRE_077430|ACRE_077430|transcript|KFH41556|protein_coding||c.*78A>C|||||78|,G|intergenic_region|MODIFIER|ACRE_077420-ACRE_077430|ACRE_077420-ACRE_077430|intergenic_region|ACRE_077420-ACRE_077430|||n.53589T>G||||||	255	260	98.08	2	ACRE_077430	Free methionine-R-sulfoxide reductase-like protein

## Sheet: Лист2
BGS	NT	AA
PKS1	9681	3226
PKS2	8013	2670
PKS3	8580	2859
PKS4.1	7950	2649
PKS4.2	7803	2600
PKS5	6930	2309
PKS6	7395	2464
PKS7	7749	2582
PKS8	7092	2363
PKS9	5349	1782
PKS10	7701	2566
PKS11	7242	2413
PKS12	8046	2681
PKS13	7914	2637
PKS14	9834	3277
PKS15	7860	2619
PKS16	7551	2516
PKS17	7632	2543
PKS18	7317	2438
PKS19	7797	2598
PKS20	8016	2671
Всего	163452
