# Supplementary material for: Comparative Genomic Analysis Reveals Key Changes in the Genome of Acremonium chrysogenum That Occurred During Classical Strain Improvement for Production of Antibiotic Cephalosporin C
Source: Int J Mol Sci. 2024 Dec 28;26(1):181. doi: 10.3390/ijms26010181 (PMC11719821; doi:10.3390/ijms26010181)
Supplement: Supplementary file 1 [file ijms-26-00181-s001.zip › Table S5.xlsx]

## Sheet: Лист1
CHROM	POS	REF	ALT	ANN	ALT depth	Total depth	ALT freq	REF depth	locus_tag	product
scaffold1	314418	A	C	C|splice_acceptor_variant&intron_variant|HIGH|ACRE_001040|ACRE_001040|transcript|KFH48908|protein_coding|3/3|c.1309-2A>C||||||	74	76	97.37	0	ACRE_001040	putative-like protein
scaffold101	20744	G	A	A|stop_gained&splice_region_variant|HIGH|ACRE_070590|ACRE_070590|transcript|KFH42213|protein_coding|4/7|c.280C>T|p.Gln94*|280/711|280/711|94/236||,A|upstream_gene_variant|MODIFIER|ACRE_070600|ACRE_070600|transcript|KFH42215|protein_coding||c.-805G>A|||||805|	234	236	98.73	2	ACRE_070590	NAD(P)H-hydrate epimerase-like protein
scaffold104	88571	A	C	C|stop_lost&splice_region_variant|HIGH|ACRE_071740|ACRE_071740|transcript|KFH42113|protein_coding|1/1|c.896A>C|p.Ter299Serext*?|896/897|896/897|299/298||,C|downstream_gene_variant|MODIFIER|ACRE_071750|ACRE_071750|transcript|KFH42126|protein_coding||c.*332T>G|||||332|	14	14	87.5	0	ACRE_071740	Formyltetrahydrofolate deformylase-like protein
scaffold105	92649	T	C	C|stop_lost&splice_region_variant|HIGH|ACRE_072140|ACRE_072140|transcript|KFH42066|protein_coding|5/5|c.1300T>C|p.Ter434Glnext*?|1300/1302|1300/1302|434/433||,C|downstream_gene_variant|MODIFIER|ACRE_072150|ACRE_072150|transcript|KFH42084|protein_coding||c.*370A>G|||||370|	285	288	98.96	1	ACRE_072140	putative transporter-like protein
scaffold106	69021	G	T	T|stop_gained|HIGH|ACRE_072410|ACRE_072410|transcript|KFH42038|protein_coding|3/5|c.1910C>A|p.Ser637*|1910/3351|1910/3351|637/1116||	234	237	98.73	2	ACRE_072410	hypothetical protein
scaffold108	6214	C	A	A|stop_gained|HIGH|ACRE_072830|ACRE_072830|transcript|KFH41986|protein_coding|4/6|c.452C>A|p.Ser151*|452/1503|452/1503|151/500||	214	216	98.62	2	ACRE_072830	Aldehyde dehydrogenase-like protein
scaffold114	81960	G	A	A|splice_donor_variant&intron_variant|HIGH|ACRE_075010|ACRE_075010|transcript|KFH41796|protein_coding|5/7|c.3159+1G>A||||||	281	283	99.65	1	ACRE_075010	Metal resistance protein-like protein
scaffold124	30437	T	TCGCCAAGC	TCGCCAAGC|frameshift_variant|HIGH|ACRE_077340|ACRE_077340|transcript|KFH41538|protein_coding|3/6|c.1131_1138dupGCTTGGCG|p.Glu380fs|1138/2064|1138/2064|380/687||	213	239	86.59	27	ACRE_077340	Ran-binding protein-like protein
scaffold128	44358	TG	T	T|frameshift_variant|HIGH|ACRE_078410|ACRE_078410|transcript|KFH41460|protein_coding|1/2|c.450delC|p.Ile151fs|450/1314|450/1314|150/437||	241	238	95.26	11	ACRE_078410	Protein kinase-like protein
scaffold13	264052	A	T	T|stop_gained|HIGH|ACRE_021680|ACRE_021680|transcript|KFH47037|protein_coding|2/2|c.373A>T|p.Lys125*|373/1200|373/1200|125/399||	233	234	99.57	0	ACRE_021680	hypothetical protein
scaffold14	196571	C	CA	CA|frameshift_variant|HIGH|ACRE_022590|ACRE_022590|transcript|KFH46929|protein_coding|2/2|c.1779dupT|p.Ala594fs|1779/2037|1779/2037|593/678||,CA|upstream_gene_variant|MODIFIER|ACRE_022580|ACRE_022580|transcript|KFH46879|protein_coding||c.-501dupT|||||501|	263	266	94.95	9	ACRE_022590	hypothetical protein
scaffold144	41600	C	T	T|stop_gained|HIGH|ACRE_081590|ACRE_081590|transcript|KFH41138|protein_coding|2/3|c.805C>T|p.Arg269*|805/1068|805/1068|269/355||,T|downstream_gene_variant|MODIFIER|ACRE_081600|ACRE_081600|transcript|KFH41135|protein_coding||c.*457G>A|||||457|	261	271	95.96	5	ACRE_081590	4-dimethylallyltryptophan N-methyltransferase-like protein
scaffold15	179348	AC	A	A|frameshift_variant|HIGH|ACRE_023410|ACRE_023410|transcript|KFH46844|protein_coding|1/1|c.41delC|p.Pro14fs|41/768|41/768|14/255||INFO_REALIGN_3_PRIME,A|downstream_gene_variant|MODIFIER|ACRE_023420|ACRE_023420|transcript|KFH46847|protein_coding||c.*839delG|||||839|	226	221	96.58	6	ACRE_023410	Spherulin-like protein
scaffold15	270794	A	T	T|stop_lost&splice_region_variant|HIGH|ACRE_023690|ACRE_023690|transcript|KFH46815|protein_coding|3/3|c.911A>T|p.Ter304Leuext*?|911/912|911/912|304/303||	304	306	98.38	2	ACRE_023690	60S ribosomal protein L5-like protein
scaffold160	3185	C	T	T|stop_gained|HIGH|ACRE_084130|ACRE_084130|transcript|KFH40881|protein_coding|1/1|c.777G>A|p.Trp259*|777/1002|777/1002|259/333||	296	296	99.66	0	ACRE_084130	Meiotically up-regulated gene 80 protein-like protein
scaffold161	12948	G	T	T|stop_gained|HIGH|ACRE_084300|ACRE_084300|transcript|KFH40859|protein_coding|1/1|c.1093G>T|p.Glu365*|1093/1683|1093/1683|365/560||	189	193	97.93	3	ACRE_084300	hypothetical protein
scaffold17	245186	AG	A	A|frameshift_variant|HIGH|ACRE_025660|ACRE_025660|transcript|KFH46670|protein_coding|3/3|c.454delC|p.Leu152fs|454/1746|454/1746|152/581||	319	310	97.26	9	ACRE_025660	putative epoxide hydrolase-like protein
scaffold17	274006	A	G	G|stop_lost&splice_region_variant|HIGH|ACRE_025760|ACRE_025760|transcript|KFH46655|protein_coding|1/1|c.1531T>C|p.Ter511Glnext*?|1531/1533|1531/1533|511/510||,G|downstream_gene_variant|MODIFIER|ACRE_025750|ACRE_025750|transcript|KFH46605|protein_coding||c.*495A>G|||||495|	236	238	99.16	2	ACRE_025760	tRNA pseudouridine synthase-like protein
scaffold193	1911	C	T	T|stop_gained|HIGH|ACRE_087850|ACRE_087850|transcript|KFH40525|protein_coding|3/3|c.1577G>A|p.Trp526*|1577/3429|1577/3429|526/1142||	235	235	99.58	0	ACRE_087850	Calcium-transporting ATPase-like protein
scaffold194	17126	G	T	T|stop_gained|HIGH|ACRE_088010|ACRE_088010|transcript|KFH40507|protein_coding|2/6|c.55G>T|p.Glu19*|55/2352|55/2352|19/783||	254	255	99.61	0	ACRE_088010	R3H domain-containing protein-like protein
scaffold2	107984	TC	T	T|frameshift_variant|HIGH|ACRE_003300|ACRE_003300|transcript|KFH48772|protein_coding|3/3|c.332delG|p.Gly111fs|332/414|332/414|111/137||,T|downstream_gene_variant|MODIFIER|ACRE_003290|ACRE_003290|transcript|KFH48592|protein_coding||c.*328delC|||||328|	201	226	85.53	34	ACRE_003300	hypothetical protein
scaffold21	166760	A	G	G|stop_lost&splice_region_variant|HIGH|ACRE_029210|ACRE_029210|transcript|KFH46306|protein_coding|6/6|c.449A>G|p.Ter150Trpext*?|449/450|449/450|150/149||	287	289	98.97	1	ACRE_029210	Calmodulin-like protein
scaffold24	138370	ACCCCT	A	A|frameshift_variant|HIGH|ACRE_031710|ACRE_031710|transcript|KFH46018|protein_coding|1/1|c.616_620delAGGGG|p.Arg206fs|620/747|616/747|206/248||	243	237	97.59	6	ACRE_031710	hypothetical protein
scaffold241	8789	A	C	C|stop_gained|HIGH|ACRE_090470|ACRE_090470|transcript|KFH40296|protein_coding|1/3|c.26T>G|p.Leu9*|26/1260|26/1260|9/419||	304	307	99.02	1	ACRE_090470	putative CDP-alcohol phosphatidyltransferase class-I family protein-like protein
scaffold25	105201	C	T	T|stop_gained|HIGH|ACRE_032470|ACRE_032470|transcript|KFH45953|protein_coding|3/3|c.2401C>T|p.Gln801*|2401/2961|2401/2961|801/986||	349	352	98.03	3	ACRE_032470	Protein kinase-like protein-like protein
scaffold25	127837	T	A	A|stop_lost&splice_region_variant|HIGH|ACRE_032540|ACRE_032540|transcript|KFH45961|protein_coding|1/1|c.2137T>A|p.Ter713Lysext*?|2137/2139|2137/2139|713/712||	240	241	97.56	0	ACRE_032540	DNA replication licensing factor-like protein
scaffold28	95022	C	CT	CT|frameshift_variant|HIGH|ACRE_034480|ACRE_034480|transcript|KFH45737|protein_coding|1/4|c.95dupA|p.Ala33fs|95/4467|95/4467|32/1488||,CT|upstream_gene_variant|MODIFIER|ACRE_034490|ACRE_034490|transcript|KFH45703|protein_coding||c.-798_-797insT|||||797|	299	302	97.71	7	ACRE_034480	UDP-glucose:glycoprotein glucosyltransferase-like protein
scaffold3	617031	A	AT	AT|frameshift_variant&start_lost|HIGH|ACRE_007400|ACRE_007400|transcript|KFH48403|protein_coding|1/1|c.1dupA|p.Met1fs|1/624|1/624|1/207||,AT|downstream_gene_variant|MODIFIER|ACRE_007390|ACRE_007390|transcript|KFH48379|protein_coding||c.*164_*165insT|||||165|	256	276	91.1	25	ACRE_007400	hypothetical protein
scaffold30	175921	AC	A	A|frameshift_variant|HIGH|ACRE_036450|ACRE_036450|transcript|KFH45541|protein_coding|1/1|c.409delC|p.Leu137fs|409/1521|409/1521|137/506||INFO_REALIGN_3_PRIME	317	375	82.55	67	ACRE_036450	hypothetical protein
scaffold37	84162	T	A	A|stop_lost|HIGH|ACRE_040760|ACRE_040760|transcript|ACRE_040760-1|protein_coding|1/1|c.71A>T|p.Ter24Leuext*?|71/87|71/87|24/28||WARNING_TRANSCRIPT_MULTIPLE_STOP_CODONS	96	107	89.72	4	ACRE_040760	tRNA-Gly
scaffold4	462436	GT	G	G|frameshift_variant|HIGH|ACRE_009030|ACRE_009030|transcript|KFH48345|protein_coding|1/1|c.667delT|p.Tyr223fs|667/1320|667/1320|223/439||INFO_REALIGN_3_PRIME	381	372	96.95	5	ACRE_009030	cAMP-independent regulatory protein-like protein
scaffold41	159743	A	T	T|stop_gained&splice_region_variant|HIGH|ACRE_043640|ACRE_043640|transcript|KFH44855|protein_coding|3/3|c.1148T>A|p.Leu383*|1148/1242|1148/1242|383/413||	266	266	98.52	0	ACRE_043640	Serine/threonine-protein kinase-like protein
scaffold44	80816	T	C	C|splice_acceptor_variant&intron_variant|HIGH|ACRE_045230|ACRE_045230|transcript|KFH44699|protein_coding|1/1|c.1054-2A>G||||||	295	297	99.66	1	ACRE_045230	hypothetical protein
scaffold45	61030	CT	C	C|frameshift_variant|HIGH|ACRE_045800|ACRE_045800|transcript|KFH44600|protein_coding|1/1|c.2228delA|p.Lys743fs|2228/3651|2228/3651|743/1216||	323	318	97.88	7	ACRE_045800	Stress response protein-like protein
scaffold5	23151	C	CA	CA|frameshift_variant|HIGH|ACRE_009560|ACRE_009560|transcript|KFH48096|protein_coding|1/4|c.44dupA|p.Asp15fs|45/921|45/921|15/306||INFO_REALIGN_3_PRIME,CA|upstream_gene_variant|MODIFIER|ACRE_009550|ACRE_009550|transcript|KFH48022|protein_coding||c.-871dupT|||||871|	309	314	97.17	6	ACRE_009560	Peroxisomal 2,4-dienoyl-CoA reductase-like protein
scaffold5	131934	C	T	T|stop_gained|HIGH|ACRE_009970|ACRE_009970|transcript|KFH48101|protein_coding|1/1|c.601C>T|p.Gln201*|601/645|601/645|201/214||,T|downstream_gene_variant|MODIFIER|ACRE_009980|ACRE_009980|transcript|KFH48145|protein_coding||c.*662G>A|||||662|	262	272	96.32	7	ACRE_009970	hypothetical protein
scaffold5	354261	C	T	T|stop_gained|HIGH|ACRE_010810|ACRE_010810|transcript|KFH48063|protein_coding|1/1|c.282G>A|p.Trp94*|282/414|282/414|94/137||,T|downstream_gene_variant|MODIFIER|ACRE_010800|ACRE_010800|transcript|KFH48157|protein_coding||c.*739C>T|||||739|	280	284	98.25	4	ACRE_010810	hypothetical protein
scaffold52	75782	G	A	A|stop_gained|HIGH|ACRE_049880|ACRE_049880|transcript|KFH44226|protein_coding|2/2|c.1162C>T|p.Arg388*|1162/1788|1162/1788|388/595||	230	240	95.44	6	ACRE_049880	Mitochondrial clpX-like chaperone-like protein
scaffold54	83318	C	CT	CT|frameshift_variant|HIGH|ACRE_051010|ACRE_051010|transcript|KFH44144|protein_coding|2/3|c.483dupA|p.Val162fs|483/873|483/873|161/290||	345	340	97.46	8	ACRE_051010	hypothetical protein
scaffold55	31227	G	T	T|stop_gained|HIGH|ACRE_051330|ACRE_051330|transcript|KFH44073|protein_coding|4/4|c.1355C>A|p.Ser452*|1355/1710|1355/1710|452/569||	277	280	98.23	2	ACRE_051330	Succinyl-CoA--L-malate CoA-transferase beta subunit-like protein
scaffold6	314871	C	T	T|stop_gained|HIGH|ACRE_012290|ACRE_012290|transcript|KFH47892|protein_coding|4/10|c.19633C>T|p.Gln6545*|19633/25824|19633/25824|6545/8607||	261	262	99.24	1	ACRE_012290	Linear gramicidin synthase subunit C-like protein
scaffold60	84025	AG	A	A|frameshift_variant|HIGH|ACRE_053830|ACRE_053830|transcript|KFH43833|protein_coding|2/3|c.359delC|p.Ser120fs|359/678|359/678|120/225||,A|upstream_gene_variant|MODIFIER|ACRE_053840|ACRE_053840|transcript|KFH43861|protein_coding||c.-820delG|||||820|	255	298	83.88	49	ACRE_053830	40S ribosomal protein S11-B-like protein
scaffold62	28880	T	A	A|stop_gained|HIGH|ACRE_054620|ACRE_054620|transcript|KFH43751|protein_coding|1/1|c.878T>A|p.Leu293*|878/1884|878/1884|293/627||	265	266	98.88	0	ACRE_054620	Phospholipid:diacylglycerol acyltransferase-like protein
scaffold67	114465	TTCCCA	T	T|frameshift_variant|HIGH|ACRE_057310|ACRE_057310|transcript|KFH43509|protein_coding|1/2|c.416_420delTGGGA|p.Val139fs|420/1464|416/1464|139/487||	232	226	97.07	3	ACRE_057310	transporter-like protein
scaffold70	86182	T	G	G|stop_gained|HIGH|ACRE_058580|ACRE_058580|transcript|KFH43389|protein_coding|2/4|c.15T>G|p.Tyr5*|15/957|15/957|5/318||	264	268	98.14	4	ACRE_058580	Meiotic recombination protein-like protein
scaffold71	101771	G	GAA	GAA|frameshift_variant|HIGH|ACRE_059100|ACRE_059100|transcript|KFH43342|protein_coding|2/5|c.358_359dupAA|p.Leu121fs|360/1050|360/1050|120/349||INFO_REALIGN_3_PRIME	253	262	94.4	15	ACRE_059100	hypothetical protein
scaffold71	109846	CA	C	C|frameshift_variant|HIGH|ACRE_059130|ACRE_059130|transcript|KFH43359|protein_coding|2/2|c.2759delT|p.Leu920fs|2759/3264|2759/3264|920/1087||,C|downstream_gene_variant|MODIFIER|ACRE_059120|ACRE_059120|transcript|KFH43340|protein_coding||c.*907delA|||||907|	236	239	94.4	13	ACRE_059130	hypothetical protein
scaffold75	50665	T	A	A|stop_gained|HIGH|ACRE_060650|ACRE_060650|transcript|KFH43187|protein_coding|6/12|c.2097T>A|p.Tyr699*|2097/7701|2097/7701|699/2566||	256	257	99.22	1	ACRE_060650	Lovastatin nonaketide synthase-like protein
scaffold76	86792	TA	T	T|frameshift_variant|HIGH|ACRE_061140|ACRE_061140|transcript|KFH43164|protein_coding|4/4|c.980delA|p.Tyr327fs|980/1674|980/1674|327/557||	193	188	96.02	3	ACRE_061140	Pisatin demethylase-like protein
scaffold81	91843	A	G	G|stop_lost&splice_region_variant|HIGH|ACRE_063290|ACRE_063290|transcript|KFH42938|protein_coding|2/2|c.562T>C|p.Ter188Glnext*?|562/564|562/564|188/187||,G|upstream_gene_variant|MODIFIER|ACRE_063280|ACRE_063280|transcript|KFH42956|protein_coding||c.-132T>C|||||132|	279	280	99.64	1	ACRE_063290	hypothetical protein
scaffold82	84600	T	A	A|stop_lost&splice_region_variant|HIGH|ACRE_063590|ACRE_063590|transcript|KFH42915|protein_coding|6/6|c.1046A>T|p.Ter349Leuext*?|1046/1047|1046/1047|349/348||,A|downstream_gene_variant|MODIFIER|ACRE_063580|ACRE_063580|transcript|KFH42896|protein_coding||c.*831T>A|||||831|	228	231	99.56	0	ACRE_063590	putative RNA-binding protein-like protein
scaffold85	8649	CG	C	C|frameshift_variant|HIGH|ACRE_064570|ACRE_064570|transcript|KFH42797|protein_coding|1/2|c.298delG|p.Glu100fs|298/3246|298/3246|100/1081||	289	294	93.53	10	ACRE_064570	hypothetical protein
scaffold87	106700	A	ACCCG	ACCCG|frameshift_variant|HIGH|ACRE_065750|ACRE_065750|transcript|KFH42725|protein_coding|3/3|c.1107_1110dupCCCG|p.Lys371fs|1111/1197|1111/1197|371/398||INFO_REALIGN_3_PRIME	201	209	90.13	15	ACRE_065750	1-aminocyclopropane-1-carboxylate synthase-like protein-like protein
scaffold93	51367	G	A	A|stop_gained|HIGH|ACRE_067920|ACRE_067920|transcript|KFH42477|protein_coding|1/1|c.979C>T|p.Arg327*|979/1428|979/1428|327/475||	279	286	97.55	2	ACRE_067920	Esterase-like protein
scaffold94	34163	GACTCCTT	G	G|frameshift_variant|HIGH|ACRE_068240|ACRE_068240|transcript|KFH42443|protein_coding|2/3|c.1058_1064delACTCCTT|p.Asp353fs|1058/2868|1058/2868|353/955||	268	265	95.37	4	ACRE_068240	Imitation switch two complex protein-like protein
scaffold98	49429	CA	C	C|frameshift_variant|HIGH|ACRE_069720|ACRE_069720|transcript|KFH42294|protein_coding|1/1|c.695delA|p.Lys232fs|695/747|695/747|232/248||INFO_REALIGN_3_PRIME,C|upstream_gene_variant|MODIFIER|ACRE_069730|ACRE_069730|transcript|KFH42311|protein_coding||c.-103delA|||||103|	285	288	95.32	11	ACRE_069720	hypothetical protein
